# Supplementary material for: mTOR inhibition attenuates chemosensitivity through the induction of chemotherapy resistant persisters
Source: Nat Commun. 2022 Nov 17;13:7047. doi: 10.1038/s41467-022-34890-6 (PMC9671908; doi:10.1038/s41467-022-34890-6)
Supplement: Supplementary file 6 — Supplementary Data 2 [file 41467_2022_34890_MOESM6_ESM.xlsx]

## Sheet: Supplementary Data 2
Supplementary Data 2. Experimental conditions for persister testing in a panel of human cancer cell lines.
Cancer types	Cell lines	TP53 status	Chemotherapeutic agents	Concentrations tested for each chemotherapeutic agent	Minimal killing concentrations	Persister phenotype	Timeline
Pancreatic cancer	MDA-Panc-28	Mutant	Gemcitabine	10nM-100μM	10μM	+	7d
			Irinotecan	300nM-30μM	3μM	+	7d
			Etoposide	300nM-30μM	1μM	+	7d
	BxPC-3	Mutant	Gemcitabine	3-300nM	200nM	+	8d
			Irinotecan	300nM-30μM	3μM	+	8d
			Etoposide	300nM-30μM	3μM	+	8d
	AsPC-1	Mutant	Gemcitabine	300nM-30μM	30μM	-
			Irinotecan	300nM-30μM	30μM	+	9d
			Etoposide	300nM-30μM	30μM	+	9d
	Capan-2	WT	Gemcitabine	3-300nM	100nM	+	9d
			Irinotecan	300nM-30μM	30μM	-
			Etoposide	300nM-30μM	30μM	-
Prostate cancer	LNCaP	Mutant	Paclitaxel	1-100nM	30nM	+	7d
			Mitoxantrone	1-100μM	100μM	-
			Estramustine	10nM-10μM	10μM	-
	C4-2B	Mutant	Paclitaxel	1-100nM	30nM	+	9d
			Mitoxantrone	10nM-1μM	300nM	+	15d
			Estramustine	1-100μM	30µM	+	9d
	DU 145	Mutant	Paclitaxel	1-100nM	10nM	+	7d
			Mitoxantrone	10nM-1μM	300nM	+	7d
			Estramustine	1-100μM	100µM	+	7d
	22Rv1	Mutant	Paclitaxel	1-100nM	30nM	+	7d
			Mitoxantrone	10nM-1μM	1μM	-
			Estramustine	1-100μM	100µM	+	7d
	PC3	Mutant	Paclitaxel	1nM-1μM	300nM	+	9d
			Mitoxantrone	10nM-1μM	1μM	-
			Estramustine	1-100μM	n.d.	n.d.
Breast cancer	T-47D	Mutant	Paclitaxel	1nM-30µM	10μM	+	9d
			Carboplatin	30nM-40µM	30μM	+	9d
			Gemcitabine	100nM-10μM	300nM	+	9d
	MCF7	WT	Paclitaxel	1-100nM	30nM	-
			Carboplatin	10nM-30µM	30μM	-
			Gemcitabine	100nM-10μM	1μM	-
	MDA-MB-231	Mutant	Paclitaxel	1-100nM	10nM	+	9d
			Carboplatin	1-100μM	100µM	+	9d
			Gemcitabine	100nM-10μM	1μM	+	9d
	SK-BR-3	Mutant	Paclitaxel	1-100nM	10nM	+	9d
			Carboplatin	1-100μM	50μM	+	14d
			Gemcitabine	10nM-10μM	300nM	+	9d
Liver cancer	PLC/PRF/5	Mutant	Gemcitabine	10nM-1μM	100nM	+	9d
			Doxorubicin	30nM-3μM	100nM	+	9d
			Mitoxantrone	10nM-10μM	100nM	+	9d
	SNU398	Mutant	Gemcitabine	10nM-1μM	30nM	+	9d
			Doxorubicin	10nM-10μM	30nM	+	9d
			Mitoxantrone	10nM-10μM	300nM	+	9d
	Hep3B	Mutant	Gemcitabine	10nM-10μM	10μM	-
			Doxorubicin	10nM-10μM	3μM	-
			Mitoxantrone	10nM-10μM	1μM	-
	HepG2	WT	Gemcitabine	30nM-3μM	300nM	-
			Doxorubicin	30nM-3μM	1μM	-
			Mitoxantrone	10nM-30μM	30μM	-
Melanoma	Mewo	Mutant	Paclitaxel	1nM-30μM	10nM	+	9d
			Carboplatin	1-100μM	30µM	+	9d
			Gemcitabine	10nM-30μM	3µM	+	9d
	A375	WT	Paclitaxel	1nM-300nM	10nM	-
			Carboplatin	1-100μM	n.d.	n.d.
			Gemcitabine	1nM-1μM	1μM	-
Colon cancer	HCT116	Mutant	Irinotecan	1-100μM	n.d.	n.d.
			Gemcitabine	100nM-10μM	3μM	-
			Etoposide	1-100μM	30μM	-
	SW480	Mutant	Irinotecan	1-100μM	3μM	+	9d
			Gemcitabine	100nM-10μM	1μM	+	9d
			Etoposide	1-100μM	3μM	+	9d
Lung cancer	H460	WT	Etoposide	30nM-30μM	30μM	-
			Gemcitabine	10nM-1μM	1μM	-
			Irinotecan	30nM-30μM	10μM	-
	A549	WT	Etoposide	1-100μM	100μM	-
			Gemcitabine	10nM-30μM	10μM	-
			Irinotecan	1-100μM	30μM	-
	H1299	Mutant	Etoposide	1-100μM	30μM	+	9d
			Gemcitabine	10nM-10μM	3μM	+	9d
			Irinotecan	1-100μM	10μM	+	9d
	H441	Mutant	Etoposide	1-100μM	30μM	+	7d
			Gemcitabine	10nM-10μM	300nM	+	7d
			Irinotecan	1-100μM	30μM	+	7d
Head and neck cancer	SCC47	WT	Paclitaxel	1-100nM	100nM	-
			Carboplatin	1-100μM	n.d.	n.d.
			Gemcitabine	10nM-10μM	1μM	-
Ovarian cancer	SK-OV-3	Mutant	Etoposide	1-100μM	10μM	+	9d
			Gemcitabine	10nM-10μM	3µM	+	9d
			Irinotecan	1-100μM	30μM	+	9d
Cervical cancer	HeLa	Mutant	Etoposide	1-100μM	10μM	+	7d
			Gemcitabine	10nM-10μM	n.d.	n.d.
			Irinotecan	1-100μM	60μM	+	7d
Osteosarcoma	U2OS	WT	Etoposide	300nM-30μM	1μM	+	9d
			Gemcitabine	30nM-3μM	300nM	+	9d
			Doxorubicin	10nM-1μM	100nM	+	9d
Notes:
"+": Persisters induced by treatment with the chemotherapeutic agents at the minimal killing concentrations plus 100nM Torin1.
"-" : No persisters observed following combined treatment with chemotherapeutic agents and 100nM Torin1.
"n.d.": Not determined due to intrinsic resistance to the specific chemotherapeutic agents.
