# Supplementary material for: mTOR inhibition attenuates chemosensitivity through the induction of chemotherapy resistant persisters
Source: Nat Commun. 2022 Nov 17;13:7047. doi: 10.1038/s41467-022-34890-6 (PMC9671908; doi:10.1038/s41467-022-34890-6)
Supplement: Supplementary file 7 — Supplementary Data 3 [file 41467_2022_34890_MOESM7_ESM.xlsx]

## Sheet: Supplementary Data 3a
Supplementary Data 3a. RNA-seq analysis of control, Torin1-treated, persisters, and recovered cells.
			Control			Persisters			Recovered			Torin1-treated
	gene_name	gene_id	C1	C2	C3	gT1	gT2	gT3	R1	R2	R3	T1	T2	T3
1	A1BG	ENSG00000121410.12	0.612522	0.361115	0.783509	1.00869	0.925114	0.748291	0.339948	0.361908	0.289038	0.76873	1.08453	0.889446
2	A1BG-AS1	ENSG00000268895.6	0.564637	0.542179	1.46627	0.654203	1.1483	1.37508	0.743794	0.271089	0.171284	1.53335	1.54682	1.57558
3	A1CF	ENSG00000148584.15	0.0263657	0.0178355	0.0371549	0.0274704	0.0723077	0.0556533	0.0137929	0.00935491	0.00465796	0.024823	0.0170366	0.0198759
4	A2M	ENSG00000175899.15	0.0090604	0.153335	0.0340502	0.108354	0.116137	0.0852587	0	0	0.00948239	0.0334852	0.226153	0.0791592
5	A2M-AS1	ENSG00000245105.4	0	0.0149291	0.0981569	0	0.0285797	0.0273286	0	0.0370232	0	0.0378412	0.0425109	0.0357238
6	A2ML1	ENSG00000166535.20	0.471177	0.551514	0.743317	0.434786	0.960701	0.339547	0.249326	0.109481	0.0796966	0.328373	0.313887	0.772893
7	A2ML1-AS1	ENSG00000256661.1	0	0	0	0	0	0	0	0	0	0.20176	0.4196	0
8	A2ML1-AS2	ENSG00000256904.1	0.322421	0.596704	0.913109	0	0.225113	0.257136	0	0	0	0	0	0.282273
9	A3GALT2	ENSG00000184389.9	0	0	0.0489798	0	0.133764	0.0818615	0	0	0	0.0968401	0.0492701	0
10	A4GALT	ENSG00000128274.17	0.829029	1.11987	1.13924	0.786229	1.85017	1.45557	0.899583	0.666857	0.439243	0.215741	0.246018	0.124944
11	A4GNT	ENSG00000118017.4	0.182291	0.10405	0	0.0229392	0.133383	0.0204305	0.135747	0	0	0.12055	0.074188	0.0454852
12	AA06	ENSG00000265544.1	0	0	0	0	0	0	0	0	0	0	0	0
13	AAAS	ENSG00000094914.14	24.2695	26.8274	25.721	17.2343	19.9635	15.2308	25.8357	28.5697	25.1009	22.2827	22.5117	20.935
14	AACS	ENSG00000081760.17	12.7941	12.7999	13.9685	23.3082	24.2776	23.5999	18.429	18.1468	18.3924	12.7488	13.0477	12.9788
15	AADAC	ENSG00000114771.14	0	0	0	0	0.0194609	0	0	0	0	0	0	0
16	AADACL2	ENSG00000197953.6	0.0353027	0.0258872	0.056491	0.00756411	0.0662247	0.0202512	0.0179631	0.0184722	0.0269685	0.0399054	0.073648	0.0300983
17	AADACL2-AS1	ENSG00000242908.6	0	0	0	0.210559	0.142637	0.317953	0	0	0	0.26828	0	0.217616
18	AADACL3	ENSG00000188984.12	0.0207768	0.0208601	0.0292807	0.018255	0.0730808	0.0325863	0.0108592	0	0	0.0383994	0.00989359	0.00907588
19	AADACL4	ENSG00000204518.3	0	0	0	0.0196923	0.0143178	0	0	0	0	0	0	0
20	AADAT	ENSG00000109576.14	0.54257	0.446928	0.528594	1.2845	1.516	1.92075	1.54184	1.155	1.78229	1.1985	0.888058	0.921687
21	AAGAB	ENSG00000103591.13	35.2738	33.2033	30.4155	36.5155	33.0189	36.9179	31.642	29.7081	34.3303	34.752	33.6682	34.1415
22	AAK1	ENSG00000115977.21	18.3935	18.3923	17.8937	18.3863	19.6425	21.312	18.3212	15.2929	15.6877	9.50329	11.7122	10.2367
23	AAMDC	ENSG00000087884.14	25.1197	17.304	17.2715	15.0461	14.4886	21.1082	17.0511	14.5566	13.6639	10.8506	12.7924	13.1664
24	AAMP	ENSG00000127837.10	95.3119	101.18	91.9987	160.087	150.179	162.602	119.752	129.512	122.348	103.192	111.648	95.3856
25	AANAT	ENSG00000129673.10	1.73188	3.2586	2.19204	2.6819	2.61728	1.36854	3.43937	0.72381	1.31577	2.6113	1.92204	1.94822
26	AAR2	ENSG00000131043.13	15.4604	15.5595	14.6091	17.4069	17.5796	17.2553	17.389	21.8011	23.4893	16.8516	14.551	16.1486
27	AARD	ENSG00000205002.4	0.305685	0.199123	0.212222	0.186625	0.131596	0.169001	0.110352	0.150408	0.0906319	0.159193	0.463516	0.210096
28	AARS1	ENSG00000090861.17	137.251	152.506	141.394	167.549	159.674	171.589	111.189	94.8099	89.9618	87.6055	86.8455	80.1739
29	AARS2	ENSG00000124608.5	7.33909	8.66234	8.77085	9.98103	10.6055	9.68937	8.95932	9.28731	8.16695	9.83887	9.56484	9.08454
30	AARSD1	ENSG00000266967.7	24.953	20.3341	18.6025	18.0418	17.572	19.728	24.5345	22.3598	26.3525	20.0065	15.2344	16.9464
31	AASDH	ENSG00000157426.14	6.81813	6.83802	6.46987	5.47512	5.06005	4.9533	5.29213	4.69953	5.15231	7.51199	7.98024	8.96721
32	AASDHPPT	ENSG00000149313.11	30.903	36.4847	34.477	25.7472	22.7127	21.2724	39.3845	36.811	41.7708	36.6087	36.5763	32.8541
33	AASS	ENSG00000008311.16	1.30579	1.34033	1.54145	1.82144	1.96894	1.66652	2.70666	1.54907	1.83738	2.35433	2.56205	2.63341
34	AATBC	ENSG00000215458.8	1.14014	1.02753	1.72441	5.54311	4.88454	4.32161	1.97228	1.76687	1.65044	3.69034	3.25902	4.29987
35	AATF	ENSG00000275700.6	72.8122	66.1398	55.0597	73.5404	67.8349	90.3636	79.0129	81.4537	89.7676	52.9766	50.0488	50.6142
36	AATK	ENSG00000181409.14	6.98169	6.49143	7.02273	5.44734	7.20493	5.06194	3.63531	3.02779	1.80515	4.68033	5.48086	3.59184
37	AB015752.3	ENSG00000254180.2	0.17398	0.0581669	0.0762339	0.199767	0.159193	0.126395	0.0588782	0.130637	0.0363959	0.106278	0.156449	0.119768
38	AB019440.50	ENSG00000271201.1	0	0	0	0	0	0	0	0	0	0	0	0
39	ABALON	ENSG00000281376.1	0.438878	0.294501	0.743018	0.976668	2.69969	1.33275	0.17685	0.383069	0.590079	1.39873	1.88647	1.00678
40	ABAT	ENSG00000183044.12	2.91737	2.49195	2.4701	2.02735	1.61325	1.88844	2.04269	1.68668	0.915594	1.11672	2.23202	1.58761
41	ABC10-43608400O15.1	ENSG00000287550.1	0.43219	0.0760951	0.497672	0.336385	0.471314	0.345493	0.179773	0.0619803	0.381085	0.422655	0.398538	0.413438
42	ABC10-44372100G24.1	ENSG00000285722.1	1.76598	1.84412	1.98031	1.92137	2.38169	2.35335	1.38744	1.43406	1.7492	2.17815	2.45558	2.1894
43	ABC11-4932300O16.1	ENSG00000283095.1	0	0	0	0.027381	0.0198921	0.0487397	0	0	0	0.0863173	0	0
44	ABC12-46663800M24.1	ENSG00000285599.1	0.285373	0.185837	1.25084	1.1011	1.77468	0.525042	1.10214	0.908035	0.202704	0.976638	0.713417	1.66451
45	ABC12-46663800M24.2	ENSG00000287222.1	2.12611	2.08074	1.60731	4.24249	4.35954	5.13411	1.72874	1.55729	1.32149	2.174	2.14748	2.1927
46	ABC14-1188822O7.1	ENSG00000283259.1	0.0303401	0.0907912	0.0285046	0.508141	0.874388	0.523721	0.0948232	0	0	0.112417	0.259094	0.158962
47	ABC14-1188822O7.2	ENSG00000285945.1	0	0	0	0.216708	0	0.285891	0	0	0	0.118091	0	0
48	ABC7-42404400C24.1	ENSG00000277758.6	0.675467	0.534583	0.762185	1.78255	1.2885	1.60374	0.548172	0.547143	0.258067	1.1701	1.36774	1.41059
49	ABC7-481722F1.2	ENSG00000283061.1	0	0	0	0.509175	1.79095	0.873938	0	0	0	1.57977	0	0.478667
50	ABCA1	ENSG00000165029.17	5.9949	6.28838	7.18138	3.53944	3.00982	2.78895	5.24582	3.30636	1.53149	6.55125	7.48347	7.60523
51	ABCA10	ENSG00000154263.17	1.7993	1.03997	1.42325	3.19237	2.25447	2.16748	0.874532	0.87177	1.20899	2.18116	2.82074	2.21205
52	ABCA12	ENSG00000144452.15	0.0233567	0.0176141	0.0548614	0.0410132	0.0696208	0.0423526	0.0366513	0.0124275	0.0227942	0.0120683	0.0389603	0.035714
53	ABCA13	ENSG00000179869.15	0.00934007	0.00959844	0.0479382	0.0353595	0.112302	0.0708135	0.0425109	0.0219421	0.0400381	0.0459275	0.028056	0.0445354
54	ABCA2	ENSG00000107331.17	24.6031	26.3542	32.3574	27.1367	30.4319	22.8045	21.1545	18.0722	12.7845	38.0655	38.7935	33.8238
55	ABCA3	ENSG00000167972.14	14.6714	14.5397	13.3613	14.8039	13.491	12.8309	10.1602	10.6495	8.12103	17.0902	15.4552	15.3632
56	ABCA4	ENSG00000198691.13	0.238657	0.181968	0.151819	0.653313	0.989859	0.853057	0.0855437	0.131872	0.330616	0.219914	0.248157	0.141189
57	ABCA5	ENSG00000154265.16	1.86993	2.19413	2.70316	3.56464	3.85572	4.52445	1.64251	1.7716	1.16809	3.6556	3.46954	3.76187
58	ABCA6	ENSG00000154262.13	0.108996	0.0704096	0.131664	0.238865	0.0746712	0.112838	0.0325674	0.0248528	0.0662948	0.200089	0.133527	0.149648
59	ABCA7	ENSG00000064687.13	12.8685	14.9739	17.7353	14.0015	16.592	14.0103	12.238	10.4976	7.92532	19.2293	20.7834	15.9125
60	ABCA8	ENSG00000141338.14	1.74639	1.11173	1.44074	0.789473	0.438504	0.569686	0.752122	0.368066	0.208218	1.47977	1.515	1.49428
61	ABCA9	ENSG00000154258.17	0.531359	0.579719	1.10726	0.649232	1.14588	0.818093	0.558633	0.570983	0.321144	0.949223	1.16124	1.10482
62	ABCA9-AS1	ENSG00000231749.3	0.139609	0.33416	0.208146	0.689329	0.384785	0.633432	0.133195	0	0	0.121842	0.415353	0.371675
63	ABCB1	ENSG00000085563.15	0	0	0	0.00699841	0.0305707	0.0362425	0	0	0	0.00854067	0	0
64	ABCB10	ENSG00000135776.5	12.5311	13.6539	12.3379	11.1262	9.60039	10.144	19.7323	21.911	26.0817	11.1666	10.5909	10.48
65	ABCB11	ENSG00000073734.10	0.347767	0.594155	1.73746	1.47812	0.521524	2.04691	0.547173	1.82438	0.900017	0.609047	2.05128	2.14127
66	ABCB4	ENSG00000005471.19	0	0	0	0.0375622	0.0293349	0.0669514	0	0	0	0.0317923	0.0465478	0.0200349
67	ABCB5	ENSG00000004846.17	0.0875859	0	0.134198	0.13076	0.160433	0.0981152	0.0207983	0.0801717	0.0208228	0.0779054	0.0377451	0.066085
68	ABCB6	ENSG00000115657.14	9.82045	11.0581	11.4281	6.40336	4.12078	6.21743	5.84122	7.16597	4.48849	10.2287	12.1552	9.77352
69	ABCB7	ENSG00000131269.19	44.2072	38.4892	33.814	20.8331	19.4601	24.4149	32.825	30.7737	31.9692	32.2307	32.6987	33.2586
70	ABCB8	ENSG00000197150.13	29.6142	26.4953	26.2595	20.1708	26.1975	22.6295	27.2818	30.1862	28.6683	22.354	27.5578	22.857
71	ABCB9	ENSG00000150967.18	7.55475	7.57739	10.6763	7.32432	8.56895	7.19004	10.469	8.67034	7.18679	7.60355	9.14683	8.53752
72	ABCC1	ENSG00000103222.20	16.2008	17.86	17.6638	16.6392	15.4791	15.1955	16.5828	16.3151	14.8305	15.4192	15.8635	15.2131
73	ABCC10	ENSG00000124574.15	8.63733	7.61654	8.43064	11.9887	15.8414	14.9605	7.72281	6.81005	7.17772	9.81367	11.4861	12.3866
74	ABCC11	ENSG00000121270.16	0.0492518	0.0351413	0.155806	0.224462	0.187168	0.167673	0.105454	0.0224554	0.0439126	0.0650254	0.140074	0.140529
75	ABCC12	ENSG00000140798.16	0	0	0	0.0126241	0.0139125	0.112277	0	0	0	0	0	0
76	ABCC2	ENSG00000023839.12	12.32	13.6747	13.536	14.3894	11.1007	10.7111	16.5741	17.5932	22.5407	19.6599	18.4018	20.0117
77	ABCC3	ENSG00000108846.16	2.31368	1.53631	3.73693	13.3785	18.9429	13.6178	2.11745	2.45719	1.75407	8.18682	8.6757	8.53786
78	ABCC4	ENSG00000125257.16	10.8704	10.6555	11.0022	6.61443	6.01825	6.35298	11.6905	12.7722	12.5139	10.6656	11.6961	11.0923
79	ABCC5	ENSG00000114770.17	15.488	16.9428	15.9443	24.8958	24.5941	23.3751	24.1019	18.0191	20.169	28.6115	28.1332	28.9395
80	ABCC5-AS1	ENSG00000223882.1	1.36632	1.11232	1.83732	2.30074	1.7723	1.38636	0.793695	0.206653	0.820882	0.923227	1.62228	2.2114
81	ABCC6	ENSG00000091262.17	3.64794	3.87152	3.8908	1.45215	1.46647	1.64006	1.18604	1.14957	0.854628	3.21657	2.24566	2.90072
82	ABCC8	ENSG00000006071.16	0.450484	0.303508	0.464659	0.76082	1.28822	1.08747	0.436959	0.0976657	0.0665055	0.39435	0.576213	0.460457
83	ABCC9	ENSG00000069431.13	0.060326	0.0780333	0.0956965	0.0731336	0.119552	0.0980768	0.060024	0.0320671	0.114757	0.15356	0.183872	0.194186
84	ABCD1	ENSG00000101986.12	11.293	12.6801	12.0206	15.9686	19.6234	19.4705	9.05674	8.91141	6.84082	7.72038	8.18731	6.55981
85	ABCD2	ENSG00000173208.4	0	0	0	0.0229442	0.0292363	0.0102445	0	0	0	0	0	0.0114155
86	ABCD3	ENSG00000117528.14	30.9203	33.0755	29.6695	26.4508	21.2957	25.3646	34.1045	33.1972	36.9816	27.5582	27.3144	27.177
87	ABCD4	ENSG00000119688.21	24.6128	27.9039	29.0171	34.1643	40.0345	35.4002	23.0635	19.2989	21.6385	27.3397	31.5506	33.0178
88	ABCE1	ENSG00000164163.11	58.0641	58.6943	55.1724	44.9619	35.2602	39.2493	57.7128	68.5726	78.9376	49.2965	49.0229	50.2083
89	ABCF1	ENSG00000204574.14	46.0392	43.4028	38.297	39.0361	39.4089	45.6068	43.8314	48.315	56.8492	30.3035	25.819	27.5004
90	ABCF2	ENSG00000033050.9	32.1972	35.0571	31.4409	48.9587	53.5721	62.2291	46.3579	51.7006	58.1591	33.8752	37.1043	37.1751
91	ABCF2-H2BE1	ENSG00000285292.1	27.9871	25.5991	23.5003	32.9673	29.6041	34.6365	36.2382	33.4509	40.0831	23.7783	21.8476	21.3631
92	ABCF3	ENSG00000161204.11	22.8564	24.2947	24.3707	28.1552	33.5614	31.7638	35.5367	37.2965	38.2528	21.8386	21.8367	22.9012
93	ABCG1	ENSG00000160179.19	7.89553	8.7491	7.5269	4.10677	4.47321	3.92254	6.2639	5.25186	3.31478	3.93926	3.59497	3.78821
94	ABCG2	ENSG00000118777.12	0.251887	0.0818354	0.625894	1.25126	1.31193	1.39141	0.290825	0.380281	0.601517	0.251314	0.558154	0.335753
95	ABCG4	ENSG00000172350.10	1.20702	1.15277	0.810772	0.311166	0.558114	0.253532	0.406087	0.451394	0.338346	0.650413	0.34393	0.313713
96	ABCG5	ENSG00000138075.14	0.031576	0	0	0.0416516	0.0303023	0.160975	0.0164883	0	0	0.014599	0.0450627	0
97	ABCG8	ENSG00000143921.9	0.088923	0.0646516	0.117852	0.167338	0.164357	0.280681	0.0712127	0.0970712	0.0612719	0.132485	0.234098	0.227903
98	ABHD1	ENSG00000143994.14	2.00045	1.949	2.54823	3.0178	2.11262	2.07758	1.52647	1.32707	1.23638	3.2099	1.90199	2.1369
99	ABHD10	ENSG00000144827.9	32.09	36.4847	34.852	24.685	23.6935	27.5383	34.7667	34.0706	32.9689	24.2134	27.7039	29.2846
100	ABHD11	ENSG00000106077.19	37.1902	45.6867	41.953	75.3716	87.9959	78.7157	45.4427	44.9932	42.7568	68.6442	77.0306	69.6067
101	ABHD12	ENSG00000100997.20	39.2062	44.3253	42.8091	47.7821	49.3143	46.7899	42.4707	46.1834	43.8767	44.5148	44.9088	40.039
102	ABHD12B	ENSG00000131969.15	0.333384	0.272491	0.681333	0.933613	0.925094	0.680868	0.399635	0.654445	0.733151	1.18305	1.18788	1.76929
103	ABHD13	ENSG00000139826.6	2.37051	2.37421	2.13194	3.1845	2.57775	3.13065	2.15285	2.90409	3.37038	3.27043	2.8828	3.0454
104	ABHD14A	ENSG00000248487.9	5.72729	6.45868	5.83435	8.77701	12.0721	10.5502	7.03644	5.75993	5.69878	9.11205	8.05334	7.40984
105	ABHD14A-ACY1	ENSG00000114786.16	2.16307	2.42389	2.76447	2.37029	3.45379	3.13519	1.48496	1.37415	1.36141	3.17776	3.39702	4.36737
106	ABHD14B	ENSG00000114779.20	43.4784	40.417	34.7949	63.8008	68.6038	66.3009	40.812	36.5392	38.2728	48.8532	44.1137	43.885
107	ABHD15	ENSG00000168792.5	5.87037	7.18618	6.96862	5.89305	6.56513	6.0465	7.4105	6.76748	6.50207	7.37762	7.41479	6.75329
108	ABHD15-AS1	ENSG00000264031.1	0	0	0	0	0	0	0	0	0	0	0.375649	0
109	ABHD16A	ENSG00000204427.12	22.0658	24.8002	22.5287	24.3838	25.9965	25.2085	21.8975	22.716	21.8476	23.5241	23.9987	21.5355
110	ABHD16B	ENSG00000183260.7	0	0	0	0	0	0	0.744257	0.834211	0	1.67031	1.00465	0
111	ABHD17A	ENSG00000129968.17	70.3266	73.9316	80.929	86.3543	90.0081	89.1447	93.395	100.72	91.1861	64.1984	72.299	59.827
112	ABHD17B	ENSG00000107362.14	12.1268	12.1292	11.9979	10.9459	10.7964	12.5697	13.0602	15.9047	13.2729	12.2285	12.1499	12.8414
113	ABHD17C	ENSG00000136379.12	3.17694	3.89614	3.62062	3.95291	3.35619	3.88108	3.76749	3.77914	3.73876	4.43421	4.43804	4.00647
114	ABHD18	ENSG00000164074.16	6.76882	7.29693	6.0312	4.48369	4.06834	4.87842	6.0894	4.5006	5.45293	5.07579	5.36072	5.24685
115	ABHD2	ENSG00000140526.18	10.9971	11.2782	10.9717	12.2942	15.359	14.5345	12.513	13.0578	13.5328	10.4448	9.93898	8.89395
116	ABHD3	ENSG00000158201.10	11.4858	11.824	13.0002	16.1208	16.3281	16.8312	12.1738	17.2125	14.06	12.8541	12.3204	15.4896
117	ABHD4	ENSG00000100439.10	11.8036	14.1698	11.5273	15.3925	19.3095	12.821	9.46231	13.8164	7.79567	21.5814	15.8777	12.8724
118	ABHD5	ENSG00000011198.10	4.13959	5.05984	3.7588	7.24328	8.79427	8.15946	5.33156	5.82036	7.23267	5.15914	5.08245	4.88306
119	ABHD6	ENSG00000163686.15	5.49885	6.33602	6.18961	5.08998	5.20389	4.84432	3.37629	4.47601	5.27084	6.51897	7.02557	5.70099
120	ABHD8	ENSG00000127220.6	13.1507	15.6724	16.7709	22.7473	25.9592	19.9954	17.4324	13.7504	11.5343	14.5306	16.0106	13.9051
121	ABI1	ENSG00000136754.18	15.8056	14.4435	11.0088	18.1959	16.526	19.7905	13.0934	13.2259	14.3732	14.0756	11.5348	13.448
122	ABI2	ENSG00000138443.17	75.7463	61.8019	62.7818	42.3923	32.7234	36.0184	43.3452	38.0375	38.451	53.652	47.5691	47.9064
123	ABI3	ENSG00000108798.9	0.131664	0.057707	0.123686	0.233437	0.291889	0.288638	0.0751352	0	0.228355	0.246473	0.205151	0.110763
124	ABI3BP	ENSG00000154175.18	0.0729734	0.0934095	0.113594	0.0817003	0.345642	0.845629	0.184749	0.142365	0.0636399	0.0773391	0.21463	0.195012
125	ABITRAM	ENSG00000119328.12	15.3026	12.4407	12.2487	13.4427	10.5644	9.389	12.0318	11.4146	13.0601	12.8706	18.3308	14.0045
126	ABL1	ENSG00000097007.19	32.765	37.5715	35.0808	32.6156	32.6996	32.6157	37.3429	40.7393	35.6703	26.5411	28.1025	27.4286
127	ABL2	ENSG00000143322.21	10.9165	12.8212	12.1888	20.5378	20.5731	22.6795	11.1796	9.40091	9.3518	11.951	12.3102	12.2994
128	ABLIM1	ENSG00000099204.20	11.1004	13.1831	11.6105	8.89029	7.0217	6.62492	11.6968	10.6925	12.1465	14.6915	11.0782	13.8174
129	ABLIM2	ENSG00000163995.21	1.76899	1.85517	1.80024	2.80906	2.73543	2.87423	1.58542	1.20694	0.918283	2.38383	2.73991	2.3682
130	ABLIM3	ENSG00000173210.20	0.294486	0.180679	0.392502	0.76063	1.01774	1.07754	0.141923	0.0859513	0.210984	0.171325	0.181851	0.25061
131	ABO	ENSG00000175164.16	0	0	0.376057	0.898148	0.471454	0.32301	0	0.316953	0	0	0.102211	0.956871
132	ABR	ENSG00000159842.16	25.3472	28.6517	27.7965	38.1526	39.025	40.6916	28.6535	27.1049	24.0279	25.01	27.4191	26.5836
133	ABRA	ENSG00000174429.4	0.0633044	0.0645283	0.224696	0	0.0506999	0.0620961	0.0826402	0.0337023	0.099392	0.0585554	0.165837	0.0422243
134	ABRACL	ENSG00000146386.8	9.99198	11.2156	8.13085	31.5456	31.6604	35.9105	13.5396	12.9268	11.6399	15.2675	15.9732	16.2356
135	ABRAXAS1	ENSG00000163322.14	10.01	10.4927	10.3083	12.0249	9.80411	13.6006	7.92475	8.74739	9.14445	16.6496	13.2232	12.3335
136	ABRAXAS2	ENSG00000165660.8	13.5292	13.4177	12.0645	13.2342	11.5306	12.3104	10.3697	11.698	13.885	10.302	9.22403	11.55
137	ABT1	ENSG00000146109.5	13.7517	14.3477	12.547	11.2764	11.5165	12.1003	14.7177	17.7117	18.9197	11.7217	12.4144	11.9873
138	ABTB1	ENSG00000114626.18	15.0582	16.0608	19.7318	24.8448	30.8503	24.104	20.405	16.1173	10.9328	31.7703	36.7339	32.6308
139	ABTB2	ENSG00000166016.6	2.64698	2.92348	3.00504	8.06291	8.69085	8.60863	2.97188	3.90883	3.74693	2.88443	3.17649	2.66104
140	AC000032.2	ENSG00000260246.1	0	0.186147	0	0.341573	0.246189	0	0.193271	0	0.205432	0.173962	0	0.41319
141	AC000035.3	ENSG00000282816.1	0	0	0	0	0	0	0	0	0	0	0	0
142	AC000036.4	ENSG00000225929.1	0.201035	0.156331	0.25189	0.157269	0.343041	0.192692	0.0698866	0.0949997	0.0467682	0.186038	0.106101	0.15603
143	AC000050.1	ENSG00000286508.1	1.02466	0	1.90845	5.65847	0	2.55122	1.06461	2.1071	1.04009	2.96235	1.01178	0.951346
144	AC000067.1	ENSG00000225007.1	0	0	0	0	0.965457	0	0	0	0	0	0	0
145	AC000068.10	ENSG00000273212.1	0.81677	0.193491	1.34547	1.48324	1.19258	1.61156	0.207327	0	0.85904	0.773377	1.69488	1.06729
146	AC000068.5	ENSG00000185065.6	0.81748	0.494969	0.788247	1.62847	1.40068	1.38377	0.674061	0.938093	0.946508	1.13465	0.89961	1.18373
147	AC000068.9	ENSG00000273300.1	4.64269	1.60993	4.9234	7.08363	9.39968	10.8455	3.21881	2.84597	3.09295	3.73144	6.29094	4.48094
148	AC000082.4	ENSG00000287652.1	0.459309	0.441001	0.575622	0.550765	0.692555	0.361788	0.469299	0.324295	0	0.287935	0.42659	0.400139
149	AC000085.4	ENSG00000287146.1	0.789981	0.324575	0.742116	1.40062	1.47942	0.930693	0.681716	0.489351	0.0689752	1.04115	0.868737	1.37845
150	AC000111.6	ENSG00000083622.8	0	0	0	0.321725	0	0	0	0	0	0	0	0
151	AC000120.7	ENSG00000243107.1	0.346594	0.329652	0.588164	0.465415	0.464261	0.480774	0.350371	0.363073	0.194533	0.808579	0.815666	0.54433
152	AC000123.2	ENSG00000280347.1	1.49604	1.22594	1.40558	1.32136	1.34141	1.6581	1.04001	0.889311	1.18958	1.50568	1.29791	1.73791
153	AC000123.3	ENSG00000279265.1	3.85979	0.962755	1.14734	1.65979	2.63647	1.44304	1.65038	0	1.9229	0.769339	2.43612	1.41584
154	AC000123.4	ENSG00000224138.1	2.0624	1.3687	1.7895	1.85651	2.76897	3.12384	1.94338	0.671985	1.99904	2.83608	2.06088	2.48761
155	AC000124.1	ENSG00000226770.1	0	0	0	0	0	0	0	0	0	0	0	0
156	AC000370.2	ENSG00000241921.1	0	0	0	0	0.0670742	0	0	0	0	0	0	0
157	AC000403.4	ENSG00000278727.1	0.201631	0.178536	0.356589	0.38567	0.341371	0.316249	0.223111	0.11357	0.111723	0.350792	0.462996	0.393745
158	AC001226.7	ENSG00000274898.1	0.290458	0.419302	0.136504	0.391342	0.468981	0.114354	0.594191	0.15384	0.609788	0.272841	0.135035	0.253062
159	AC001226.8	ENSG00000288716.1	0	0	0	0	0	0	0	0	0	0	0	0
160	AC002044.1	ENSG00000279591.1	0.337658	0.389528	0.421728	0.199454	0.180319	0.264594	0.0581632	0	0.119526	0.211944	0.371821	0.494476
161	AC002044.3	ENSG00000280092.1	0.295361	0	0.40886	0.130351	0.0935253	0.129648	0	0	0	0.271607	0.537913	0.252954
162	AC002044.4	ENSG00000272330.1	1.32267	0	0	0	3.66747	0	0	0	0	0	0	0
163	AC002056.5	ENSG00000254499.1	0	0	0	0.690755	1.97998	0	0	0	0	0	0	0
164	AC002057.1	ENSG00000287702.1	0.0738358	0.0367462	0.138737	0.260619	0.307508	0.202802	0.30734	0.196221	0.0773155	0.23957	0.139948	0.225626
165	AC002057.2	ENSG00000287568.1	0	0	0	0.0442477	0.0321155	0	0.0259849	0	0	0	0	0
166	AC002059.10	ENSG00000273216.1	0.187818	0	0.530411	0.680292	0.243493	0	0.191123	0.397786	0.394806	0	0	0
167	AC002064.4	ENSG00000234459.1	0.709292	1.3673	4.71162	3.32653	0.949911	4.65017	0.724861	2.19917	1.46368	5.55184	2.01206	5.73316
168	AC002064.5	ENSG00000225498.1	0	0	0	0.0752872	0	0.133076	0.0874125	0	0	0	0.0795393	0
169	AC002064.7	ENSG00000280440.1	0	2.04374	0	0.832497	0.585689	0.355494	0	0.467725	0	0.430827	1.63969	1.95445
170	AC002066.1	ENSG00000237813.4	1.12815	0.81665	0.56429	1.92077	1.88016	1.89246	1.0705	0.555851	1.13079	0.386254	0.890184	0.345972
171	AC002116.7	ENSG00000267698.1	5.98672	5.62488	5.32693	4.21486	5.54446	5.77935	5.18634	5.12182	3.63353	5.00545	6.38821	5.1254
172	AC002116.8	ENSG00000248101.2	2.38328	2.28199	3.64111	2.64365	3.66176	2.75897	2.70462	1.64945	1.29246	4.28013	3.67298	2.98622
173	AC002117.1	ENSG00000224505.2	2.54624	1.3535	3.44367	4.09854	3.69585	2.50121	0.506236	0.716184	0	5.8576	2.12246	5.02528
174	AC002127.4	ENSG00000233420.2	0.5668	0.286144	0.12305	0.168831	0.295229	0.613625	0.18245	0.0606006	0.148043	0.509566	0.422584	0.18705
175	AC002128.5	ENSG00000271366.1	0	0	0	0	0.0724819	0.0884732	0	0	0	0	0.315481	0.0980518
176	AC002306.1	ENSG00000259242.2	0.742191	0.408419	0.948468	0.702736	0.411115	0.188645	0.526104	0.250392	0.372078	0.311907	0.411442	0.780597
177	AC002310.11	ENSG00000261459.1	0	0	0.0489968	2.99835	1.11477	0.517018	0.662283	0	0	0	0	0.243662
178	AC002310.12	ENSG00000235560.4	2.10993	1.36904	1.90699	1.94764	2.50671	2.77427	0.943252	0.678367	0.446529	1.3903	1.30494	1.10493
179	AC002310.14	ENSG00000278922.1	6.38744	7.13812	6.101	8.32749	7.61609	11.1944	6.35302	7.12978	6.94839	6.5782	7.23232	6.32054
180	AC002310.7	ENSG00000239791.2	1.18021	0.658524	0.78825	0.749023	0.880017	1.13853	0.962524	1.02822	0.446863	0.93672	1.00142	1.10726
181	AC002331.2	ENSG00000286712.1	0.106292	0.0617339	0.222976	0.223996	0.278483	0.333949	0.0966171	0.222236	0.0791601	0	0.13428	0.23978
182	AC002368.4	ENSG00000237741.1	0	0	0	0	0	0	0	0	0	0	0	0
183	AC002383.2	ENSG00000227863.3	0.368114	0.342661	0.778253	0.244284	0.27929	0.594838	0.375815	0.19545	0.061653	0.358771	0.987714	1.12252
184	AC002386.1	ENSG00000230941.1	0	0	0	0	0	0	0	0	0	0	0	0
185	AC002398.11	ENSG00000267439.1	0.607441	0.699789	0.612772	1.55732	1.39279	0.849891	0.905592	0.809303	0.229503	0.329755	1.0364	0.966599
186	AC002398.12	ENSG00000267328.1	0.143099	0	0	0	0	0.266283	0	0	0	0	0.313669	0
187	AC002398.13	ENSG00000267049.1	2.69503	1.37994	0.692419	2.69051	3.35128	3.55648	1.25267	0.837717	1.54648	2.33215	1.36071	2.9873
188	AC002398.9	ENSG00000188223.9	0.61675	0.204675	0.151987	0.314687	0.622623	0.329117	0	0.456673	0	0.468921	1.31984	0.126989
189	AC002401.1	ENSG00000236472.1	1.37301	2.23965	1.66535	2.31241	1.27233	1.39326	1.1962	2.28436	0.824956	3.3401	3.26789	1.88501
190	AC002407.3	ENSG00000283638.2	0	0	0	0	0	0	0	0	0	0	0	0
191	AC002451.3	ENSG00000231170.7	3.26438	2.67702	4.02416	3.44566	3.06747	4.92375	2.13914	1.34711	1.37536	3.43218	3.69594	4.20287
192	AC002456.2	ENSG00000223969.6	0.29766	0.135947	0.151686	0.0955253	0.150893	0.145831	0.0414873	0.052586	0.0103878	0.125047	0.2604	0.124979
193	AC002463.3	ENSG00000223646.2	0.30841	0.090529	0.448906	0.196221	0.413636	0.276393	0.251837	0.260265	0.307094	0.327848	0.793042	0.12058
194	AC002467.7	ENSG00000241764.4	3.01891	2.48242	2.50624	5.65495	6.48897	7.94898	2.20738	3.92136	4.23829	2.46008	2.99808	4.0984
195	AC002472.11	ENSG00000226872.2	0.103168	0	0.122813	0.157087	0.283876	0.138765	0	0.187339	0.0929174	0.494066	0.497257	0.0821712
196	AC002480.3	ENSG00000232759.1	0	0	0	0.03199	0.0116341	0	0	0	0	0	0	0
197	AC002480.4	ENSG00000232949.2	0.134297	0	0.173724	0.0234765	0.26881	0.167945	0.0283274	0.167077	0.0542334	0.121888	0.153765	0.211517
198	AC002511.2	ENSG00000233214.1	0.215215	0.406565	0.607655	0.782829	1.67708	1.01944	0.436367	1.13793	0	1.42792	1.18908	0.93728
199	AC002511.3	ENSG00000232680.2	0	0	0	0	0	0	0	0	0	0	0	0
200	AC002519.8	ENSG00000259810.2	0.389863	0.218762	0.487149	0.439186	0.529919	0.455602	0.407632	0.249002	0.244878	0.434347	0.59425	0.545447
201	AC002539.1	ENSG00000230258.6	0.11899	0	0	0.0766248	0	0	0	0	0	0	0	0
202	AC002550.5	ENSG00000261312.1	0.0689325	0.187328	0.37319	0.271192	0.0965446	0.0486496	0.0705522	0	0.077679	0.176277	0.0664469	0.263898
203	AC002550.6	ENSG00000276571.1	1.21464	0.846227	1.43314	0.280402	0.795055	0	0.916974	0	0.959648	0.872651	0.557168	0.530273
204	AC002551.1	ENSG00000261736.1	1.42039	0.384474	1.41331	1.47948	1.38645	2.1917	0.778198	0.901589	0.570653	2.66858	3.48173	4.00455
205	AC002985.3	ENSG00000268193.5	0.367884	0.977089	1.60466	3.35668	1.65956	0.963598	0.943064	0.56107	0.792275	1.45269	1.32766	1.52919
206	AC003002.4	ENSG00000268133.1	0	0.108907	0.0291792	0	0	0	0.116056	0	0	0	0	0
207	AC003002.6	ENSG00000269533.5	0	0.223599	0	0.996838	0	0	8.02e-08	0	0.830554	0	0	0
208	AC003005.2	ENSG00000268266.1	0.45104	0	0.753926	0.260895	1.52334	0.385841	0.221894	0.543228	0.16861	0.977802	1.31828	0.810615
209	AC003005.4	ENSG00000268107.6	0.285581	0.147649	0.269464	0.589288	0.649367	1.23683	0.104536	0.0779812	0.233906	0.120689	0.299818	0.155842
210	AC003006.7	ENSG00000269026.2	0	0	0	0	0	0.509157	0	0	0	2.01e-09	0	0
211	AC003009.1	ENSG00000262011.1	0	0	0	0	0	0	0	0	0	0	0	0
212	AC003075.4	ENSG00000237773.7	1.23466	0.521408	1.14168	0.986425	1.98136	1.60275	1.00427	0.282073	0.739499	1.57017	1.4789	1.03188
213	AC003084.2	ENSG00000234826.1	0	0	0	0	0	0	0	0	0	0	0	0
214	AC003088.1	ENSG00000226965.2	0.131224	0.387072	0.310048	0.429302	0.71954	0.457509	0.397413	0.0916343	0.113448	0.498052	0.820757	0.305582
215	AC003090.1	ENSG00000223561.7	0.100986	0	0	0	0.0649931	0	0	0.075889	0.211718	0	0	0
216	AC003092.1	ENSG00000236453.5	0	0.103337	0	1.05225	1.34302	3.00042	0	0.112541	0	0	0	0.0925103
217	AC003092.2	ENSG00000236938.1	0	0	0	0	0	0	0	0	0	0	0	0
218	AC003099.2	ENSG00000286147.1	0.97494	0.771511	1.0725	0.599418	0.907428	1.05508	0.497628	0.514367	0.41896	1.07914	1.3128	1.20072
219	AC003101.1	ENSG00000228768.3	1.23138	1.16664	2.89821	2.05038	3.72923	1.13388	3.12524	1.08598	2.37453	3.10984	5.86694	3.21829
220	AC003104.1	ENSG00000236194.3	0.352501	0.415313	0.541924	0.452087	0.55419	0.326883	0.233624	0.272565	0.335527	0.385971	0.425557	0.47569
221	AC003682.16	ENSG00000268392.1	0.202121	0	0	0.917355	1.70489	0.159522	0	0	0	0	0.93238	2.11305
222	AC003958.2	ENSG00000234859.5	0	0.0208085	0.136768	0.0604064	0.0665477	0.0329942	0.0217001	0	0	0.0192415	0	0.0726557
223	AC003973.3	ENSG00000279377.1	0.0327483	0.0183081	0.0054282	0.00253839	0.0257894	0.0288066	0.0351475	0	0	0.0241497	0.0222396	0.0479854
224	AC003973.4	ENSG00000269504.3	0.0675532	0.0746165	0.340076	0.100363	0.221357	0.313593	0	0.322969	0	0.286068	0.243551	0.0854052
225	AC003984.1	ENSG00000235139.2	0.866363	0.175054	0.221618	0.423503	1.79507	2.7453	1.87419	0.294622	0.311275	1.41643	1.48122	2.3075
226	AC003985.1	ENSG00000233824.2	0	0	0	0	0	0	0	0	0	0	0	0
227	AC003986.5	ENSG00000229533.1	0	0	0	0.0275779	0	0	0	0	0	0	0	0
228	AC003986.6	ENSG00000232821.1	0	0	0	0.0480507	0.0174604	0	0	0	0	0	0	0
229	AC003986.7	ENSG00000236536.1	0	0	0	0	0	0	0	0	0	0	0	0
230	AC003988.1	ENSG00000234223.2	0	0	0	0	0	0	0	0	0	0	0	0
231	AC003991.3	ENSG00000228113.7	1.47268	1.72366	3.42606	2.0786	2.94066	3.23798	2.19103	1.18989	1.58259	4.46337	5.93126	3.16549
232	AC004009.1	ENSG00000279655.1	0	0	0	0	0	0	0	0	0	0	0	0
233	AC004009.2	ENSG00000279429.1	0	0.0838758	0	0	0.0550389	0	0	0	0	0	0	0.0746416
234	AC004009.3	ENSG00000224322.2	0	0	0	0	0	0.0569552	0.0749984	0	0.0759778	0	0	0
235	AC004012.1	ENSG00000233942.1	0	0	0	0.398849	0	0	0	0	0	0	0	0
236	AC004014.3	ENSG00000229603.1	0	0	0.137004	0	0.282443	0	0	0	0	0.136925	0	0
237	AC004019.13	ENSG00000236754.5	0.42309	0.429171	0.91454	1.16622	1.3569	1.09902	0.835909	0.33984	0.549607	1.60194	1.21684	1.49412
238	AC004047.1	ENSG00000286291.1	0.116124	0.107248	0.559716	0.203628	0.292949	1.0463	0.114033	0.233884	0.349448	0.416363	0.41255	0.197142
239	AC004054.1	ENSG00000248984.1	0	0	0	0	0	0	0	0	0	0	0	0
240	AC004063.1	ENSG00000250670.1	0.282211	0	0.535537	0	0.184532	0	0	0	0.148769	0.514943	0.133395	0.245832
241	AC004066.3	ENSG00000250522.1	0	0	0	0	0	0	0	0	0	0	0	0
242	AC004067.5	ENSG00000273447.1	1.09388	0.624089	0.770582	0.730101	0.58629	1.14623	0.845954	0.676888	1.05107	0.510269	0.513119	0.87421
243	AC004067.6	ENSG00000285330.1	0	0.0614058	0.0873367	0.0310867	0.102563	0.0230288	0.0373836	0.0667638	0.03361	0.0815001	0.101372	0.0154416
244	AC004069.2	ENSG00000251259.1	0.987631	0.952219	0.931014	1.13975	1.7347	1.44432	0.43371	1.19937	1.33201	1.19287	0.921702	2.58179
245	AC004070.1	ENSG00000231110.1	0	0	0	0	0	0	0	0	0	0	0	0
246	AC004076.5	ENSG00000276449.1	0.505474	0.400816	0.526668	0.589003	0.540186	0.429148	0.539174	0.275373	0.409497	0.647214	0.827805	0.985335
247	AC004076.7	ENSG00000268533.1	8.0826	7.99736	8.08242	4.66744	5.83007	6.351	7.11432	7.36926	8.59549	6.92298	12.8319	8.15549
248	AC004076.9	ENSG00000268163.1	0.124035	0.318713	0.299026	0.112923	0.46785	0.335214	0	0	0.357385	0.51742	0.596503	0.454151
249	AC004112.4	ENSG00000226851.1	1.42848	2.07201	2.28697	1.34066	0.956853	2.34416	1.46235	0.738235	3.69393	2.22572	0.676352	3.21959
250	AC004156.3	ENSG00000267666.2	0.421981	0.435076	0.598767	0.599521	0.747324	0.6738	0.343888	0.432463	0.262375	0.57437	0.53983	0.518704
251	AC004158.3	ENSG00000260664.2	0.428381	0.189585	0.590305	0.16655	0.470239	0.255333	0.207426	0.132721	0.105729	0.355367	0.496724	0.394912
252	AC004160.4	ENSG00000230435.1	0.667375	0.12886	0.501652	0.119619	0.172222	0.420083	0.136726	0	0.420101	0	0.248604	0.348819
253	AC004231.2	ENSG00000234477.1	0.359875	0.0708326	0.270453	0.447042	0.184936	0.508837	0.0744561	0.152815	0.226263	0.53601	0.338831	0.565073
254	AC004237.1	ENSG00000230612.3	2.43907	1.83432	2.92222	2.55381	2.95211	1.54618	1.93358	2.23598	1.7395	2.51648	4.55523	4.32381
255	AC004257.1	ENSG00000269635.1	1.56866	1.57303	7.06524	3.2497	3.73413	6.27204	1.60839	2.43008	1.61499	4.31407	4.49781	2.96681
256	AC004381.7	ENSG00000260510.1	0	0	0	0	0	0	0	0	0	0	0	0
257	AC004448.5	ENSG00000235979.9	0.35296	0.583496	0.984069	1.58222	4.14464	1.95398	0.863507	0.670565	0.78888	1.4525	2.06272	1.74844
258	AC004449.6	ENSG00000261204.1	2.60138	3.33613	3.11734	7.13115	8.92976	10.6521	3.82783	6.75054	4.97327	5.17011	4.78276	7.0029
259	AC004471.10	ENSG00000272682.1	0.168005	0.0629804	0.269188	0.506901	0.308928	0.385899	0.231176	0.375606	0.132286	0.125947	0.304891	0.141081
260	AC004471.9	ENSG00000223461.1	3.5114	2.1847	4.47722	5.16263	3.31493	2.95951	2.5725	4.78371	4.07784	2.7029	2.22209	1.96667
261	AC004485.3	ENSG00000228944.1	0	0	0	0	0	0.119665	0	0	0	0	0	0
262	AC004490.1	ENSG00000267122.1	0.302752	0.2555	0.374722	0.336951	0.706214	0.324687	0.483638	0.327927	0.317261	0.372195	0.410201	0.447123
263	AC004535.2	ENSG00000236414.1	0	0	0	0	0	0	0	0	0	0	0	0
264	AC004538.3	ENSG00000230333.6	0.655058	0	0.130271	0.872187	1.41665	0.804616	0	0.382442	0.514182	0.5992	0.796112	1.87836
265	AC004540.4	ENSG00000225792.2	0.170505	0.0301867	0.0807756	0.299678	0.30964	0.755419	0.178716	0	0	0.286144	0.107264	0.537207
266	AC004540.5	ENSG00000214870.9	1.01088	0.623917	0.935754	2.42448	2.22833	1.89592	0.904953	0.609502	0.427777	1.11095	1.22216	1.33787
267	AC004543.2	ENSG00000237921.2	2.9338	0.33826	2.77178	0.340957	1.44614	1.16745	0	0.386418	0	1.05821	1.68199	0
268	AC004623.2	ENSG00000267755.1	0	0	0	0	0	0	0	0	0	0	0	0
269	AC004623.3	ENSG00000279488.1	2.10069	1.51362	3.29576	1.22588	2.04988	1.64356	1.38244	1.22274	0.75863	1.3691	1.76242	1.53871
270	AC004637.1	ENSG00000267304.1	0.550536	1.57325	1.89979	1.65996	2.97342	1.30265	3.17609	1.74909	0.19286	1.73373	3.56437	2.23856
271	AC004691.5	ENSG00000229263.1	0.705527	0.407796	1.32602	0.633114	0.819786	0.666438	0.577529	0.448377	0	0.66232	0.787542	0.368748
272	AC004692.4	ENSG00000228680.1	3.46359	0.720538	1.71615	1.30678	0.502944	0.656463	0.411911	0.181782	0	0.559459	0.756448	1.02061
273	AC004702.2	ENSG00000263494.1	0	0	1.18408	0	0.954834	4.21219	0	0	0	0	0	1.70227
274	AC004704.1	ENSG00000288691.1	0.0388121	0	0	0	0	0	0	0	0	0.0359885	0	0.0338845
275	AC004704.2	ENSG00000288685.1	0.121179	0.0782579	0.243969	0.144456	0.193721	0.244348	0.0905062	0.0736802	0.199293	0.15994	0.239135	0.228422
276	AC004775.5	ENSG00000272203.1	0	0	0.152514	0	0.0521825	0.191364	0	0	0	0.0756551	0.076308	0.141597
277	AC004800.1	ENSG00000287249.1	1.12992	0.980661	1.83375	2.30334	2.11852	2.29496	0.452267	1.04679	1.1224	1.39507	2.12363	2.64478
278	AC004837.4	ENSG00000231951.1	0	0	0	0	0.280432	0.256925	0	0	0	0	0.123484	0
279	AC004837.5	ENSG00000228554.1	0.850468	0.25004	0.718948	0.680555	1.36699	0.935572	0.263355	0.36095	0.62399	0.713584	0.798779	0.593268
280	AC004862.6	ENSG00000232667.10	0.588132	0.0929184	0	1.73453	1.53462	1.80628	0	0.11565	0.936485	0.274244	2.93988	2.18196
281	AC004869.2	ENSG00000230680.2	0	0	0	0	0	0	0	0	0	0	0	0
282	AC004869.3	ENSG00000240355.1	0	0	0	0	0	0	0	0	0	0	0	0
283	AC004870.3	ENSG00000229192.6	0	0	0	0	0	0	0	0	0	0	0	0
284	AC004870.4	ENSG00000223829.6	0	0	0	0	0	0	0	0	0	0	0	0
285	AC004878.2	ENSG00000277675.1	1.63084	0.534008	1.48248	1.24145	1.309	0.671129	0.802591	0.494527	0.244158	0.651048	0.584329	0.745052
286	AC004878.8	ENSG00000263081.1	0.760846	3.73104	3.5956	2.13945	5.10023	1.24962	4.70316	0.789122	0.787271	2.97791	2.18135	2.74656
287	AC004895.4	ENSG00000231704.6	1.21953	0.87467	0.768361	1.08959	2.11053	2.13682	0.559822	0.973589	0.182096	1.59211	0.304581	0.786132
288	AC004901.1	ENSG00000232072.1	0	0	0	0	0.259587	0	0	0	0	0	0	0
289	AC004920.3	ENSG00000236046.1	0	0	0	0	0	0	0	0	0	0	0	0
290	AC004941.3	ENSG00000228151.1	0.184418	0.28455	0.20212	0.23561	0.237882	0.415546	0.0788574	0.188502	0.218704	0.404781	0.64468	0.489606
291	AC004947.2	ENSG00000233760.2	0	0	0	0.0630129	0.0877795	0	0	0	0	0	0	0
292	AC004951.6	ENSG00000228434.1	7.13236	6.21582	9.09171	7.31132	11.6678	8.29662	6.04824	4.37307	3.31342	9.9761	12.0069	12.1793
293	AC005008.2	ENSG00000237896.6	0	0	0	0.416979	0.446025	0	0	0	0	0	0	0
294	AC005009.1	ENSG00000231255.1	0	0	0	0	0	0	0	0	0	0	0	0
295	AC005013.5	ENSG00000228421.2	0	0	0	0	0	0	0	0	0	0	0	0
296	AC005019.3	ENSG00000224330.2	0	0.0678028	0	0	0.0884031	0.0540619	0	0.0730767	0	0	0	0
297	AC005037.3	ENSG00000183308.6	1.26696	0.517566	0.693352	1.30913	1.0628	1.73137	0.783151	0.581775	0.951065	0.854715	1.5073	1.10404
298	AC005042.5	ENSG00000228586.1	0	0	0	0	0	0	0	0	0	0	0	0
299	AC005062.2	ENSG00000243004.6	0	0	0	0.441372	0.516353	0.0651355	0	0	0	0.0772652	0.545241	0.144574
300	AC005076.5	ENSG00000224046.2	2.09592	1.63389	1.54381	3.25468	1.67832	1.9542	2.28557	1.28952	1.42257	0.665102	2.62778	3.29028
301	AC005082.12	ENSG00000226816.3	0.0395236	0	0	0	0.0758799	0.0155011	0.0206245	0.0210194	0.0413728	0.0182822	0.0751511	0.0345219
302	AC005083.1	ENSG00000233834.6	0	0	0	0.0879344	0.0635152	0.0775804	0	0	0	0	0	0
303	AC005104.3	ENSG00000223374.1	2.47192	4.6606	4.02108	2.66309	5.26071	1.42205	4.55326	3.80315	4.25383	4.05378	3.51636	4.5025
304	AC005150.1	ENSG00000248431.2	0.494377	0.0461099	0.604622	0.05546	0.227982	0.21886	0.154106	0.366201	0.205136	0.676359	0.491914	0.373548
305	AC005160.3	ENSG00000227658.1	0	0	1.2613	0.619034	0	0.531045	0	0	0	0.641649	1.83838	0
306	AC005162.5	ENSG00000233517.1	0	0	0	0	0	0	0	0	0	0	0	0
307	AC005197.2	ENSG00000269694.1	0.733248	0.370804	0.612378	0.253478	1.17023	0.596676	0.982203	0.201301	0.507162	0.796086	0.492772	1.15852
308	AC005220.3	ENSG00000236352.1	3.22823	2.76377	3.3499	4.32355	3.41328	3.3779	3.31265	1.34681	1.38564	7.20195	9.1291	8.83918
309	AC005253.2	ENSG00000268030.1	1.53031	1.51142	2.36104	2.77754	5.1374	2.7583	1.09083	1.21314	1.0161	1.85758	2.4115	2.62375
310	AC005253.4	ENSG00000268983.1	0	0	0	0	0.181018	0	0.32386	0	0	0	0.797244	0
311	AC005256.1	ENSG00000267073.1	0	0.246744	0	1.00008	0	0	0	0	0	0	0	0.737692
312	AC005262.2	ENSG00000267688.1	0	0	0	0	0	0	0	0	0	0	0	0
313	AC005262.3	ENSG00000267139.1	0.649479	1.01581	1.6115	1.16527	2.51764	2.18508	2.83282	0.911473	0.447716	2.0176	2.99431	1.6795
314	AC005276.1	ENSG00000197462.3	1.8147	0.385283	0.371431	0.554714	1.11254	0.761757	0.0919355	0.313292	0.602107	0.6411	0.296353	0
315	AC005281.1	ENSG00000226690.9	0.153643	0.0766345	0.103285	0.129933	0.0355212	0.0635377	0.103073	0.102441	0.171222	0.0948551	0.192705	0.199487
316	AC005281.2	ENSG00000225606.1	0	0.120917	0	0	0	0	0	0	0	0	0	0
317	AC005301.10	ENSG00000288024.1	0	0	0	0	0	0.0419325	0	0	0	0	0	0
318	AC005301.9	ENSG00000283633.1	0.833177	0.512787	0.648966	0.582923	0.772455	1.07311	0.235965	0.268515	0.199206	0.668595	1.04125	0.907286
319	AC005304.1	ENSG00000233852.1	0	0	0	0.259202	0.551608	0	0	0	0	0	0.516486	0
320	AC005306.3	ENSG00000267283.1	2.99123	5.40415	5.23983	5.0805	10.1971	7.35568	3.62898	3.80876	2.78114	6.98796	10.0742	7.9452
321	AC005307.1	ENSG00000260725.1	0.211565	0	0.0567903	0.026641	0.135492	0.0711419	0.0631252	0.0642708	0.126576	0.0839876	0.151431	0.052815
322	AC005307.4	ENSG00000267243.6	0	0	0	0.139613	0.165969	0	0	0	0	0	0	0
323	AC005307.5	ENSG00000283403.1	0.0438902	0.0416055	0.039598	0.098065	0.0710045	0.0326018	0.0577879	0.0294893	0.0289482	0.0786885	0.0818263	0.121282
324	AC005324.7	ENSG00000233193.1	0	0	0.248632	0	0.172094	0	0	0	0	0	0	0
325	AC005324.8	ENSG00000255104.8	0.292129	0.0843002	0.669322	1.04578	0.821417	0.857502	0.262297	0.350327	0.41007	0.922978	0.485223	0.497952
326	AC005329.7	ENSG00000248015.7	0.718823	0.899458	1.30323	1.23654	1.55386	1.11249	0.896816	0.664803	0.5062	1.02595	1.50099	1.57914
327	AC005330.2	ENSG00000267372.2	0	0	0.153508	0.251259	0.705607	0.191712	0.211128	0.233512	0	0.152023	0.154182	0.496929
328	AC005339.2	ENSG00000268565.1	7.10784	5.77709	4.52619	2.0155	0	3.48474	10.4903	5.86227	3.05513	3.17981	4.17646	6.03785
329	AC005355.1	ENSG00000250994.1	0.176584	0.259311	0.0829305	0.0785436	0.170325	0.763208	0.091085	0	0	0	0	0
330	AC005355.3	ENSG00000280420.1	0.363663	0.51983	0.855544	0.986483	0.589196	1.43416	0.555448	0.385127	0.191096	0.687007	1.17752	0
331	AC005363.11	ENSG00000277602.1	6.09764	8.31658	3.7719	9.38054	9.58836	6.71243	2.11237	7.29587	1.02962	3.90654	5.97395	3.77206
332	AC005387.2	ENSG00000269191.1	4.31672	3.42538	3.85168	3.73058	2.21717	2.69311	3.91336	0.961421	2.86775	1.7263	3.34555	2.9692
333	AC005387.3	ENSG00000268938.2	0.843917	0.388067	0.398675	1.18382	1.38775	1.01152	1.68961	0	1.32636	0.816164	1.16507	1.11098
334	AC005391.2	ENSG00000267159.2	4.66914	3.83115	3.44875	2.45796	6.18339	2.93136	4.17726	2.73172	3.25831	3.54252	6.28798	6.91327
335	AC005392.13	ENSG00000227606.2	0	0	0.478131	0	0	0	0.345579	0	0	0	0.15702	0
336	AC005394.1	ENSG00000267537.1	0	0	0	0	0	0	0	0	0	0	0	0
337	AC005481.5	ENSG00000222012.1	0.950228	0.941046	1.42611	1.48593	1.89439	2.17755	1.16061	0.892794	0.723307	0.95815	1.17486	1.03497
338	AC005487.2	ENSG00000225647.2	0.219882	0.123711	0.17671	0.535148	0.239547	0.415115	0.440585	0.187646	0.0828487	0.347355	0.101124	0.286364
339	AC005498.4	ENSG00000267224.1	0	0	0	0.180642	0.387514	0.157135	0	0	0	0.188393	0.183757	0.173469
340	AC005514.2	ENSG00000279599.1	3.46776	1.78918	1.28258	2.13169	4.51507	0	0	1.214	0	3.08595	2.81907	8.89053
341	AC005518.2	ENSG00000230190.1	0	0	0	0	0	0	0	0	0	0	0	0
342	AC005519.4	ENSG00000258559.2	1.49215	1.60081	1.91262	2.09062	3.63487	1.90855	1.36643	0.827327	0.720787	2.39794	2.33403	3.02134
343	AC005522.7	ENSG00000225703.1	1.05889	0.800949	4.30626	1.34736	3.24092	1.242	0.644528	2.464	1.11329	1.40462	3.83126	2.21386
344	AC005523.2	ENSG00000269604.1	17.5578	17.905	16.0021	20.6993	21.4365	22.6361	17.503	23.7058	25.2592	17.5418	16.2278	17.0866
345	AC005523.3	ENSG00000268536.1	0.517796	0.484766	1.46341	0.237606	0.844076	1.0236	0.783962	0.82022	0.544593	0.246865	0.950353	0.45118
346	AC005532.5	ENSG00000230825.2	1.10949	1.05165	0.727072	1.25999	1.09298	1.26433	0.199363	0.51312	0.291616	1.18354	1.74482	1.04394
347	AC005537.2	ENSG00000232006.9	4.2262	2.89785	6.86633	2.31384	4.72762	2.56648	1.19037	2.03111	1.14038	5.02889	9.13813	6.48059
348	AC005538.3	ENSG00000279809.1	0.0247203	0	0	0.0434243	0.0316152	0.0580239	0	0	0	0.0229011	0	0.0432608
349	AC005538.5	ENSG00000237581.1	0	0	0	0	0.077853	0	0	0	0	0	0	0
350	AC005540.3	ENSG00000235852.1	10.5939	11.127	11.9799	8.71905	10.8041	8.94989	9.64664	12.086	10.2852	13.0519	14.0422	8.40755
351	AC005546.2	ENSG00000266897.1	1.55563	4.12275	3.81687	0.579635	2.06756	2.01486	5.42402	2.99287	1.30916	3.30142	3.799	4.39998
352	AC005550.3	ENSG00000237070.1	0	0	0	0.00994863	0.00724077	0	0	0	0	0	0	0
353	AC005550.5	ENSG00000225974.1	0	0	0	0	0	0	0	0	0	0	0	0
354	AC005562.1	ENSG00000214719.13	18.7054	17.7874	17.4024	24.1321	24.2559	21.5526	17.2965	17.4527	19.7218	20.0815	18.4682	18.1794
355	AC005578.3	ENSG00000280247.1	0.209374	0.15552	0.344228	0.416755	0.671498	0.639353	0.21731	0	0.109653	0.291687	0.247324	0.228414
356	AC005592.3	ENSG00000261757.1	0.430214	0.515236	0.646702	0.151649	0.165295	0.157519	0.179326	0.121987	0.0600559	0.424993	0.46278	0.651193
357	AC005592.4	ENSG00000287203.1	2.46449	1.98313	1.52314	1.95454	2.20687	3.36181	1.14191	0.89534	0.543603	2.29247	2.87371	3.28191
358	AC005593.2	ENSG00000279584.1	0.796444	0.610653	2.09621	3.87154	3.08912	3.13655	2.11364	3.20479	1.17079	1.04918	2.36448	1.6651
359	AC005597.1	ENSG00000267223.1	0.76708	0.239507	0	0	0.833437	0.404372	0.258199	0.270076	0.268904	1.21855	0.23466	1.55933
360	AC005599.3	ENSG00000287154.1	0	0	0	0	0	0	0	0	0	0	0	0
361	AC005606.14	ENSG00000261790.2	0.573493	0.392009	0.66565	1.1283	1.06199	0.393822	0.187376	0.270744	0.191811	0.312535	0.501782	0.56475
362	AC005606.15	ENSG00000260107.1	0.415607	0.203998	0	0.590877	0.65595	0.513173	0.228291	0.227166	0.216312	0	0.204687	0.176387
363	AC005609.16	ENSG00000279726.2	0.379142	0.145545	0.234769	0.138396	0.206408	0.0961894	0.189899	0.54508	0.084072	0.726401	0.546067	0.689286
364	AC005609.17	ENSG00000278901.1	0.112855	0	0	0	0.19851	0.0376109	0	0	0	0	0.316367	0.0983323
365	AC005609.18	ENSG00000278915.1	0	0.12326	0	0.142376	0.557352	0.0849093	0	0	0.0908139	0.0288868	0.0831924	0.230505
366	AC005609.19	ENSG00000278907.1	0.21351	0	0	0	0	0	0	0	0	0	0	0
367	AC005609.20	ENSG00000278946.1	0	0	0	0	0	0	0	0	0	0	0.475637	0
368	AC005613.1	ENSG00000287390.1	0.0170027	0.0340679	0.0319489	0	0.0326366	0.0400077	0.0177533	0	0.0355946	0.0157245	0.0323459	0.0594083
369	AC005614.3	ENSG00000269296.1	0.110299	0.0859831	0.0959197	0.269417	0.387629	0.244509	0.109738	0.0652064	0.0645677	0.282993	0.176012	0.304316
370	AC005614.5	ENSG00000269749.1	2.27811	1.05665	1.41708	3.32012	2.95108	0.720435	1.07479	1.8925	0	0.911248	1.97196	3.18627
371	AC005616.1	ENSG00000266893.1	0	0	0.0369374	0	0	0	0	0	0	0	0	0
372	AC005616.2	ENSG00000267423.1	0.588286	0.320269	1.55233	1.36635	1.38336	0.920205	0.338443	0.419836	0.401929	0.551775	0.696866	0.497285
373	AC005618.10	ENSG00000288095.1	1.17575	1.05955	1.1039	1.70351	1.87846	2.12129	0.79716	0.265476	0.366754	2.11815	1.5801	1.2406
374	AC005618.6	ENSG00000272070.1	0.285268	0.206115	0.257071	1.07974	1.2974	1.10348	0.214679	0.302154	0.449068	0.546138	0.954208	0.611758
375	AC005618.8	ENSG00000280026.1	0	0.0575325	0.51544	0.014814	0.0247584	0.497326	1.04492	0.377519	0.32117	0	1.0318	1.30579
376	AC005618.9	ENSG00000279855.1	0	0.195382	0.388427	0.187403	0	0	0	0.654955	0	0	0	0
377	AC005625.1	ENSG00000266963.1	0.192351	0.548514	0.543229	0.174334	2.12051	0.45537	0	0	0	0	0.533118	0.67058
378	AC005703.2	ENSG00000237377.2	0	0	0	0	0	0	0	0	0	0	0	0
379	AC005740.5	ENSG00000254099.1	3.18793	2.91047	1.50824	2.60573	4.00614	2.16846	3.08166	2.3802	0.473613	3.96993	3.7143	6.4048
380	AC005740.6	ENSG00000271871.1	0.114266	0.0564962	0.0536725	0	0.109979	0.134582	0.0592508	0.0606913	0	0.318562	0.0539435	0.099714
381	AC005740.7	ENSG00000287726.1	0.296248	0.22725	0.428783	0.343644	0.325933	0.320758	0.143866	0.107914	0.161967	0.4092	0.822259	0.655668
382	AC005753.1	ENSG00000278925.1	1.12533	0.765233	0.528478	0.502372	0.144964	0.442366	0.693789	0.238538	0.471924	1.57884	2.31352	1.76493
383	AC005753.3	ENSG00000287527.1	0.367322	0.172914	0.142102	0.152154	0.138314	0.0847472	0.0751116	0.206827	0.0452378	0.35989	0.410704	0.377439
384	AC005754.7	ENSG00000272154.5	0	0.119542	0	0	0.18738	0	0	0	0	0	0	0
385	AC005754.8	ENSG00000272108.1	0.222016	0.115663	0.118566	0.159726	0.151837	0.146448	0.165407	0	0.150544	0.235334	0.232153	0.196091
386	AC005757.6	ENSG00000267044.1	0.413114	0.232318	1.49396	0.528598	1.62948	1.07059	0.237851	0.205539	0.81325	0.36708	1.9693	1.01674
387	AC005772.2	ENSG00000232058.1	0	0	0	0	0	0	0	0	0	0	0	0
388	AC005780.1	ENSG00000267320.5	0	0	0	0	0	0	0	0	0	0	0	0
389	AC005785.2	ENSG00000268189.2	5.28061	4.20046	3.3408	9.5808	8.72015	7.02888	10.0086	3.45042	1.77308	9.03614	5.46411	9.91681
390	AC005785.5	ENSG00000279203.1	1.42538	0.742303	0.836212	1.57417	2.60398	1.53792	1.37971	0.466578	1.70622	2.14653	2.2802	2.52745
391	AC005786.5	ENSG00000267231.1	2.25658	2.04687	3.8897	0.695327	2.45506	2.06796	0.735503	1.55054	2.76516	2.90174	3.43714	4.02263
392	AC005786.6	ENSG00000279590.1	0.987332	1.39088	1.59745	0.468385	1.52633	0.563159	0.796248	0.215905	0.697966	1.50395	2.06554	1.68244
393	AC005786.7	ENSG00000267436.1	0.938171	0	0	7.66697	12.3576	8.66736	0	0	0	0	2.84009	2.08621
394	AC005787.5	ENSG00000284638.1	0	0	0	0.47313	0.33934	0.550947	0	0	0	0	0.485254	0.152182
395	AC005789.9	ENSG00000267090.1	0	0	0	0	0	0	0	0	0	0	0	0
396	AC005792.1	ENSG00000287526.1	0.0512019	0.025576	0	0.0676481	0.180293	0.040169	0	0.108899	0.134009	0.118504	0.0729385	0.178864
397	AC005796.2	ENSG00000279617.1	0	0	0	0.432191	0	0	0	0	0	0.224787	0	0
398	AC005808.3	ENSG00000235415.1	0.333748	0.6184	0.945975	1.26134	0.895905	2.79319	1.35132	0	0	0.641649	0.612793	1.18659
399	AC005863.1	ENSG00000205325.3	0.0871437	0.0438091	0.10921	0.178816	0.206405	0.102488	0.106455	0.0927272	0.0458766	0.0937297	0.220453	0.229354
400	AC005914.1	ENSG00000287886.1	1.27559	0.82201	0.915346	1.861	2.53298	1.87693	0.484254	0.731732	0.408279	1.4481	1.67649	1.63764
401	AC005915.1	ENSG00000279446.1	0	0	0	0	0	0	0	0	0	0	0	0
402	AC005943.2	ENSG00000267059.2	14.5707	20.5592	16.2455	19.7079	18.4881	19.7711	27.2505	33.2244	26.7371	20.4753	21.4386	15.0626
403	AC005943.6	ENSG00000279009.1	0	0	0	0	0	0	0	0	0	0	0	0
404	AC005944.2	ENSG00000267469.1	0	0	0	0	0	0	0	0.170001	0	0	0	0
405	AC005954.3	ENSG00000267138.1	0.960862	0.442218	0.911099	5.88921	4.76414	0.386057	1.92728	0.505572	2.01047	2.80274	2.67484	4.25005
406	AC005954.4	ENSG00000267205.1	0.691497	0.527491	2.09838	1.71628	2.18905	1.41364	1.59393	1.01365	0.578261	2.6434	2.00396	1.67791
407	AC006000.5	ENSG00000237713.1	0.412251	0.540573	1.35773	0.912352	0.707685	0.652901	0.922888	0.655402	0.862386	0.829704	1.55923	1.10037
408	AC006003.3	ENSG00000231515.1	0	0	0	0	0	0	0	0	0	0	0	0
409	AC006007.1	ENSG00000230746.2	0.198492	0.260943	0.310775	0	0.297384	0.1559	0.0685118	0.0702592	0	0.369306	0.685981	0.34635
410	AC006019.3	ENSG00000203335.5	0.0498241	0	0	0.155681	0.18887	0.0531304	0.0700259	0.0718231	0	0.389307	0.120349	0.170701
411	AC006019.4	ENSG00000233363.1	0	0	0	0	0	0	0	0	0	0	0	0
412	AC006026.13	ENSG00000234286.1	0	0	0	0	0	0	0	0	0	0	0	0
413	AC006037.2	ENSG00000226442.2	0	0	0.684143	0.673359	0	0	0	0	0	0	0.682143	0
414	AC006041.1	ENSG00000229379.1	0	0	0	0	0	0	0	0	0	0	0	0
415	AC006042.6	ENSG00000227719.1	0	0	0	0.552971	0.198647	0.242139	0	0	0	0.289082	0.142737	0
416	AC006050.2	ENSG00000231421.8	0.0175792	0	0.103912	0.361363	0.734962	0.53516	0	0	0	0.19608	0	0
417	AC006076.1	ENSG00000225563.2	0.0535551	0.106038	0.424281	0.663421	0.515324	1.34952	0.111147	0.0568973	0.46966	0.198988	0.303591	0.244277
418	AC006077.3	ENSG00000279799.1	7.67258	4.9083	8.0045	4.89848	4.98032	5.8933	8.20865	7.24197	7.19606	6.87508	4.58792	9.93548
419	AC006115.7	ENSG00000286125.1	4.84953	3.2059	4.46655	5.56872	6.51606	5.04497	1.77365	1.62702	3.13566	4.86698	6.47517	4.71973
420	AC006116.12	ENSG00000267192.1	1.15102	0	0.95799	0.221331	1.14456	0.956542	0.647798	0.521368	0.51644	1.54863	1.79269	2.4434
421	AC006116.15	ENSG00000267429.1	0.282824	0.09461	0.221423	0.223212	0.274452	0.148007	0.200291	0.0511263	0.197473	0.266057	0.269468	0.252133
422	AC006116.19	ENSG00000267298.1	0.541222	0.783347	1.52567	0.849074	1.04761	0.85177	0.692829	0.286639	0.283918	1.6501	2.39344	0.825074
423	AC006116.21	ENSG00000267606.1	0.13213	0.510459	0.620746	0.947103	0.767118	0.450129	0.812301	0.279943	0.415856	0.743474	0.246159	0.251837
424	AC006116.28	ENSG00000285996.1	0.032749	0.0514916	0.0644049	0.0598778	0.101541	0.130832	0	0.0682581	0.0368676	0.0843502	0.111174	0.0322542
425	AC006128.2	ENSG00000279716.1	1.668	1.94556	3.52976	1.56819	2.24298	1.52925	1.73691	1.80224	1.27172	2.24977	2.41325	2.55025
426	AC006129.1	ENSG00000268355.1	0	0	0	0.112966	0	0.0950034	0	0	0	0	0	0
427	AC006129.2	ENSG00000268027.5	0.11899	0.396311	0.967708	0.459154	0.714989	0.374079	0.206354	0.378282	0.57684	0.280776	0.756586	0.82957
428	AC006129.3	ENSG00000280014.1	0.0897014	0	0	0	0.173061	0.211478	0	0.0951598	0	0.251019	0.336709	0.156416
429	AC006130.3	ENSG00000267063.1	0	0	0.280134	0.218285	0.232051	0	0.384673	0	0.323322	0.181915	0	0
430	AC006130.5	ENSG00000287766.1	0.476593	0.576569	0.511725	0.570492	0.436153	0.293844	0.0354424	0.144764	0.178224	0.347025	0.387349	0.38641
431	AC006150.1	ENSG00000226323.1	0	0	0	0	0	0	0	0	0	0	0	0
432	AC006159.5	ENSG00000235427.1	0.321727	0.596704	0.911606	0.297634	0.421537	0.511088	0	0	1.35485	0.308757	0	1.1233
433	AC006160.5	ENSG00000249502.3	0.355557	0.306646	0.457204	0.489838	0.719669	0.556035	0.423259	0.338294	0.480183	0.870208	0.724457	0.378426
434	AC006262.10	ENSG00000269745.1	0	0	0	0	0	0	0	0	0	0	0	0
435	AC006262.4	ENSG00000269729.1	0.572464	0.792261	0.967868	0.715829	1.80464	0.810206	0.9409	0.606715	0.36012	1.17831	1.2835	1.39663
436	AC006262.6	ENSG00000268460.2	0.434137	0.11855	0.253962	0.261287	0.535663	0.405628	0.270483	0.0281708	0.303531	0.35465	0.366625	0.321816
437	AC006272.2	ENSG00000268316.1	0.138631	0	0.130271	0	0	0	0	0.146838	0	0.130105	0	0.120762
438	AC006273.4	ENSG00000272473.1	0.46366	1.12084	1.02498	1.05705	0.88698	0.397306	0.728164	0.420199	0.350879	0.707717	0.772153	1.01228
439	AC006277.2	ENSG00000253392.3	2.11174	1.18714	2.04424	1.40794	3.04331	2.27162	0.426266	0.375179	1.07026	2.08358	2.18219	2.1961
440	AC006277.3	ENSG00000279452.1	1.58341	1.28736	2.17633	2.32585	3.5302	2.1856	1.22211	1.34066	0.706096	2.09118	2.86626	2.56056
441	AC006296.1	ENSG00000251412.1	0	0	0	0	0	0	0	0	0	0	0	0
442	AC006296.2	ENSG00000248425.1	0	0	0	0	0	0	0	0	0	0	0	0
443	AC006296.4	ENSG00000287360.1	0.296932	0.0379915	0.395723	0.20752	0.296052	0.477431	0.100967	0.0809401	0.0775311	0.378957	0.0939908	0.360869
444	AC006369.2	ENSG00000236213.2	1.27834	1.56058	3.26543	4.10453	5.19313	4.31822	1.73394	2.02448	1.05613	2.44736	3.46495	3.02993
445	AC006369.3	ENSG00000236572.1	0.652925	1.12041	0.924621	1.81363	0.641804	1.81666	0	0	0	0.858954	1.69324	0.855312
446	AC006372.4	ENSG00000234210.1	0.0208098	0	0	0.027426	0.0199628	0.048957	0.0543821	0.0110706	0.0217796	0.00961511	0	0
447	AC006372.5	ENSG00000223872.2	0	0	0	0.160257	0.26223	0.0398208	0	0	0	0	0	0
448	AC006372.6	ENSG00000233191.2	0	0	0	0.648385	0.481923	0.121561	0	0	0	0	0	0
449	AC006373.1	ENSG00000235431.2	0	0	0	0	0	0.0270647	0	0	0	0	0	0
450	AC006380.3	ENSG00000231418.2	0	0	0	0	0.0311224	0	0	0	0	0	0	0
451	AC006427.4	ENSG00000286888.1	0.221417	0.551163	0.382584	0.260128	0.851735	0.463163	0.421805	0.235025	0.0772422	0.478799	0.798059	0.418664
452	AC006445.11	ENSG00000286297.1	0	0	0	0.0674856	0	0.0597122	0	0	0	0	0	0
453	AC006458.3	ENSG00000227489.1	0	0	0	0	0	0	0	0	0	0	0	0
454	AC006460.2	ENSG00000228509.6	0.673927	0.446843	1.37717	1.05879	1.38751	0.800093	0.345965	0.217042	0.354194	0.337071	0.944154	2.3304
455	AC006482.1	ENSG00000228675.1	0	0	0	0	0	0	0	0	0	0	0	0
456	AC006486.10	ENSG00000279539.1	1.0887	0.822584	1.05957	1.41848	1.79122	1.56478	1.27369	0.928409	1.18097	0.932709	1.30704	1.33422
457	AC006486.14	ENSG00000288671.1	0	0	0	0	0	0	0	0	0	0	0	0
458	AC006486.9	ENSG00000268643.2	2.93163	2.26286	2.37923	1.21991	4.12313	3.28814	0.869617	3.06187	2.79306	3.14798	1.41262	2.86557
459	AC006538.1	ENSG00000261342.1	3.36199	3.16052	3.77009	7.77109	8.62409	8.85045	4.38277	5.09754	5.36396	3.8624	4.03363	4.16221
460	AC006538.4	ENSG00000267001.1	8.04959	5.02043	3.88693	2.65672	2.76337	3.16951	2.1879	5.57196	5.67408	3.69709	2.89313	1.84396
461	AC006538.8	ENSG00000276097.1	0.762095	0.614389	0.716032	0.227421	0.409514	0.19985	0.781512	0.269167	0	0.238109	0.473712	0.221333
462	AC006538.9	ENSG00000286460.1	0.331948	0.175003	0.328286	0.753035	0.7378	0.822198	0.200648	0.111505	0.128013	0.339328	0.415422	0.412044
463	AC006547.13	ENSG00000236540.7	2.81893	2.51235	2.77801	4.4615	6.63053	2.57161	1.92525	1.30974	2.24536	3.58237	3.78416	3.83563
464	AC006547.15	ENSG00000268292.1	0	0	0	0	0	0	0	0.452852	0	0	0	0
465	AC006547.8	ENSG00000243762.1	0	0	0	0	0	0	0	0	0	0	0	0
466	AC006840.1	ENSG00000279918.1	0	0	0	0	0	0	0	0	0	0	0	0
467	AC006942.4	ENSG00000269194.1	2.20279	2.73099	2.65675	2.54706	4.92024	1.96777	1.29989	1.32274	0.831955	5.5808	5.82204	6.01094
468	AC006946.16	ENSG00000273203.1	0.335147	0.306569	0.302995	0.307743	0.319192	0.374347	0.176311	0.276731	0.180904	0.452756	0.558795	0.465537
469	AC006946.17	ENSG00000273442.1	0.0806856	0	0.0757878	0.286757	0.259298	0.633948	0.0833445	0	0.084563	0.15037	0.379227	0
470	AC006947.1	ENSG00000229330.2	0.554791	0.693106	0.519871	0.332701	1.5555	0.460176	0.810314	0	0.630772	0.57171	1.36186	1.41721
471	AC006960.7	ENSG00000237400.1	0.299244	0.287638	0	0	0	0.117841	0	0	0	0	0.139036	0
472	AC006994.2	ENSG00000279317.2	0.367166	0.316278	0.310727	0.148925	0.130688	0.173546	0.0346513	0	0	0	0.0315697	0.0319923
473	AC007003.1	ENSG00000231183.4	0	0	0	0	0	0.0414813	0	0	0	0	0	0
474	AC007009.1	ENSG00000244239.1	0	0	0	2.86852	0.15767	0.611116	0	0	0	0	0	0
475	AC007036.4	ENSG00000230751.1	0.778266	0.907768	1.30264	1.81322	2.12026	2.92037	0.767598	0.298936	1.09897	1.92865	1.33426	1.86427
476	AC007036.5	ENSG00000251660.1	0.754559	1.00509	1.10177	6.72695	4.10185	5.15097	0.990379	0.641402	1.3372	3.27649	4.43744	2.85033
477	AC007036.6	ENSG00000227017.1	0.0970011	0	0	0	0.499291	0.0762379	0.0999233	0.102876	0.20336	0.090557	0.454508	0
478	AC007040.11	ENSG00000258881.6	0.703692	0.456494	1.0408	1.32469	1.41036	1.20869	0.71641	0.635286	0.732109	0.962908	0.739345	1.12872
479	AC007040.6	ENSG00000228384.4	1.12691	0.714925	1.23763	1.70073	2.19144	2.51916	2.86685	1.79004	1.77663	1.42036	1.56287	1.63692
480	AC007040.8	ENSG00000236469.1	0.391134	0	0	0.11679	0.252284	0.102576	0	0	0	0	0	0
481	AC007050.17	ENSG00000236003.1	0.205131	0.359704	1.05966	0.548578	0.462121	0.886851	0.527784	0.326237	0.64511	1.31743	0.960174	1.55171
482	AC007064.24	ENSG00000237689.1	1.86464	1.61989	1.11564	0.764259	1.97415	1.87015	1.03674	0.179467	0.712073	1.43778	2.66935	2.80466
483	AC007078.4	ENSG00000250614.1	1.05889	0	1.07656	0	0.883887	0.9315	0.644528	0	0	0	1.43672	0.368976
484	AC007091.1	ENSG00000223838.2	0.13213	0	0	0	0.170471	0.103959	0	0.139971	0.138619	0	0	0
485	AC007098.1	ENSG00000226605.1	0.959142	0.964127	0	0.889374	0	0	0	0	0.976162	0.916591	1.86472	0
486	AC007099.2	ENSG00000237293.1	0	0	0	0	0	0	0	0	0	0	0	0
487	AC007106.1	ENSG00000251410.2	0	0.037209	0.0615332	0.0236007	0.0497756	0.0311653	0.0427499	0.0132991	0.0845791	0	0.011819	0.0831188
488	AC007106.2	ENSG00000287389.1	0.131856	0.0494606	0.158824	0.0636353	0.157617	0.0473613	0.0504844	0.0770778	0.062682	0.168737	0.16624	0.133884
489	AC007126.1	ENSG00000250497.1	0.250519	0.345701	0.240196	0.321777	0.370715	0.342657	0.308361	0.293731	0.243553	0.359391	0.542336	0.377507
490	AC007128.1	ENSG00000229970.3	0.685091	0.600499	0.737564	0.45312	0.603928	0.412608	0.38142	0.298021	0.293796	1.12813	1.01071	1.36996
491	AC007131.2	ENSG00000233891.8	0	0	0	0	0.0160758	0	0	0	0	0	0	0
492	AC007179.1	ENSG00000231815.2	0	0	0	0	0	0	0	0	0	0	0	0
493	AC007182.6	ENSG00000224721.1	0.093518	0.0866107	0.0520682	0.105672	0.153052	0.0898844	0.074472	0	0.0374116	0.048384	0.0661249	0.242021
494	AC007191.4	ENSG00000279407.1	2.10746	1.7759	2.99353	2.18948	1.79491	1.48169	2.51167	1.93797	1.75341	3.79881	4.19346	4.11764
495	AC007192.4	ENSG00000268173.3	0.997193	0.817905	1.02731	1.45554	1.29191	1.18042	0.463909	0.910058	1.13733	1.39691	1.10448	0.442379
496	AC007193.10	ENSG00000269124.1	0.961757	0	0.543229	0.523002	0.997886	0.60716	0	0.407395	0.202215	1.45535	0.355412	1.00587
497	AC007193.6	ENSG00000267922.1	0	0	1.08795	0.950412	0.909105	0	0	0	0	0	1.4346	0.236613
498	AC007193.8	ENSG00000269151.1	0	0	0	0	0	0	0	0	0	0	0	0
499	AC007193.9	ENSG00000268810.1	3.26351	4.51816	2.45685	5.73919	7.20666	2.40422	2.42551	2.30039	2.97276	7.42367	3.20461	8.71704
500	AC007255.8	ENSG00000223813.3	0	0	0.0333689	0	0.0432401	0	0	0	0	0.0312759	0	0.093033
501	AC007277.3	ENSG00000213981.8	0	0	0.0205912	0.0901935	0.0787686	0.0165064	0.0427472	0	0.021458	0.0195455	0.0200528	0.0358392
502	AC007278.2	ENSG00000236525.1	0	0	0	0	0	0	0	0	0	0	0	0
503	AC007278.3	ENSG00000234389.1	0	0	0	0	0	0	0	0	0	0	0	0
504	AC007283.5	ENSG00000234431.2	2.09113	1.79896	0.555673	5.74728	6.51568	5.67519	1.15796	0	1.97312	1.63004	1.35713	6.10557
505	AC007285.7	ENSG00000231519.1	0.944303	0.150919	1.18345	0.566569	0	1.23954	0.321369	0.833294	0.495769	0.14805	1.46065	0.959725
506	AC007292.3	ENSG00000269318.1	0.690657	0.76383	0.914072	0.830527	1.4521	0.899701	0.823717	0.921447	0.80063	1.45032	1.69422	1.46894
507	AC007292.4	ENSG00000269807.1	1.60993	1.83839	2.80027	0.678439	1.40416	0.445364	0	0.94733	1.84579	0.817912	1.25332	0.963471
508	AC007292.6	ENSG00000267980.1	2.14689	3.3935	3.11922	4.47862	4.93698	3.50176	2.7221	2.1945	2.17439	3.39732	3.38775	2.5345
509	AC007292.7	ENSG00000269425.1	0.767047	0	0	2.87709	1.54514	1.25754	2.37339	0	0	0.750887	0	0
510	AC007308.7	ENSG00000272600.1	0	0	0	0	0	0	0	0	0	0	0	1.60463
511	AC007319.1	ENSG00000224063.6	3.38889	2.46627	5.20304	11.4209	10.6509	12.2599	3.46803	5.25677	4.00985	12.7214	12.0818	6.17907
512	AC007326.10	ENSG00000280418.1	0.0388835	0.0271846	0.0709598	0.0756896	0.147977	0.113952	0.0471082	0.0286298	0.00563093	0.0596908	0.087256	0.0589026
513	AC007326.11	ENSG00000284294.1	8.64195	3.08375	2.11713	8.31343	5.22428	3.22337	1.29041	0.920638	0.766037	1.6339	2.57367	4.24551
514	AC007326.13	ENSG00000283809.1	0.308437	0.572472	0.515367	0.523387	0.263368	0.534049	0.565333	0.443192	0.416276	0.329627	0.440004	0.277619
515	AC007327.5	ENSG00000229679.1	0.207367	0	0	0	0	0	0	0	0	0.196431	0	0.180645
516	AC007349.4	ENSG00000229424.1	0	0	0	0	0	0	0	0	0	0	0	0
517	AC007349.5	ENSG00000235728.1	0	0	0	0	0	0	0	0	0	0	0	0
518	AC007349.7	ENSG00000230831.1	0	0	0	0	0	0	0	0	0	0	0	0
519	AC007359.6	ENSG00000236951.5	0	0	0	0	0	0	0	0	0	0	0	0
520	AC007362.3	ENSG00000225216.6	0	0	0	0	0	0.108723	0	0	0	0	0	0
521	AC007365.3	ENSG00000226756.1	0.548588	0.640052	0.206087	0.195833	1.76641	1.29369	0.225564	0.116292	0.230028	0.410317	0.82059	0.669183
522	AC007383.3	ENSG00000227946.1	17.2513	16.0878	16.108	13.712	14.0824	16.5986	14.1785	13.4394	9.84985	19.8275	15.5802	16.844
523	AC007383.4	ENSG00000231955.1	0	2.79e-08	0.00968521	0	0	0	0.336444	0	0	0	1.82518	0
524	AC007389.3	ENSG00000235725.1	0.0854241	0.278166	0.165167	0.253802	0.189075	0.218184	0.0342204	0	0.0974926	0.0616691	0.187387	0.160295
525	AC007391.2	ENSG00000232028.1	0	0.159397	0	0.450608	1.29366	0.919226	0	0.176449	0.350062	0	0	0.290308
526	AC007395.3	ENSG00000235035.1	0.470298	0.221178	0.221406	0	0.153063	0	0	0	0	0.22348	0.21617	0.819185
527	AC007403.3	ENSG00000223859.1	0.134108	0	0	0	0	0	0.137149	0	0	0	0	0.116076
528	AC007405.4	ENSG00000234350.5	0.273967	0.283323	0.591784	3.0113	1.36439	1.69666	0.336474	0.382047	0.203568	0.647482	0.341221	0.934096
529	AC007405.6	ENSG00000239467.6	0.322122	0.48466	0.476437	1.57887	2.22881	2.49376	0.498131	0.820623	0.233159	0.978383	0.916638	0.685887
530	AC007405.8	ENSG00000235934.2	0	0.0210517	0.303119	0.960672	1.70393	1.13503	0.354628	0.0671367	0.321188	1.17456	1.08663	0.52842
531	AC007463.2	ENSG00000226506.6	0	0	0	0	0	0	0	0	0	0	0	0
532	AC007491.1	ENSG00000283258.2	0.0900479	0.0299436	0.0564003	0.0599192	0.0384456	0.141306	0	0.0319149	0.0314265	0.0556058	0.11393	0.0262109
533	AC007556.3	ENSG00000235321.1	0	0	0	0	0	0	0	0	0	0	0	0
534	AC007557.2	ENSG00000237479.1	0	0	0	0	0.156727	0	0	0	0	0	0	0
535	AC007557.3	ENSG00000227021.1	0	0	0	0	0	0	0	0	0	0	0	0
536	AC007557.4	ENSG00000231597.1	0	0	0	0	0	0	0	0	0	0	0	0
537	AC007563.1	ENSG00000236295.1	0	0	0	0	0	0	0	0	0	0	0	0
538	AC007563.3	ENSG00000229352.1	0	0	0	0	0	0	0.096415	0	0	0	0	0
539	AC007563.5	ENSG00000236886.2	0.303659	0.846227	0.573256	1.96281	2.16313	1.42276	2.13961	0.32052	0.639765	1.45442	3.06442	2.9165
540	AC007566.10	ENSG00000244055.2	1.47432	0.942564	1.26906	1.68624	1.792	1.87829	0.262346	0.477819	0.852201	1.93773	1.28319	2.15584
541	AC007620.3	ENSG00000242539.2	0.197396	0.245111	2.0733	0.597051	2.19486	0.795548	1.30526	0.896451	0.288652	2.59766	1.70195	1.27354
542	AC007631.1	ENSG00000264131.1	0	0	0	0	0	0	0	0	0	0	0	0
543	AC007652.1	ENSG00000235464.1	0	0	0	0	0	0	0	0	0	0	0	0
544	AC007666.5	ENSG00000286195.1	0.597623	0.281574	0.23039	0.344282	0.244678	0.291593	0.103949	0.121947	0.172571	0.438001	0.424837	0.564687
545	AC007679.3	ENSG00000225610.1	0.48551	0.545675	0.852657	0.94043	1.1595	0.264261	0.189291	0	0.209606	0.686796	0.204531	0.777232
546	AC007682.1	ENSG00000231918.1	0.0750966	0.0646588	0.130913	0.0753351	0.0549042	0.100901	0.078539	0.0114039	0.0112191	0.0694734	0.0920456	0.150164
547	AC007743.1	ENSG00000233251.8	0.228414	0.12026	0.165018	0.164673	0.28586	0.215837	0.131522	0.196258	0.0908004	0.330854	0.351012	0.348691
548	AC007750.5	ENSG00000236841.8	0	0	0	0	0	0.00799659	0	0	0	0	0	0
549	AC007787.2	ENSG00000267610.2	0.329171	0.119413	0.140572	0.0527525	0.36412	0.0704378	0.0623542	0.127272	0.125323	0.110872	0.511132	0.261312
550	AC007787.3	ENSG00000279044.1	0.951921	1.49975	1.453	1.2762	2.60682	1.68412	1.09927	0.882657	2.12109	1.67088	2.44351	2.07333
551	AC007792.1	ENSG00000280103.1	0.287288	0	0	0	0.563183	0	0.578662	0	0	0.274847	0	0
552	AC007795.1	ENSG00000267617.2	0	0	0	0	0	0	0	0	0	0	0	0
553	AC007879.1	ENSG00000224342.1	0	0	0	0.123467	0.0888373	0	0	0	0	0.258378	0	0
554	AC007879.2	ENSG00000234902.6	0	0	0	0.125863	0.088217	0	0	0	0	0.128276	0	0
555	AC007879.3	ENSG00000240440.1	0	0	0	0	0	0.311636	0	0	0	0	0	0
556	AC007879.4	ENSG00000225916.1	0	0	0	0	0.179578	0	0	0	0	0	0	0
557	AC007879.5	ENSG00000223725.6	0.296998	0.0816297	0.418775	0.533834	1.73243	2.01771	0.171906	0	0	0.827932	1.26149	1.1616
558	AC007948.1	ENSG00000263863.1	0	0	0	0	0.684883	0.839054	0	0	0	0	0	0
559	AC007950.1	ENSG00000259268.2	0	0	0	0.199785	0.288265	0.175937	0	0	0	0	0	0
560	AC007950.2	ENSG00000276651.1	0.302802	0.208427	0.302269	0.466232	0.617635	0.4008	0.296311	0.181171	0.118861	0.630232	0.665819	0.446324
561	AC007952.4	ENSG00000266311.6	0	0	0	0.222817	0.705928	0.449169	0	0	0	0	0	0
562	AC007952.5	ENSG00000228157.4	0.0795308	0.0961719	0.0657419	0.165171	0.184047	0.241141	0.0754719	0.0527521	0.049839	0	0.0752465	0.0711582
563	AC007952.6	ENSG00000197665.7	0	0	0	0	0.0749669	0.071168	0	0.068761	0	0	0.2044	0.0751459
564	AC008060.5	ENSG00000227365.1	0	0	0	0	0.254467	0	0	0	0	0	0	0
565	AC008060.7	ENSG00000218672.1	0	0	0.0288158	0.173725	0.137504	0.0721967	0	0.074031	0.032113	0.0284121	0.0582015	0.0267827
566	AC008060.8	ENSG00000236544.1	1.18352	0	0.556266	0.265899	0.0955724	0.932041	0.151275	0.470117	0.310632	0.834133	0.412525	1.93347
567	AC008063.3	ENSG00000233397.3	0	0	0	0.0544046	0	0	0	0	0	0	0	0
568	AC008067.2	ENSG00000237031.7	0	0	0	0	0	0	0	0	0	0	0	0
569	AC008069.1	ENSG00000223536.6	0	0	0.124989	0	0	0	0	0	0	0	0	0.115881
570	AC008073.7	ENSG00000232642.2	0.0701774	0.0946947	0.339622	0.276018	0.582497	0.907171	0.418283	0.205752	0.147069	0.476287	0.38735	0.437616
571	AC008073.9	ENSG00000223754.1	0	0.275646	0	0	0	0.225375	0	0	0	0.134411	0.133119	0.1247
572	AC008079.10	ENSG00000280007.1	0.145762	0.146822	0.243686	0.21602	0.28171	0.217781	0.109227	0.0992607	0.10464	0.261933	0.323583	0.244928
573	AC008079.12	ENSG00000288683.1	0.104952	0.119422	0.176623	0.386983	0.440264	0.11567	0.0463206	0.10623	0.0689885	0.353856	0.339359	0.177649
574	AC008088.4	ENSG00000260907.1	0.137653	0	0	0.259456	0	0	0.0712369	0.146153	0	0.128097	0	0.120088
575	AC008103.4	ENSG00000279987.1	0	0	0	0.152313	0.110531	0.270682	0	0	0	0	0	0
576	AC008154.4	ENSG00000231098.1	0	0	0	0.24389	0.519554	0	0	0	0	0	0.487307	0
577	AC008154.5	ENSG00000229177.1	0	0	0	0	0	0	0	0	0	0	0	0
578	AC008175.1	ENSG00000235059.5	0	0	0	0	0	0	0	0	0	0	0	0
579	AC008268.1	ENSG00000235584.3	0.0925011	0.150903	0.076632	0.432036	0.291535	0.386808	0.0848253	0.245746	0.339072	0.0858484	0.0875122	0.0807423
580	AC008269.2	ENSG00000229321.2	0.673909	0.786074	0.873868	1.01768	0.88989	0.734564	0.583129	0.449137	0.227865	1.0334	2.84347	1.56439
581	AC008277.1	ENSG00000223642.7	3.64882	4.76849	1.71787	0.698151	0.174445	4.77423	9.03293	2.1454	1.95636	7.51256	9.12405	8.93421
582	AC008278.2	ENSG00000234022.1	0	0.51179	0	0.252213	0.17904	0	0	0	0	0	0	0
583	AC008278.3	ENSG00000224194.1	0	0	0	0.129008	0.260126	0.425056	0	0	0	0.125618	0.253586	0
584	AC008440.5	ENSG00000232220.2	0	0	0	0	0	0	0	0	0	0	0	0
585	AC008592.4	ENSG00000251409.1	0.584092	0	0	0.924344	1.30683	0.412725	0	0.455173	0	0	0	0.744697
586	AC008592.5	ENSG00000250362.1	0	0	0	0	0	0	0	0	0	0	0	0
587	AC008592.7	ENSG00000250955.1	0	0	0	0.116396	0.0838143	0	0	0	0	0	0	0
588	AC008592.8	ENSG00000272021.1	0.60289	0.427836	0.315336	0.846579	0.804832	0.911124	0.300595	0.206747	0.614745	0.500242	0.825663	0.850539
589	AC008697.1	ENSG00000249738.10	0.439757	0.311144	0.436171	0.21816	0.317549	0.0364211	0.268213	0.164813	0.505502	0.230337	0.110867	0.140273
590	AC008746.12	ENSG00000267838.2	1.41514	1.01536	1.87325	2.39449	4.29488	3.18272	0.732906	0.751415	0.741335	4.42751	6.06489	5.21942
591	AC008746.3	ENSG00000227407.1	0.60305	0.869223	2.26754	1.62667	3.40935	2.13738	1.23279	1.11781	0.791477	3.11783	2.52133	2.49586
592	AC008753.4	ENSG00000269564.1	2.5549	0.592407	0.301654	0.590854	1.46459	0.760648	0.64233	0	0	0	0.292941	0.278856
593	AC008781.7	ENSG00000228737.2	1.89686	1.08422	0.733575	1.49413	1.58104	1.31577	0.229332	0.591291	0.818826	1.56523	1.14712	1.36108
594	AC008937.2	ENSG00000237705.1	0.336635	0.117695	0.327227	0	0	0.275428	0	0.23786	0.117644	0.564364	0.314599	0.488864
595	AC008937.3	ENSG00000225230.1	0.76252	0.180549	0.457961	0.377853	0.480959	0.397715	0.568391	0.664279	0.702242	0.113313	0.402448	0.744396
596	AC008940.1	ENSG00000228650.2	0	0	0	0	0.146796	0	0	0	0	0.0709254	0	0
597	AC008982.2	ENSG00000269688.1	3.77247	3.19483	4.68618	4.4275	7.90761	5.17008	3.78197	5.05494	2.20208	7.43447	5.60526	8.73662
598	AC008984.2	ENSG00000275210.1	0.154438	0.0925105	0.0654466	0.0934107	0.0366102	0.137576	0.0589596	0.0571041	0.0429559	0	0.0593009	0.148893
599	AC008985.1	ENSG00000278999.1	0.527784	0.455906	0.704996	0.378664	0.339596	0.341982	0.427817	0.240246	0.109627	0.457488	0.807328	0.697557
600	AC008991.1	ENSG00000267683.1	0	0	0	0	0	0	0	0	0	0	0	0
601	AC008992.1	ENSG00000267636.1	0	0	0	0	0	0	0	0	0	0	0	0
602	AC008993.2	ENSG00000282542.1	5.76957	4.7207	5.86785	4.91428	4.97037	3.82946	4.58635	5.51299	3.50735	6.73363	7.45655	8.24737
603	AC008993.3	ENSG00000282807.3	0	0	0	0	0	0	0	0	0	0	0	0
604	AC009052.12	ENSG00000260345.1	0	0	0	0	0	0	0	2.08385	0	0	0.615873	0
605	AC009095.4	ENSG00000237718.2	0.74541	0.516346	0.730165	0.495168	0.82856	0.542795	0.808565	0.649632	0.515514	1.03811	1.06215	0.967249
606	AC009110.1	ENSG00000231589.1	0	0	0	0	0	0	0	0	0	0	0	0
607	AC009120.10	ENSG00000261248.1	1.01947	0.836423	0.958907	0.717538	1.55186	1.96275	1.02167	0.618642	0.597889	1.10663	1.86893	1.35208
608	AC009120.11	ENSG00000275236.1	0.786498	0.570627	0.943544	1.27399	1.82017	1.28969	1.1697	0.441295	0.603484	1.58733	1.36336	2.05486
609	AC009120.5	ENSG00000260884.1	1.92699	1.38458	3.77366	3.32562	3.32216	2.27684	2.6221	1.36023	1.34888	4.38281	8.04345	7.83251
610	AC009120.6	ENSG00000259972.3	3.78551	3.27302	6.44137	4.40395	7.4042	5.69737	3.63725	2.34602	3.07716	8.81419	9.03977	10.0974
611	AC009120.9	ENSG00000279100.1	0	0	0	0	0	0	0	0	0	0	0	0
612	AC009133.12	ENSG00000238045.9	3.89275	4.33714	4.37983	5.05625	9.8838	5.87605	3.6935	4.80811	5.19246	6.29308	8.78565	8.78351
613	AC009133.15	ENSG00000259952.1	2.44783	1.5687	2.58946	0	0	0	1.19478	1.31646	1.45702	0.514538	2.16722	1.916
614	AC009133.17	ENSG00000260719.1	1.06539	1.1572	0.657333	1.2334	1.29466	1.34756	1.08675	0.551355	0.819878	1.03967	1.43857	1.61494
615	AC009133.21	ENSG00000275857.1	5.98484	3.35859	3.66164	4.62353	3.59825	2.46992	2.86716	3.11947	6.2075	6.08662	5.25184	8.36494
616	AC009133.23	ENSG00000280893.1	0	0.281785	0.274662	0.480699	0	0.0384639	0.917507	0.0409447	0.353536	0.0799743	0	0.379622
617	AC009133.24	ENSG00000280607.1	0	0.183426	0	0	0	0	0.397969	0	0	0	0	0
618	AC009134.1	ENSG00000262116.1	0	0	0	0	0	0	0	0	0	0	0	0
619	AC009158.1	ENSG00000231876.8	0.137661	0.132745	1.20459	0.712521	3.51415	2.28825	1.04239	1.19869	2.14037	2.89448	1.88008	0.856656
620	AC009166.5	ENSG00000261238.1	0	0	0	0.16211	0	0	0	0	0	0	0	0
621	AC009166.7	ENSG00000280344.1	0.207923	0.127683	0.307958	0.181914	0.190285	0.223942	0.171428	0.283164	0.211729	0.230088	0.721658	0.254274
622	AC009166.8	ENSG00000287718.1	0	0	0	0	0	0	0	0	0	0	0	0
623	AC009166.9	ENSG00000287256.1	0	0	0.176804	0.340146	0	0	0	0	0	0	0	0
624	AC009227.2	ENSG00000224675.1	0.213128	0.267964	0.335101	0.431657	0.315235	0.275898	0.211553	0.0404565	0.24001	0.403476	0.459853	0.312438
625	AC009227.3	ENSG00000238004.1	0	0	0	0	0	0	0	0	0	0	0	0
626	AC009228.1	ENSG00000242628.6	0.0470907	0.273174	0.0253416	0.0629743	0.126158	0.0597918	0.0237619	0.0381409	0.0461223	0.0932748	1.13682	0.0261783
627	AC009229.5	ENSG00000227292.1	0	0	0	0	0	0	0	0	0	0	0	0
628	AC009229.6	ENSG00000229160.1	0	0	1.60832	0	0.840144	1.20548	0.633857	0	0	0.82316	0	0
629	AC009236.2	ENSG00000231054.1	0	0	0	0	0	0	0	0	0	0	0	0
630	AC009262.2	ENSG00000236212.2	0	0	0	0.0260379	0	0	0	0	0	0	0	0
631	AC009264.1	ENSG00000234352.9	3.31507	2.49417	3.23205	2.67923	2.66827	3.06241	2.24036	1.33678	1.58181	1.50028	4.12683	2.40424
632	AC009276.4	ENSG00000224375.1	0	0	0	0	0	0	0	0	0	0	0	0
633	AC009299.2	ENSG00000235724.10	0.0517922	0.828884	0.234102	0.309076	0.611104	0.899333	0.415312	0.110055	0.424364	0.926336	0.417891	0.607896
634	AC009303.1	ENSG00000235066.7	1.67618	1.278	1.63422	1.78233	2.585	2.15957	1.99308	1.36699	0.914755	2.21855	2.60968	2.48961
635	AC009303.2	ENSG00000279227.1	0.958539	0.541523	0.960291	1.15469	1.14941	1.40433	1.09781	0.509982	0.736028	1.21627	1.15229	1.20023
636	AC009305.1	ENSG00000234579.1	0	0	0	0	0	0	0	0	0	0	0	0
637	AC009312.1	ENSG00000238207.2	0.246085	0.118237	0.772878	0.608294	0	0.357096	0.12538	0	0	0.114693	0.350377	0.761566
638	AC009365.4	ENSG00000225881.2	0	0	0	0.217326	0.1048	0	0.0841963	0	0.341763	0	0	0
639	AC009403.2	ENSG00000216895.9	9.45524	7.4652	16.0407	13.4309	16.4885	12.8638	14.4003	6.85622	6.88991	19.5541	19.4556	22.2689
640	AC009404.2	ENSG00000236255.2	2.64844	1.73548	2.92965	2.58364	3.51602	2.36624	1.42419	1.90622	1.52838	3.25556	2.72306	3.37198
641	AC009411.1	ENSG00000228538.7	0	0	0	0	0.103719	0	0	0	0	0	0	0
642	AC009411.2	ENSG00000235537.3	0	0	0	0	0.0236768	0.0255405	0	0	0	0	0	0
643	AC009412.8	ENSG00000286075.2	0	0	0	0	0	0	0	0	0	0	0	0
644	AC009473.1	ENSG00000234141.1	0	0	0	0	0.0597415	0	0	0	0	0	0.0871075	0
645	AC009478.1	ENSG00000225258.1	0	0.12928	0	0	0.099499	0	0	0	0	0.125618	0	0
646	AC009480.3	ENSG00000223911.1	0	0.284659	0.760246	0	0.175422	0.638239	0	0.568002	0	0.513485	0.493573	0.937704
647	AC009487.4	ENSG00000224076.5	0.287288	0	0	0	0.372823	0.225932	0.862121	0	0	0	0	0
648	AC009487.5	ENSG00000251621.1	0	0	0	0	0	0	0	0	0	0	0	0
649	AC009495.2	ENSG00000235192.1	0.154101	0.075704	0.50664	0.27369	0.396083	0.302663	0.47783	0.245332	0.484485	0.4306	1.08715	0.672049
650	AC009495.3	ENSG00000232411.1	0	0	0	0.297849	0.106888	0.390643	0	0	0	0	0.153192	0
651	AC009495.4	ENSG00000229195.1	0	0	0	0	0	0.284861	0	0	0	0	0	0
652	AC009498.1	ENSG00000237271.2	0	0	0	0	0	0.0570605	0	0	0	0	0	0
653	AC009501.4	ENSG00000231609.7	1.06166	0.969942	0.71219	0.513929	0.815877	0.543714	0.560864	0.738223	0.578788	1.19222	1.99184	1.45628
654	AC009505.2	ENSG00000235522.6	0.80472	0.74136	0.797835	0.833178	1.25126	0.836496	0.26093	0.657058	0.37397	1.02152	1.51039	0.657155
655	AC009505.4	ENSG00000234162.3	0.221456	0	0.36409	0.342989	0.24864	0.217347	0.0574333	0.117631	0.173981	0.205755	0.470612	0.246802
656	AC009506.1	ENSG00000224152.1	2.54169	2.19446	2.52833	1.93616	2.03506	1.8618	1.49057	1.32737	1.6805	1.86387	2.33414	2.50676
657	AC009508.1	ENSG00000227930.1	0	0	0	0	0	0	0	0	0	0	0	0
658	AC009518.4	ENSG00000224865.8	0	0.130129	0	0	0.461545	0.318315	0	0	0.141478	0.126924	0.376648	0.0715047
659	AC009518.8	ENSG00000227197.1	0.667312	0.218754	1.04474	0.263249	0.523974	0.990183	0.230021	0.157412	0	0.828447	0.697821	1.22884
660	AC009531.2	ENSG00000226063.1	0	0	0	0	0	0	0	0	0	0	0	0
661	AC009542.2	ENSG00000231794.5	0.67352	1.09005	1.26945	0.590212	0.278831	0.718912	0.555653	0.301332	0.452793	1.38215	0.339858	1.45017
662	AC009784.3	ENSG00000232053.7	0.136633	0	0.238204	0.488585	0.707315	0.778109	0.197015	0.140314	0.378041	0.0589567	0.18569	0.0588755
663	AC009950.2	ENSG00000225963.8	0.910573	0.822339	1.07907	1.55436	1.28784	1.16516	1.07019	0.816515	0.978985	1.17342	1.90501	1.67246
664	AC009955.8	ENSG00000228973.1	1.633	0.807711	0.772516	1.52953	3.86177	1.34747	1.68676	1.68977	1.6911	5.62324	0	0.743699
665	AC009961.3	ENSG00000226266.6	2.99775	3.54545	3.1964	4.77838	2.71457	1.81606	1.93526	3.3601	1.80525	3.90105	2.07502	2.55915
666	AC009965.2	ENSG00000234714.1	0.143798	0.377976	0.783694	0.365929	0.171877	0.535641	0.551232	0	0.146692	0.611744	0.707084	0.468222
667	AC009970.1	ENSG00000233953.1	0	0	0	0	0	0	0	0	0	0	0	0
668	AC010082.2	ENSG00000225000.1	0.141613	0	0.532319	0.508336	0.63993	1.33769	0	0.149994	0.297217	0.797695	1.44889	0.493429
669	AC010084.1	ENSG00000229308.1	0	0	0	0	0	0	0	0	0	0	0	0
670	AC010096.1	ENSG00000234597.2	0.0273818	0	0.0265065	0.0724032	0.0186905	0.0661283	0	0.0291278	0	0.0253912	0.0260606	0
671	AC010105.1	ENSG00000237498.3	0.455016	0.22582	0.897707	0.160833	0.320893	0.214297	0.283686	0.145064	0.428883	0.506703	0.818016	0.595772
672	AC010132.10	ENSG00000231539.1	0	0	0	0	0.0866989	0	0	0	0	0	0	0
673	AC010145.4	ENSG00000226764.2	0.317293	0.456232	0.149125	0.285618	0	0	0	0	0	0.447802	0	0
674	AC010148.1	ENSG00000235726.7	2.31813	1.15171	2.29805	1.34998	1.92803	1.53561	1.40368	0.48863	0.693365	1.94031	2.40512	2.13385
675	AC010149.4	ENSG00000235419.5	0	0	0.244197	0.298919	0.968623	0.613413	0.266389	0.13767	0.272659	0.434017	0.791024	1.26696
676	AC010226.4	ENSG00000249249.2	2.46181	1.57756	1.94087	1.50677	2.72642	1.75987	2.84656	2.85459	1.97087	1.16692	3.01792	2.15652
677	AC010468.2	ENSG00000249318.1	0	0	0	0	0	0	0	0	0	0	0	0
678	AC010504.2	ENSG00000267219.1	0.895861	0.721604	0.704174	1.51052	2.29569	2.12243	0.88131	0.542362	0.532883	1.43948	1.68982	1.7821
679	AC010524.2	ENSG00000268686.2	0.265893	0.288891	0.261217	0.341021	0.547152	0.345509	0.281248	0.180856	0.252238	0.122919	0.37716	0.320938
680	AC010524.4	ENSG00000268157.1	1.73941	1.66054	1.47225	0	1.80177	1.37124	0.177243	0.368268	0.730837	0.492163	1.77163	2.72731
681	AC010525.4	ENSG00000267117.1	1.19614	0.769064	2.77162	0.751084	1.23245	0.594777	0.686756	0.480173	0.715072	0.871288	1.05348	1.4684
682	AC010547.9	ENSG00000261611.6	0.421404	0.103839	0.237363	0.327495	0.407532	0.583345	0.278366	0.192032	0.229661	0.318284	0.288548	0.325388
683	AC010641.1	ENSG00000267443.2	0.452287	0	0.708607	1.62667	1.55856	0.71246	0.308197	0	0.158295	1.13376	0.840444	0.656806
684	AC010646.3	ENSG00000269095.1	1.14433	1.29585	0.787278	0.447643	0.651032	0.784458	0.834204	0.347164	0.513015	1.74174	1.87546	1.46152
685	AC010649.1	ENSG00000267448.6	0	0	0	0.65428	0.231323	0.343487	0	0	0	0.338685	0	0.308289
686	AC010723.1	ENSG00000223517.1	0.289402	0.139276	0.680008	0.134909	0.379567	0.113936	0.444042	1.07293	0.151885	0.13591	0.941854	0.527864
687	AC010729.1	ENSG00000242540.3	0	0	0	0	0	0	0	0	0	0	0	0
688	AC010729.2	ENSG00000236106.2	0	0	0	0	0	0	0	0	0	0	0	0
689	AC010731.2	ENSG00000228577.1	0	0	0	0.621763	0.443435	0.538622	0	0	0	0	0.209097	0.197947
690	AC010731.3	ENSG00000231653.1	0	0	0	0	0	0.103959	0	0	0	0	0.246159	0
691	AC010745.1	ENSG00000226041.1	0	0	0	0	0	0	0	0	0	0	0	0
692	AC010745.2	ENSG00000228876.4	0.0594577	0.104519	0.203917	0	0.0526477	0.162787	0	0.0287787	0.0466378	0.121008	0.152688	0.169104
693	AC010745.3	ENSG00000231266.1	0	0	0	0	0	0	0	0	0	0	0	0
694	AC010745.4	ENSG00000232444.1	0	0	0	0	0	0	0	0	0	0	0	0
695	AC010746.3	ENSG00000225979.1	0	0	0	0	0.276469	0.336166	0	0	0	0	0	0
696	AC010761.10	ENSG00000265840.1	0	0	0	0	0	0	0	0	0	0	0	0
697	AC010761.13	ENSG00000265205.1	2.07758	2.92777	4.00168	3.83782	3.74528	3.89059	3.64387	2.88359	3.57583	5.29517	5.5188	8.15376
698	AC010761.14	ENSG00000267729.1	1.24777	0	1.96886	3.36148	4.70001	2.48013	1.33424	2.59622	4.26514	1.4425	2.53273	2.57054
699	AC010761.6	ENSG00000265073.1	0.801967	0.664965	0.727252	0.796632	0	0	0	0	0	0	1.49693	0
700	AC010761.8	ENSG00000264577.1	8.05437	7.02826	9.62475	7.24878	9.30084	4.41284	9.89846	9.01969	10.6646	10.3382	13.7243	13.4025
701	AC010761.9	ENSG00000265474.1	5.28758	2.53664	8.44725	2.51865	5.62864	3.30742	8.25895	4.28199	5.5521	5.99735	6.64169	7.04509
702	AC010872.1	ENSG00000280390.1	0	0	0	0	0.0622568	0	0	0	0	0	0	0
703	AC010880.1	ENSG00000224400.5	0	0	0	0	0	0	0	0	0	0	0	0
704	AC010883.5	ENSG00000234936.1	2.36195	1.37343	0.83599	0.817398	3.08881	2.5741	1.48655	0.311881	1.55474	3.39237	3.57214	3.65831
705	AC010891.2	ENSG00000228379.1	0	0	0	0	0	0	0	0	0	0	0	0
706	AC010894.3	ENSG00000226853.3	1.52962	1.76212	2.01605	4.0897	3.04922	3.84694	0.307825	2.43991	1.28857	3.43247	2.47563	3.18577
707	AC010894.5	ENSG00000237798.1	0	0	0	0	0	0.327406	0	0	0	0	0	0
708	AC010907.2	ENSG00000237370.1	0	0	1.0391	0.624802	0.745745	0.436084	0	0.530358	0	0.913068	1.50235	0.752531
709	AC010907.5	ENSG00000224661.1	0	0	0	0	0.0469227	0	0	0	0	0	0	0
710	AC010967.2	ENSG00000228033.6	0	0	0	0	0	0	0	0	0	0	0	0
711	AC010967.3	ENSG00000232604.1	0	0	0	0	0	0	0	0	0	0	0	0
712	AC010969.1	ENSG00000188525.4	0.0734048	0	0.0344827	0.0161447	0	0.128331	0	0	0	0	0.139837	0.126067
713	AC010971.1	ENSG00000234686.1	0	0.095566	0.285072	0.16767	0.431478	0.320267	0.193141	0.324824	0	0.276035	0.46812	0.466351
714	AC010974.3	ENSG00000230065.1	0	0	0	0.32714	0	0	0	0	1.11232	0	0.323451	0
715	AC010976.2	ENSG00000231731.7	8.94761	8.05736	14.5173	10.0186	8.7919	9.13924	4.50039	8.04014	4.23162	9.83819	11.6423	11.8613
716	AC010982.2	ENSG00000235242.1	0	0	0	0	0	0	0	0	0	0	0	0
717	AC010983.1	ENSG00000235056.1	1.45018	1.79561	1.60569	1.55768	0.996599	1.13851	2.25793	0.990499	1.4647	3.60745	5.04173	4.47501
718	AC010987.5	ENSG00000235495.1	0	0	0	0	0	0	1.50247	0	0	0	0	0
719	AC011193.1	ENSG00000225582.2	0	0	0	0	0	0	0	0	0	0	0	0
720	AC011196.3	ENSG00000235518.2	0.240895	0.116725	0.678825	0.215356	0.232838	0.284135	0	0.127621	0	0	0.224798	0
721	AC011239.1	ENSG00000224361.1	0.498516	0	0.23415	0.223011	0.160671	0.588139	0	0.132043	0.130714	0.116762	0	0.108569
722	AC011239.2	ENSG00000279526.1	0	0	0	0.0284184	0.0619307	0.0505783	0	0	0.0337453	0.029861	0.152851	0
723	AC011243.1	ENSG00000223430.1	0	0	0	0	0	0	0	0	0	0	0	0
724	AC011247.3	ENSG00000235586.1	11.5113	19.7735	14.623	11.585	14.1515	13.9706	17.516	18.3845	9.60866	9.05625	11.4284	20.4918
725	AC011284.3	ENSG00000236510.1	0.0669523	0.263985	0.125791	0.237453	0.0859841	0.262934	0.0693188	0	0	0.124581	0.378574	0.292058
726	AC011286.1	ENSG00000232328.3	0.074513	0.0740555	0.0349634	0.248056	0.160891	0.0876072	0.0774841	0.0793945	0.121719	0.0692141	0.0718061	0.0978421
727	AC011288.2	ENSG00000229618.3	0.993273	0.608785	0.423779	0.556864	1.10421	0.635962	0.987587	0.415922	0.437014	0.84884	0.997927	0.862041
728	AC011290.4	ENSG00000227172.2	1.59388	1.24128	1.25111	1.21945	1.21229	2.31006	0	1.96248	0	0.760093	1.21827	1.85096
729	AC011294.3	ENSG00000233539.5	0.539008	0.306441	0.798802	0.783484	0.5511	0.921506	0.513301	0.225654	0.444424	0.879267	1.65036	1.33291
730	AC011298.2	ENSG00000219159.4	0	0	0	0.0552381	0.184914	0.0295723	0	0	0.0263113	0.0116183	0	0.0219613
731	AC011330.13	ENSG00000275601.1	2.03913	3.02837	2.1167	4.30842	3.0405	3.62772	0.993282	0.796351	0.225009	4.91528	2.911	2.24441
732	AC011380.9	ENSG00000283155.1	0.478497	1.30411	3.09877	4.70449	6.28301	4.23413	1.29988	1.70126	0.486248	1.85125	5.44671	5.32575
733	AC011513.3	ENSG00000267881.2	0	0	0	0	0	0	0	0	0	0	0	0
734	AC011513.4	ENSG00000268833.1	0.263375	0.127205	0	0.117988	0.254842	0.310828	0	0	0	0	0	0.22945
735	AC011516.1	ENSG00000269796.1	0	0	0	0	0	0	0	0	0	0	0	0
736	AC011518.2	ENSG00000267133.2	0	0	0	0	0	0	0	0	0	0	0	0
737	AC011523.2	ENSG00000267968.1	0	0	0	0	1.00828	0	0	0	0	0.295217	0	0
738	AC011524.2	ENSG00000267027.1	2.04277	3.16125	1.89805	0	1.37827	0	0	0	0	2.95231	1.00495	1.89383
739	AC011524.3	ENSG00000267240.1	1.75977	0.545737	0	0.811471	1.15028	0.92941	0	1.23899	0.926288	1.12257	1.34523	0.767849
740	AC011525.2	ENSG00000261400.1	0.00727429	0.00731092	0.0138277	0.0127762	0.00469886	0	0	0	0.045677	0.00843312	0.0280266	0
741	AC011525.4	ENSG00000267465.7	0	0	0	0	0	0.0330024	0	0	0	0.0577084	0	0
742	AC011530.4	ENSG00000268434.5	8.37756	6.69523	15.4308	21.7738	31.4413	23.6625	10.8532	12.9161	14.4064	17.7004	17.9311	22.2074
743	AC011558.5	ENSG00000279753.1	147.839	37.1846	1.66574	23.6977	23.3153	54.7547	41.8392	3.64732	64.1837	12.2478	0	18.5044
744	AC011625.1	ENSG00000223436.1	0	0	0	0	0.0985486	0	0	0	0	0	0	0
745	AC011648.1	ENSG00000259252.1	0.392435	0	0	0.234373	0.84377	0.308754	0	0	0	0	0	0.341906
746	AC011718.3	ENSG00000276874.1	0	0	0	0	0	0	0	0	0	0	0	0
747	AC011747.6	ENSG00000231083.1	0.134235	0	0.126118	0.119109	0.087209	0.213533	0.273662	0	0	0	0	0
748	AC011752.1	ENSG00000231204.7	0.0339836	0.0338578	0.063855	0.0899211	0.108849	0.026789	0.0353815	0	0.106749	0	0.0648333	0.0596755
749	AC011753.5	ENSG00000230696.1	0.581905	0.500915	1.09686	1.02871	0.548066	0.366227	0.354864	0	0	1.30497	0.760348	0.735126
750	AC011754.1	ENSG00000224879.1	0	0	0	0	0	0	0	0	0	0	0	0
751	AC011897.2	ENSG00000228505.5	0	0	0	0	0	0	0	0	0	0	0	0
752	AC011899.10	ENSG00000231980.1	0	0	0	0	0.0151037	0	0	0	0	0	0	0
753	AC011901.2	ENSG00000224612.2	0	0	0	0	0	0	0	0	0	0	0	0
754	AC011995.1	ENSG00000237720.2	0	0	0	0	0	0	0	0	0	0	0.0138258	0
755	AC011995.3	ENSG00000228391.1	0	0	0	0	0	0	0	0	0	0	0	0
756	AC011997.1	ENSG00000222017.1	0.360646	0.102078	0.838522	0.321385	0.396543	0.162105	0.0534811	0.16495	0	0.430612	0.63746	0.587772
757	AC011998.1	ENSG00000236664.1	0	0	0	0	0	0	0	0	0	0	0	0
758	AC012065.4	ENSG00000227047.1	0	0	0	0	0	0.0740473	0	0	0	0	0	0
759	AC012123.1	ENSG00000228835.1	0	0	0	0	0	0	0	0.0300374	0	0	0	0
760	AC012307.2	ENSG00000228873.1	0	0	1.16875	1.08786	3.26278	2.0278	0	1.28023	0	0	1.23961	0
761	AC012314.20	ENSG00000223660.1	0.273776	0.254311	0.770176	0.251464	0.363307	0.435633	0.274719	0	0.286694	1.32162	0.504095	0.720042
762	AC012314.8	ENSG00000237017.1	1.00112	0.651902	1.00337	0.702699	1.19466	0.874021	0.837587	0.682898	0.859829	1.08767	0.761711	1.10602
763	AC012322.1	ENSG00000261028.1	0.206865	0	0.157952	0.247502	0.177657	0.114423	0.140784	0	0.210099	0.360069	0.525933	0.147614
764	AC012354.6	ENSG00000225156.2	0.032556	0.0339542	0.0611743	0.0286319	0.0416585	0.0130992	0	0	0	0	0.0477147	0.0426578
765	AC012358.7	ENSG00000203327.2	1.32636	1.41095	1.96328	1.21258	1.48912	1.87346	0.812977	0.510171	0.255677	2.25286	2.14298	1.40647
766	AC012358.8	ENSG00000240401.9	13.8084	10.6859	16.865	10.5355	21.0949	12.3347	11.1641	11.157	4.51207	11.724	19.3842	12.2004
767	AC012360.4	ENSG00000235319.1	0.194002	0.662863	1.63995	2.07344	2.37163	2.13466	1.6987	1.54314	0.813439	2.17337	1.27262	0.930047
768	AC012360.6	ENSG00000238273.3	2.35218	0.895658	1.98674	1.71912	3.96241	3.53003	0.958229	0.511119	0.960757	4.40038	3.84688	3.23833
769	AC012363.13	ENSG00000235840.1	0	0	0.390636	0	0.0928802	0.120347	0	0	0	0	0	0.364151
770	AC012363.4	ENSG00000224789.1	0.256517	0.25912	0.129039	0.117912	0.170308	0.201795	0	0	0	0.48095	0	0.114225
771	AC012368.1	ENSG00000228079.2	0	0	0.126703	0.120871	0	0	0	0	0	0	0	0
772	AC012370.2	ENSG00000232693.2	1.20149	0.577371	1.69416	1.6203	0.776272	0.828015	0.307049	0.477242	0.157689	0.98818	1.81419	1.30861
773	AC012370.3	ENSG00000234255.9	0.742151	0.756171	0.997173	0.635858	0.561503	1.03113	0.474223	1.07157	0.395363	0.522232	1.35836	1.19936
774	AC012442.5	ENSG00000243389.1	0	0.232606	0	0.227085	0.309989	0.588207	0	0	0	0	0	0
775	AC012442.6	ENSG00000228251.1	0.452287	0.579482	1.13377	1.08445	1.36374	0.831203	0.308197	0.319375	0.791477	0.283439	0.70037	0.525445
776	AC012445.1	ENSG00000229550.1	0	0	0	0	0	0	0	0	0	0	0	0
777	AC012451.1	ENSG00000237532.1	0	0	0	0	0	0	0	0	0	0	0	0
778	AC012456.3	ENSG00000203643.3	0.0882999	0	0.0554172	0.0780596	0.0188481	0.0732892	0	0	0	0	0	0.0258501
779	AC012456.4	ENSG00000230790.2	0.134387	0	0.63135	1.325	0.866989	1.69186	0.412919	0.711724	0.140993	0	1.25131	1.40478
780	AC012462.1	ENSG00000230695.1	0	0	0	0	0	0	0	0	0	0	0	0
781	AC012462.2	ENSG00000225166.2	0	0	0	0	0	0.0669717	0	0	0	0	0	0
782	AC012462.3	ENSG00000228618.1	0	0	0	0	0	0	0	0	0	0	0	0
783	AC012485.2	ENSG00000232306.2	0	0	0	0	0.17685	0	0	0	0	0	0	0
784	AC012488.3	ENSG00000286165.1	0	0	0.44964	0.217398	0.129472	0	0.610606	0	0.424507	0	0	0.351178
785	AC012494.1	ENSG00000229494.2	0	0	0	0.0794236	0	0	0.0931716	0	0	0	0	0.0391303
786	AC012501.2	ENSG00000227400.2	0	0.239807	0.116338	0.11079	0.333457	0.194808	0.254076	0	0.129889	0.116015	0.231025	0
787	AC012506.1	ENSG00000223530.1	0	0	0	0	0	0	0	0	0.160768	0	0	0
788	AC012506.2	ENSG00000233714.1	0	0	0	0	0.121496	0.0495453	0.0653592	0	0.132191	0	0	0
789	AC012506.3	ENSG00000223634.1	0	0	0	0	0	0.116947	0	0	0	0	0	0
790	AC012506.4	ENSG00000235497.5	0	0.125196	0.365089	0.232009	0.0842754	0	0	0.274438	0.365923	0.145655	0.122011	0.911877
791	AC012507.4	ENSG00000230385.1	0	0	0	0	0	0.150678	0	0	0	0	0	0
792	AC012513.6	ENSG00000231092.1	0.397803	0.369793	1.20749	0.912673	2.15079	1.59464	0.709883	0.242969	0.537648	1.26643	1.67392	1.49046
793	AC012531.25	ENSG00000260597.1	0.391482	0.245181	0.398457	0.143457	0.271342	0.294255	0.119237	0.190871	0.0682953	0.618455	0.574155	0.954666
794	AC012593.1	ENSG00000226994.9	1.7619	0.939815	1.47313	0.881486	1.2329	1.43218	0	0.943535	1.17025	1.22686	2.15086	2.85408
795	AC012593.2	ENSG00000288535.1	0.0104325	0.0104742	0	0	0.00667192	0.0163623	0.0327157	0.0111	0.0218374	0.00964064	0.0298065	0
796	AC012613.2	ENSG00000253406.1	0.00922399	0.018529	0.0261251	0.0324115	0.0353912	0.0289328	0.00964394	0.00981456	0	0	0.0175731	0
797	AC012668.1	ENSG00000234938.2	0.348599	0.161061	0.157768	0	0.217781	0	0	0	0	0.317714	0	0.146733
798	AC012668.2	ENSG00000237525.7	0	0	0	0	0.0183393	0.026806	0.0355648	0	0.0357687	0	0	0
799	AC012668.3	ENSG00000227981.2	0	0	0	0	0	0	0	0	0	0	0	0
800	AC013248.2	ENSG00000226130.1	0	0	0	0	0	0	0	0	0	0	0	0
801	AC013269.3	ENSG00000225819.1	0	0	0	0	0	0	0	0	0	0	0	0
802	AC013269.4	ENSG00000225341.1	0	0	0	0	0	0	0	0	0	0	0	0
803	AC013271.5	ENSG00000283684.1	0	0	0	0.0283708	0.0171341	0	0	0	0	0	0	0
804	AC013271.7	ENSG00000284337.1	0.106079	0.00750083	0.0316721	0.042641	0.139906	0.104096	0.0558509	0.0908024	0.0220373	0.0554971	0.0440755	0.0875086
805	AC013401.1	ENSG00000229395.1	0	0	0	0	0	0	0	0	0	0	0	0
806	AC013401.2	ENSG00000232227.5	0	0	0	0	0	0	0	0	0	0	0	0
807	AC013402.3	ENSG00000236109.2	0	0	0	0	0	0	0	0	0	0	0	0
808	AC013402.4	ENSG00000231626.1	0	0	0	0	0	0	0	0	0	0	0	0
809	AC013402.5	ENSG00000230690.2	0	0	0	0	0	0	0	0	0	0	0	0
810	AC013436.5	ENSG00000228596.1	0.252569	0.2367	0.237929	0.926091	0.987718	0.599073	0	0.266861	0.796938	0	1.15918	1.32003
811	AC013448.1	ENSG00000231189.1	0.792027	0.352224	0.32396	0.80815	0.819076	0.496705	0.32646	0.218482	0.177914	0.703289	0.913181	0.882681
812	AC013448.2	ENSG00000235610.1	0.0758617	0	0.0712607	0.0673539	0.0974847	0.119194	0	0	0.0794998	0	0	0.06617
813	AC013460.1	ENSG00000229727.7	0.116937	0.00905288	0.0592897	0.0237973	0.107113	0.0212466	0.0659491	0	0	0.157777	0.0343438	0.19602
814	AC013463.2	ENSG00000236283.5	0.807848	0.422171	0.99043	0.845001	1.28799	1.41221	0.638417	0.192175	0.350901	0.949265	1.31777	0.985759
815	AC013472.4	ENSG00000230286.1	0	0.581809	0	0	1.22937	1.00222	0	0.641024	0	0	0	0.549147
816	AC013480.2	ENSG00000226398.1	0	0	0	0	0.292844	0	0	0	0	0	0	0
817	AC013727.1	ENSG00000232597.6	0	0	0.0726774	0	0	0.0202294	0.0268837	0	0	0	0.0244873	0
818	AC013727.2	ENSG00000236141.2	0	0	0	0	0	0	0	0	0	0	0	0
819	AC013733.3	ENSG00000234595.1	0	0	0	0.0957428	0	0	0	0	0	0	0	0
820	AC013733.4	ENSG00000225570.1	0	0	0	0	0	0	0	0	0	0	0	0
821	AC015688.3	ENSG00000266728.5	0	0.1222	0	0	0.822934	0	0	0	0	0	0	0
822	AC015849.12	ENSG00000270829.1	0.548481	0.255895	0	0.252213	0.537119	0.867738	0	0	0.288568	0	0	0
823	AC015849.13	ENSG00000270894.1	0.769623	1.4456	2.59071	0.938347	2.51116	0.207939	2.30316	1.61942	1.08192	1.48012	2.84375	3.65257
824	AC015849.19	ENSG00000270871.1	2.70819	3.15069	6.52562	4.53409	7.35632	4.56061	1.6513	2.73472	3.72673	5.89566	7.31852	8.61855
825	AC015849.2	ENSG00000270240.2	0.86303	0.584941	0.375542	0.445347	0.836262	0.62855	0.514597	0	0.209563	0.280054	0.561735	0.174236
826	AC015923.1	ENSG00000226797.2	3.76177	1.73093	6.412	2.11636	2.34311	1.21337	2.09	1.82963	3.44795	2.48021	2.94247	5.79619
827	AC015933.2	ENSG00000227279.1	0	0	0	0	0.147812	0	0	0	0	0	0	0
828	AC015969.3	ENSG00000203395.2	0.191077	0.440037	0.434273	0.126511	0.255637	0.0578017	0.324089	0.113837	0.0412644	0.185109	0.759031	0.309646
829	AC015971.2	ENSG00000228363.2	2.39486	2.41926	3.11002	3.42983	3.52615	3.48333	1.61172	2.00883	1.19778	3.17416	2.34356	3.6611
830	AC015977.6	ENSG00000225378.1	0	0	0	0	0	0.103609	0	0	0	0	0	0
831	AC015987.1	ENSG00000224746.2	0.54711	0.650247	0.400599	0.348615	0.454968	0.420872	0.345883	0.333288	0.388117	0.524189	0.854461	0.642111
832	AC016292.1	ENSG00000235361.1	0	1.08694	2.9204	0.954546	0	0	1.08602	0	0	0	0	0
833	AC016629.3	ENSG00000269600.2	1.15941	0.67981	0.931023	1.46337	1.99239	1.69718	0.632758	0.639725	0.705048	0.759684	0.953542	0.784355
834	AC016644.1	ENSG00000235635.1	1.41089	0.884711	2.21406	1.28909	1.08191	1.11475	1.18939	0.497198	0.24724	2.2348	1.08085	2.25276
835	AC016683.5	ENSG00000234174.1	0.270611	0.121002	1.85862	0.587623	0.926771	1.0159	0.277132	0.13246	0.141959	0.497931	1.10559	1.03395
836	AC016700.2	ENSG00000233060.1	1.08784	0.410742	0.409475	0.395806	0.847842	0.858649	0.441002	1.38023	0.686023	0.824853	0.801152	1.89501
837	AC016710.1	ENSG00000229131.1	0	0	0	0.179716	0	0	0	0	0	0	0	0
838	AC016716.2	ENSG00000224731.1	0	0	0	0	0	0	0	0	0	0	0	0
839	AC016722.3	ENSG00000226548.1	0.705616	0.210815	1.61299	0.720485	0.905309	0.50412	0.434233	0.228989	0.223972	1.21367	2.04716	0.968003
840	AC016722.4	ENSG00000228925.1	0.681321	0.862329	0.979939	1.02895	1.43964	0.949973	0.863092	0.959784	0.824906	1.88127	1.73657	1.47141
841	AC016730.1	ENSG00000227718.1	0	0	0	0	0	0.0548308	0	0	0	0	0	0
842	AC016735.1	ENSG00000224739.2	4.13803	3.2255	6.73203	3.79225	10.4623	5.16241	5.39855	6.39884	2.0966	7.94978	3.06373	3.83281
843	AC016738.4	ENSG00000223947.1	0.380155	0.17279	0.387129	0.244454	0.299362	0.156867	0.169962	0.0892224	0.122252	0.587938	0.49797	0.687022
844	AC016745.3	ENSG00000234997.2	3.54953	3.09501	3.1356	6.55898	7.06855	6.07261	2.80399	2.58913	3.9399	4.57631	4.73784	4.61076
845	AC016747.3	ENSG00000212978.6	5.57258	5.81986	5.59126	5.60553	6.32583	4.85272	6.28021	5.07629	5.52278	6.28087	5.87028	6.34331
846	AC016751.2	ENSG00000229779.1	0	0	0	0	0	0	0	0	0	0	0	0
847	AC016751.3	ENSG00000235047.1	3.04338	5.96967	8.62944	7.84465	7.65034	9.99694	3.13544	1.57824	3.14908	6.70031	20.3593	10.9862
848	AC016768.1	ENSG00000232451.2	0	0	0	0.0780108	0	0.0689174	0	0	0	0	0	0
849	AC016903.1	ENSG00000236634.1	0	0	0	0	0	0	0	0	0	0	0	0
850	AC016903.2	ENSG00000237843.2	0	0	0	0	0	0	0	0	0	0	0	0
851	AC016907.3	ENSG00000233862.7	0.444232	0.373598	0.658206	0.689635	0.877008	0.493495	0.422188	0.48097	0.257432	0.469094	0.801207	0.674575
852	AC016907.4	ENSG00000288553.1	0	0	0	0	0	0	0	0	0	0	0	0
853	AC016910.1	ENSG00000232377.1	0	0	0.095062	0.0447447	0	0.158873	0.0525264	0.053756	0	0	0.143478	0.0441569
854	AC016994.2	ENSG00000227294.1	0	0	0	0	0	0	0	0	0	0	0	0
855	AC016999.2	ENSG00000229915.1	1.70324	3.62241	1.60349	2.70973	4.97644	1.68083	2.37526	3.37751	1.79086	2.62289	5.49164	2.59657
856	AC017002.4	ENSG00000225744.1	0	0.147739	0	0	0.0965487	0	0	0	0	0	0.0353511	0.0327696
857	AC017006.2	ENSG00000232696.1	0	0.759172	0.768277	0.363186	0.398698	0	0	0	0.210428	0.378708	1.3336	0.174335
858	AC017006.3	ENSG00000231336.1	4.5504	6.29387	9.74002	6.981	9.54696	7.88927	5.30837	2.8188	4.34875	9.42419	9.86203	13.4555
859	AC017048.1	ENSG00000229434.1	0	0	0	0	0	0	0	0	0	0	0	0
860	AC017048.2	ENSG00000236231.1	0	0	0	0	0	0	0	0	0	0	0	0
861	AC017053.1	ENSG00000234275.4	0	0	0	0	0	0	0	0	0	0	0	0
862	AC017074.1	ENSG00000233479.1	0	0	0.109129	0	0.299391	0	0	0	0.121816	0	0.1085	0
863	AC017074.2	ENSG00000227359.1	0.537548	0.129703	0.37881	0	0.693591	0.21203	0.276101	0.427034	0.281986	0.252108	1.00504	0
864	AC017101.10	ENSG00000227227.1	0.389842	0	0.492219	0.467646	0.756778	0.418471	0.536075	0.279279	0.548847	0.245667	0.122082	0.570128
865	AC017104.2	ENSG00000233538.1	1.61463	2.68397	1.93874	2.47601	2.24811	1.50555	2.2351	1.78506	1.30774	1.93619	3.59474	3.39528
866	AC017104.6	ENSG00000224376.1	0.699215	0.461305	0.0707629	0.334687	1.01008	0.742886	0.117555	0.209706	0.276049	0.627787	0.77624	0.5136
867	AC017116.11	ENSG00000239775.1	0.180057	0.938709	0.909735	7.01403	3.62467	2.66156	1.06545	1.19924	0.221351	2.81004	3.943	2.65202
868	AC018359.3	ENSG00000227498.2	0	0	0	0	0	0	0	0	0	0	0	0
869	AC018462.2	ENSG00000229839.6	0.633171	0.268601	0.255854	0.367013	0.532559	0.66228	0.25394	0.229457	0.207824	0.615975	0.962027	0.831858
870	AC018495.3	ENSG00000230599.2	0	0	0	0.193552	0	0	0	0	0	0	0	0
871	AC018643.4	ENSG00000225144.2	0	0	0	0	0	0	0	0	0	0	0	0
872	AC018647.3	ENSG00000227544.10	0.394202	0.129937	0.462598	0.0814843	0.387282	0.329077	0.128147	0.131357	0.274657	0.352851	0.179066	0.272291
873	AC018682.8	ENSG00000284608.1	0	0	0	0	0	0	0	0	0	0	0	0
874	AC018685.1	ENSG00000234929.2	0.0274512	0	0.02738	0.016053	0.128463	0.00716614	0	0	0	0.0254093	0.0174914	0.00803162
875	AC018685.2	ENSG00000227364.1	0	0	0	0	0	0	0	0	0	0	0	0
876	AC018693.6	ENSG00000225284.1	0.977265	0.53819	1.3119	0.125254	0.360431	0.329657	0.285759	0.887251	0.146493	0.786268	0.519577	0.729697
877	AC018717.1	ENSG00000231557.1	0	0	0	0	0	0	0	0	0	0	0	0
878	AC018730.4	ENSG00000288565.1	0.065211	0.0726151	0.122272	0.122156	0.122003	0.155201	0.0495132	0.0105022	0.0753014	0.143788	0.23435	0.119635
879	AC018731.3	ENSG00000236885.2	0.134885	0.123645	0.25345	0.327153	0.540037	0.423375	0.14044	0.0358502	0.134109	0.358206	0.351742	0.323882
880	AC018755.17	ENSG00000267808.1	0.0946253	0	0.0404551	0.038392	0.0868011	0.0681592	0	0.0489341	0	0.126331	0	0.112494
881	AC018766.6	ENSG00000268047.1	1.81832	1.73277	1.8822	2.30179	1.53191	3.15515	2.03664	1.73307	1.71986	1.71752	1.85038	2.85765
882	AC018816.3	ENSG00000235978.6	0.312483	0.43828	0	0.288924	0.456494	1.16695	0	0	0	0.498919	1.04981	0.636847
883	AC018832.1	ENSG00000228351.3	0	0	0	0	0.0852353	0	0	0	0	0	0	0
884	AC018866.1	ENSG00000229774.1	0.776901	0.738097	1.09699	2.41448	0.503889	0.153293	0.790089	0	0	0.770584	1.79398	0.50783
885	AC018878.3	ENSG00000233339.1	1.41894	0	0.890668	1.94486	0.769807	0.934396	0.717718	0	0.745991	0.899149	1.73919	1.02984
886	AC018890.6	ENSG00000236449.2	0.0184545	0	0.0633888	0.168889	0.269289	0.488477	0	0	0	0.132179	0.0656305	0.0322393
887	AC019048.1	ENSG00000223884.7	0.429597	0.144343	0.353099	0.430569	0.187982	0.0349471	0.526967	0.0946325	0.0848194	0.182481	0.25409	0.708701
888	AC019055.1	ENSG00000235911.1	0	0	0	0	0	0	0.22645	0	0	0	0	0
889	AC019064.1	ENSG00000237320.2	0	0	0	0	0.110155	0	0	0	0	0	0	0
890	AC019118.3	ENSG00000236760.1	0.262281	0.245262	0.329204	0.474155	0.396062	0.137527	0.529087	0.830682	0	0.49486	1.60785	0.228447
891	AC019118.4	ENSG00000226649.1	1.40276	0.439959	1.32085	0.427109	0.912988	0.369433	0.236562	0	0	0.88852	1.28982	0.814491
892	AC019185.4	ENSG00000231896.1	0.157133	0	0	0	0.211096	0	0	0	0	0	0.436832	0
893	AC019186.1	ENSG00000234584.1	0.142119	0	0.133561	0.255108	0.458761	1.1187	0	0.301067	0	0.400314	0.660907	0.371405
894	AC019330.1	ENSG00000225421.2	0	0	0.0778849	0.0486949	0.0530816	0.152998	0	0	0	0	0	0.0241316
895	AC019349.5	ENSG00000229732.1	0	0.462046	0	0.0597966	0	0.519746	0.0212397	0.195515	0	0.0964838	0.89103	0
896	AC020595.1	ENSG00000226681.1	0	0	0	0	0	0	0	0	0	0	0	0
897	AC020743.2	ENSG00000228005.1	0.370744	0.387453	0.525117	0.257195	0.451761	0.638836	0.164265	0.35489	0.382079	0.427162	0.223124	0.464009
898	AC020743.3	ENSG00000231681.2	0	0	0	0	0	0	0	0	0	0	0	0
899	AC020743.4	ENSG00000235620.1	0	0	0	0	0	0	0	0	0	0	0	0
900	AC020930.1	ENSG00000287783.1	0	0	0	0	0	0	0	0	0	0	0	0
901	AC020951.1	ENSG00000278897.1	0.0197326	0.0983157	0.0865479	0.1224	0.115531	0.0617229	0.0410092	0	0.0617488	0.054535	0.0187597	0.0858416
902	AC020956.3	ENSG00000278239.1	0.0843872	0.0931303	0.117156	0.212191	0.102128	0.225368	0.0632216	0	0	0.156011	0.215153	0.104409
903	AC021188.4	ENSG00000230747.1	1.26479	1.05361	1.1863	2.29879	2.10274	1.16608	1.11973	1.16465	0.786935	1.24419	1.75752	1.25918
904	AC021218.2	ENSG00000204876.5	1.51994	1.25635	1.66499	19.3822	21.6037	21.3259	2.61336	2.26908	3.65203	3.88546	3.67342	3.57893
905	AC022007.5	ENSG00000206567.10	3.8493	2.59447	3.70489	5.3614	5.6856	5.25885	2.88804	2.81995	1.55013	5.09353	5.10716	5.32475
906	AC022154.7	ENSG00000268093.1	7.35425	11.2634	10.0832	14.1712	18.2323	12.5176	20.5923	13.8114	12.8277	14.2809	22.2437	10.1519
907	AC022182.1	ENSG00000254777.5	0	0	0.144653	0	0.289069	0	0	0.332099	0.0626737	0	0	0
908	AC022182.3	ENSG00000254802.1	0.386914	0.333823	0.671679	0.675693	0.882452	0.517252	0.184992	0.158827	0.215756	1.0563	1.08389	0.6417
909	AC022201.4	ENSG00000229229.1	0.637137	0.12326	0.718351	0.228173	0.657364	0.902211	0.653326	0	0.133679	0.477785	0.712766	0.888192
910	AC022201.5	ENSG00000233849.1	0.720191	0.718631	1.36829	1.34672	0.979889	1.78547	0	0	0	0	2.55767	0
911	AC022431.3	ENSG00000234553.1	0.820863	0.299902	0.931158	1.27137	0.201619	1.39177	0.920366	0.319705	1.1073	0.862877	1.0571	0.844361
912	AC022486.1	ENSG00000251510.1	0	0	0	0	0	0	0	0	0	0	0	0
913	AC022816.2	ENSG00000230647.2	0	0.0852203	0.14697	0.137662	0.157307	0.0371637	0.160179	0	0.0495022	0.0724559	0.0455608	0.138158
914	AC022819.3	ENSG00000259921.1	0.217331	0.26066	0.188587	0.253231	0.321809	0.315149	0.125303	0.22679	0.192331	0.208003	0.229301	0.278184
915	AC023115.4	ENSG00000236605.1	0	0	0	0	0	0	0	0	0	0	0	0
916	AC023128.1	ENSG00000234940.1	0	0	0	0	0	0	0	0	0	0	0	0
917	AC023137.2	ENSG00000228950.1	0	0	0.575213	0.569818	0.403324	0	1.2319	0	0.62995	1.77765	1.1329	1.62094
918	AC023347.1	ENSG00000235774.2	0	0	0	0	0	0.0939876	0	0	0	0	0.219864	0.333655
919	AC023469.1	ENSG00000222031.1	0	0	0	0	0	0	0	0	0	0	0	0
920	AC023469.2	ENSG00000228064.1	0	0	0	0	0	0.0795825	0	0	0	0	0	0
921	AC023481.1	ENSG00000231401.2	0	0.022691	0	0	0.0392255	0.0356012	0	0	0	0	0	0.0396371
922	AC023590.1	ENSG00000225885.7	0	0.0755205	0	0	0.112655	0.0610618	0.0796102	0	0	0	0.146808	0
923	AC023669.1	ENSG00000229459.1	0	0	0	0	0	0	0	0	0	0	0	0
924	AC024028.1	ENSG00000228334.2	0.102828	0.144246	0.174511	0.0624882	0.145768	0.100805	0.168294	0.0344601	0.0502976	0.144583	0.145288	0.141171
925	AC024084.1	ENSG00000230649.3	0.398499	0.26377	0.378021	0.38644	0.401687	0.708933	0.216059	0.270508	0.281989	0.282683	0.594623	0.586989
926	AC024132.1	ENSG00000205830.1	0	0	0	0	0	0.0137706	0	0	0	0	0	0
927	AC024560.2	ENSG00000236833.1	2.19169	1.5324	1.81323	3.37499	3.35253	3.33685	2.86145	2.08669	2.46605	3.27346	3.87813	3.14193
928	AC024592.12	ENSG00000267740.5	1.61107	3.17888	2.03981	4.93378	4.3235	3.11202	3.80526	4.42486	2.23431	2.64769	2.77627	2.40673
929	AC024592.9	ENSG00000267709.1	0.12843	0.0852937	0.204591	0.226778	0.196655	0.137053	0	0	0	0	0.124479	0.0380248
930	AC024619.2	ENSG00000238007.1	0	0	0	0	0	0.136517	0	0	0	0	0	0
931	AC024704.2	ENSG00000244063.1	0	0	0	0	0.854935	0	0	0	0	0	0	0
932	AC025165.8	ENSG00000224713.4	1.0802	2.30596	1.394	1.44909	1.47252	0.831134	0.666507	0.68376	0.26001	1.0084	1.83341	2.60017
933	AC025171.1	ENSG00000215068.8	5.86812	4.38564	7.10208	3.3007	4.06013	3.57536	4.08843	2.47205	3.20504	6.14665	8.6392	6.7787
934	AC025263.3	ENSG00000258052.1	0	0	0	0	0	0.0724087	0	0	0	0	0	0
935	AC025442.3	ENSG00000253744.1	1.37728	1.28017	3.19425	2.30026	3.62791	2.40322	2.73364	2.04097	1.24035	2.57653	3.67964	2.53009
936	AC025442.4	ENSG00000285999.1	0.105564	0.0263586	0.272741	0.511462	0.62519	0.724668	0.275121	0.364835	0.359181	0.31765	0.651548	0.576189
937	AC025811.3	ENSG00000270947.1	0	0.182838	0	0	0	0.15179	0	0	0.40443	0.181918	0	0
938	AC025918.2	ENSG00000225798.1	1.31575	0.914218	0.310603	1.82786	2.1556	0.522989	0.330796	0.694069	0.692621	0.94763	1.50922	3.73527
939	AC026150.8	ENSG00000260693.1	1.1823	1.06747	1.81447	2.0233	1.85924	1.0009	0.937809	0.385902	0.190662	1.03811	1.96248	2.22597
940	AC026167.1	ENSG00000226022.1	0	0	0	0	0	0	0	0	0	0	0	0
941	AC026188.1	ENSG00000223727.6	0	0.264503	0.313386	0.733793	0.671072	0.231202	0.295509	0.697299	0.283918	0.839192	0.766028	0.117868
942	AC026202.3	ENSG00000233912.1	0.194964	0	0.549357	0.520968	0.188168	0.0766167	0	0.206768	0	0.091011	0.091344	0.934645
943	AC026202.5	ENSG00000230944.1	0	0	0	0	0	0.0977126	0	0	0	0	0	0
944	AC026471.6	ENSG00000260740.2	1.14314	1.1979	2.06754	7.05205	5.44706	6.57813	3.05873	2.96811	1.33246	5.09485	2.50433	3.0987
945	AC027119.1	ENSG00000229642.1	0	0	0	0	0	0	0	0	0	0	0	0
946	AC027601.1	ENSG00000260005.6	0.503826	0.354163	0.485399	0.766358	1.15585	1.13935	0.982057	0.3637	0.452526	0.804015	1.28756	0.75343
947	AC034187.2	ENSG00000224884.1	1.22002	0.77822	1.22605	0.920973	0.882085	1.36556	1.43442	0.612266	0.98695	0.882379	1.6267	1.24026
948	AC034228.2	ENSG00000231585.1	0	0	0	0	0	0	0	0	0	0	0	0
949	AC034228.4	ENSG00000234758.1	0	0	0	0.720212	0	0.10538	0	0	0	0	0	0
950	AC034243.1	ENSG00000253404.1	2.09875	1.79313	1.15973	1.32522	2.54641	3.10711	2.6596	1.30805	1.16532	1.96598	1.15158	1.39815
951	AC037445.1	ENSG00000233635.2	2.66304	1.67895	3.35417	1.75175	2.22269	0.416917	0.991161	0.186588	1.47539	0.49887	2.55811	3.22938
952	AC037459.4	ENSG00000248235.6	0.784815	2.29243	1.99266	2.25488	1.98839	0.407746	2.38598	3.87824	3.4173	1.00899	1.89507	1.86117
953	AC046143.3	ENSG00000229334.1	0.391405	0.774387	1.24278	1.88063	2.40362	2.10732	0.637993	0.772196	0.46857	1.3508	1.63696	1.75663
954	AC051649.12	ENSG00000249086.1	0	0	0	0	0	0	0	0	0	0	0	0
955	AC053503.12	ENSG00000280323.1	0.0657132	0.0680628	0.313278	0.246292	0.190773	0.287656	0.117984	0.0730146	0.130222	0.177256	0.17591	0.0279996
956	AC053503.4	ENSG00000229525.1	0.443805	0.265678	0.277971	0.260772	0.246318	0.232141	0.246617	0.125837	0.0309771	0.274041	0.0280776	0.232529
957	AC053503.6	ENSG00000234638.1	0	0	2.6852	1.17128	0.769106	1.07321	1.1378	0	0	0	0	0
958	AC055764.1	ENSG00000234136.1	3.06278	0.910033	3.06367	1.38772	2.73084	1.81256	1.16838	1.41898	0.402452	1.08611	4.06842	1.3348
959	AC058791.1	ENSG00000226380.9	3.00974	3.54186	4.66345	58.1755	80.0327	68.0922	5.16251	4.08619	6.34385	7.07202	8.59356	8.30063
960	AC060834.3	ENSG00000234710.2	0	0	0.151239	0	0	0	0.0538826	0	0	0	0.0914377	0
961	AC061961.2	ENSG00000287900.1	0	0	0	0	0	0	0	0	0	0	0	0
962	AC061992.2	ENSG00000267737.1	0.550475	0.483422	0.360564	0.263409	0.3345	0.409381	0.306883	0	0	0.138268	0.085211	0.324254
963	AC062020.2	ENSG00000237856.1	0	0	0	0	0	0	0	0	0	0.137551	0	0.128867
964	AC062021.1	ENSG00000226939.1	0	0	0	0	0	0	0	0	0	0	0	0
965	AC062028.1	ENSG00000145063.15	0.0399239	0.127917	0.0840661	0.241183	0.168001	0.340121	0.106537	0.0782163	0.0394635	0.146535	0.0880333	0.0975409
966	AC062031.1	ENSG00000233842.2	0.291243	0.217453	0.239419	0.192735	0.326554	0.171415	0.15155	0.0774002	0.266845	0.404965	0.310541	0.476779
967	AC062032.1	ENSG00000227902.2	0	0	0	1.15189	0.27065	0	0	0	0	0	0	0
968	AC063976.3	ENSG00000224015.1	0.333748	0.3092	0	0	0.218831	0.531045	0	0	0	0	0	0
969	AC063980.3	ENSG00000279240.1	0	0	0	0	0.0779726	0.0265071	0.631218	0.00109128	0	0	0	0.23137
970	AC064834.1	ENSG00000224099.2	39.3296	34.8924	32.1818	38.4966	24.5699	26.7118	15.5835	16.1797	12.5239	29.559	24.4988	28.4335
971	AC064852.4	ENSG00000241409.1	0.202581	0.216432	0.405442	0.180102	0.130089	0.106078	0.0699071	0.143936	0.141507	0.376976	0.159645	0.0589121
972	AC064853.2	ENSG00000236116.1	0	0	0	0	0	0	0	0	0	0	0	0
973	AC064865.1	ENSG00000235435.1	0	0	0	0	0	0	0	0	0	0	0	0
974	AC064871.3	ENSG00000224643.5	0	0.306904	0	0	0.217154	0	0	0	0	0.318324	0	0.8687
975	AC064874.1	ENSG00000222007.6	3.55871	1.33668	3.30957	1.75887	1.7003	2.30693	0.228919	0.478027	0.743963	3.89754	2.52156	3.7599
976	AC064875.2	ENSG00000225649.6	1.01401	1.5198	1.35091	1.13584	0.422957	0.213978	0.342899	0.275308	0.050748	2.6942	2.46403	1.86728
977	AC067945.2	ENSG00000230686.1	0.17237	0.216687	0.1048	0	0.0811661	0.174888	0.299592	0	0	0	0.104052	0.0967217
978	AC067945.4	ENSG00000231858.5	0.321727	0.298352	0	0.892902	1.68615	0.279158	0.646876	0	0	0	1.47569	1.40413
979	AC067956.1	ENSG00000236451.3	2.4317	1.40923	1.92495	1.7667	1.5918	1.34191	1.57398	1.00397	0.604065	2.569	2.70754	3.09954
980	AC067959.1	ENSG00000233005.2	0	0	0	0	0	0	0	0	0	0	0	0
981	AC067960.1	ENSG00000234455.1	0	0	0	0	0.139471	0	0	0	0	0	0	0
982	AC067969.1	ENSG00000269445.1	0	0	0	0	0	0	0	0	0	0	0	0
983	AC067969.2	ENSG00000268055.1	0	0	0	0	0.268409	0.218216	0	0	0	0	0	0
984	AC068057.1	ENSG00000228528.2	0	0	0	0	0	0	0	0	0	0	0	0
985	AC068134.6	ENSG00000237087.1	0	0	0	0	0.08244	0.301718	0	0	0	0	0	0
986	AC068134.8	ENSG00000224516.5	0	0	0	0	0	0	0	0	0	0	0	0
987	AC068138.1	ENSG00000235070.3	1.04533	1.8045	0.512383	4.09647	4.66212	3.92423	0.377814	0.434689	0.33319	2.61492	2.36523	2.1423
988	AC068196.1	ENSG00000238171.1	1.53296	1.05228	1.85713	1.05953	0.900145	0.837397	1.15376	1.33165	1.49242	1.81578	1.5752	2.43731
989	AC068286.1	ENSG00000235127.1	1.44801	1.34331	2.15519	1.00091	1.91873	0.488136	0.215926	0.637666	0.856811	1.13371	0.940262	2.11725
990	AC068483.1	ENSG00000238277.1	0	0	0	0	0	0	0	0	0	0	0	0
991	AC068489.1	ENSG00000234446.3	0	0	0	0	0.0263304	0	0	0	0	1.13647	0	0
992	AC068491.2	ENSG00000229118.1	2.25711	1.86356	4.13395	1.30998	1.59921	2.04074	1.27553	1.43532	0.709888	1.58343	3.37458	1.86831
993	AC068492.1	ENSG00000237262.1	0	0	0	0	0.126593	0	0	0	0	0.369291	0	0
994	AC068499.10	ENSG00000268650.3	1.84874	5.50837	4.42996	1.21065	6.5797	2.04829	5.51808	6.21859	1.0863	6.92843	7.93927	5.40664
995	AC068533.7	ENSG00000249319.2	1.02856	1.63751	0.503168	1.59814	1.81471	2.32035	0.365533	0.949687	0.439072	0.978184	1.08774	1.30508
996	AC068535.2	ENSG00000227157.2	0	0	0	0	0	0	0	0	0	0	0	0
997	AC068580.5	ENSG00000229512.1	19.0494	9.56252	16.8274	45.9676	52.5282	36.6461	19.5767	12.6683	27.1092	40.0944	17.5944	30.5871
998	AC068580.6	ENSG00000235027.1	1.10012	0.856141	1.43933	3.21461	4.11794	3.28933	1.29287	1.23045	1.62679	2.24784	2.21434	1.86855
999	AC068580.7	ENSG00000230834.1	0	0.43828	0.903064	0.898311	0.629367	0	0.47749	0	0	0	0	0
1000	AC068831.15	ENSG00000259661.1	0	0	0.203688	0	0	0	0	0	0	0	0	0
1001	AC068831.16	ENSG00000278514.1	0.713184	0	0.249392	0.213555	0.541219	2.03188	0	1.23602	0.245809	0.660291	0.21497	0.610868
1002	AC068831.18	ENSG00000284946.1	2.82413	3.094	3.73845	1.61331	1.92933	1.38794	2.35473	2.42069	3.00971	2.3216	3.60126	3.64326
1003	AC069155.1	ENSG00000233581.1	0	0	0	0.114846	0	0.302693	0	0	0	0	0	0
1004	AC069257.8	ENSG00000228028.2	9.30076	8.11113	6.6996	14.6748	21.9882	15.8382	6.51886	4.75092	10.1628	20.5816	27.0986	30.6107
1005	AC069277.2	ENSG00000189229.11	1.94306	1.28898	2.47132	0.991707	1.65075	1.9398	1.32062	1.36499	1.62358	2.27988	3.58081	2.93585
1006	AC069368.3	ENSG00000249240.2	1.23141	0.718962	0.542488	0.882417	0.492412	1.40357	0.367196	0.155645	0.265273	0.00268921	0	1.07251
1007	AC069513.4	ENSG00000229178.1	2.02863	2.16392	2.1931	3.10968	3.62999	3.31401	2.25911	1.68434	1.89111	1.82709	2.2951	2.30545
1008	AC072062.3	ENSG00000227769.7	2.25349	1.33592	2.04814	2.30886	2.90266	1.17454	0.677062	0.870752	0.618466	1.1607	2.00297	3.20687
1009	AC073043.1	ENSG00000232732.11	2.48568	2.36349	3.22231	2.91221	4.06197	5.25487	2.88206	0.976479	2.44587	5.95872	19.3612	5.0693
1010	AC073046.25	ENSG00000235499.1	0.326628	1.27129	2.41526	1.83e-07	1.1777	1.16672	2.56344	0.955884	2.65633	2.78939	4.30969	1.22324
1011	AC073071.1	ENSG00000234273.1	0	0	0	0	0	0	0	0	0	0	0	0
1012	AC073094.4	ENSG00000233082.1	0	0	0	0	0	0.186879	0	0	0	0	0	0
1013	AC073115.6	ENSG00000237471.2	0.18546	0.209426	0.0696954	0	0.118832	0.333543	0.130305	0.039429	0	0.0687727	0.127685	0
1014	AC073115.7	ENSG00000229628.1	0	0.859793	0.14011	0	0	0	0.152395	0.157887	0.31298	0	0	0.129872
1015	AC073130.1	ENSG00000237870.6	2.79546	0.714238	2.39381	1.39776	2.08616	2.17152	2.05341	0.805477	0.534542	0.484336	3.07853	2.21353
1016	AC073130.3	ENSG00000243243.5	0.125025	0.242004	0	0.259505	0.437805	0.395929	0.141983	0.0728225	0.393372	0.405273	0	0.397332
1017	AC073218.3	ENSG00000232153.3	0	0	0.0829998	0	0	0	0	0	0.0462612	0	0	0
1018	AC073254.1	ENSG00000237126.8	1.98131	1.30754	1.19586	1.61614	1.73408	1.95174	2.03959	1.24876	1.14753	1.29067	2.08985	1.32454
1019	AC073257.1	ENSG00000232140.2	0.540835	0.276005	0.278434	0.144764	0.566507	0.246481	0.415985	0.190467	0.372301	0.112344	0.521171	0.119357
1020	AC073257.2	ENSG00000237614.3	0.0332376	0	0.155736	0.0711042	0.195578	0.130433	0.0345216	0.0704932	0	0.153601	0.188645	0.0578958
1021	AC073283.7	ENSG00000225187.1	0	0.196678	0.12494	0	0.341599	0.0522306	0.137711	0.0706117	0	0.0618657	0.0626743	0.0580172
1022	AC073316.2	ENSG00000231892.1	0	0	0	0	0.168815	0	0	0	0	0.246865	0	0
1023	AC073321.4	ENSG00000225794.3	0	0	0	0	0	0.103263	0	0	0	0	0	0
1024	AC073325.1	ENSG00000225537.1	0	0	0	0	0.0927647	0.113101	0	0	0	0	0	0
1025	AC073326.3	ENSG00000228540.1	0	0.394272	0.256039	0.366466	0.439559	0	0.279009	0.144307	0.142945	0.511299	1.39504	0.356045
1026	AC073333.8	ENSG00000235837.1	0.829172	0.808768	0.876128	0.646864	0.735162	1.38507	0.95985	1.64824	0.435126	1.06521	2.42879	1.9871
1027	AC073343.13	ENSG00000228010.6	0.830302	0.796689	1.66556	4.18155	2.47755	3.73143	0.593074	0.694799	0.405026	2.49566	2.08276	2.26172
1028	AC073409.1	ENSG00000226708.1	0	0	0	0	0	0	0	0	0	0	0	0
1029	AC073626.2	ENSG00000224595.1	0	0	0	0	0	0	0	0	0	0	0	0
1030	AC073635.5	ENSG00000250990.1	0	0.251984	0.367509	0.467159	0	0.410302	0.133627	0	0	0.122253	0.364457	0.795145
1031	AC073636.1	ENSG00000227098.2	0.0188345	0	0	0	0	0	0	0.0200337	0	0	0	0
1032	AC073641.2	ENSG00000228802.1	0.247996	0.247293	0	0.226708	0.490509	0.599913	0.993852	0	0.781245	0.245452	1.17004	1.29905
1033	AC073834.3	ENSG00000237655.1	0	0	0	0	0	0	0	0	0	0	0	0
1034	AC073842.19	ENSG00000235077.1	0.919737	1.21875	2.62266	3.4625	3.3692	4.71669	0.46064	1.4186	1.92743	2.2289	1.13362	2.04816
1035	AC073934.6	ENSG00000240790.1	1.03905	0.330723	0.325738	0.781439	1.45752	1.09214	0.529474	0.366686	0	0.489949	0.641477	0.301705
1036	AC073957.15	ENSG00000225146.1	1.17914	0.708837	1.38545	3.57601	2.38026	4.29481	0.602887	0.780606	0.464197	0.692459	1.91809	0.38525
1037	AC073987.1	ENSG00000229209.1	0	0	0.3022	0	0.275736	0.0842481	0	0.113265	0.112549	0.401199	0.10038	0.0938446
1038	AC074011.2	ENSG00000230730.1	0	0	0.118194	0.112597	0.486677	0.296889	0.258056	0.133304	0.26393	0.943193	0.234635	0.219216
1039	AC074019.1	ENSG00000228226.1	0.490006	0.68997	0.461613	0	1.27668	0.581011	0.247601	2.07172	0	0.699646	2.25011	0.853513
1040	AC074117.10	ENSG00000234072.1	13.558	11.539	13.0177	27.4601	32.5047	29.6807	16.4303	11.7126	12.9169	22.2298	23.024	26.6782
1041	AC074183.3	ENSG00000280325.1	0	0	0	0	0	0	0	0	0	0	0	0
1042	AC074183.4	ENSG00000232019.1	0	0.150545	0	0.0681381	0.0492195	0.0602009	0.0791791	0.0813008	0	0	0	0
1043	AC074212.5	ENSG00000259605.3	4.7692	3.56087	5.88343	2.66258	2.96687	1.87349	2.21201	2.04307	1.5523	11.4652	13.65	8.64454
1044	AC074286.1	ENSG00000213963.6	6.87217	3.10907	6.02233	7.33224	9.49705	8.69729	4.148	3.48186	2.34055	7.49695	12.3473	8.75423
1045	AC074289.1	ENSG00000225889.9	0.16951	0.210042	0.488365	0.621781	0.544358	0.409179	0.159086	0.121607	0.357725	0.679847	0.634506	0.555386
1046	AC074363.1	ENSG00000228222.1	0	0	0	0	0	0	0	0	0	0	0	0
1047	AC074366.3	ENSG00000232518.3	2.21032	3.02916	2.8939	5.37861	5.59344	2.86261	1.9386	1.02604	3.72306	3.95939	5.49275	3.95794
1048	AC074389.5	ENSG00000231476.1	0	0	0	0.422009	0	0	0	0	0	0	0	0
1049	AC074389.7	ENSG00000234977.1	0.842759	0.19924	0.991633	0.191436	0.957394	0.332649	0	0.445711	0	0.199588	1.55292	2.20221
1050	AC074391.1	ENSG00000204929.13	0.557278	0.342468	1.02914	1.58067	2.07211	2.20842	0.49671	0.374606	0.493953	0.794973	0.762249	1.11716
1051	AC078842.3	ENSG00000228031.4	0.149839	0.15159	0.477153	0.0438429	0.273131	0.358169	0.15526	0.136852	0.0317713	0.355996	0.285129	0.22267
1052	AC078842.4	ENSG00000231114.1	0	0	0	0	0	0	0	0	0	0	0	0
1053	AC078851.1	ENSG00000223554.1	0	0	0	0	0	0	0	0	0	0	0	0
1054	AC078852.1	ENSG00000254094.1	0.455761	1.60517	1.42805	1.09281	1.07984	0.478659	1.08682	0.160908	1.11666	0.428504	1.41127	1.05898
1055	AC078852.2	ENSG00000253399.1	0.225981	0.851821	2.12811	0.61823	1.32272	0.357061	1.37351	0	0	0.429105	0.415892	0.590508
1056	AC078882.1	ENSG00000244125.1	11.5403	13.2441	12.8446	9.14471	8.20738	5.80327	9.52356	11.3527	8.5487	29.2556	28.6303	26.2714
1057	AC078883.4	ENSG00000226963.1	0.135767	0.130989	1.1482	1.33897	0.613237	0	0.695167	0	0.569801	0.382128	1.02127	0.35813
1058	AC078942.1	ENSG00000225365.1	0	0	0	0.329198	0.0790775	0.289469	0	0	0	0	0	0
1059	AC079135.1	ENSG00000233611.3	3.90132	3.79336	5.85458	4.67621	4.9255	3.94961	7.03327	6.80098	7.53163	7.21925	12.3375	9.5485
1060	AC079145.4	ENSG00000227210.2	0.784704	0.361724	0.34238	2.55419	2.53697	3.17887	0.439974	0.387284	0.220043	0.768705	0.999264	0.577364
1061	AC079154.1	ENSG00000228400.2	0	0	0.0384246	0.0599195	0.0261607	0.0213826	0.0712108	0.0145028	0	0.0126125	0.0259501	0.0238181
1062	AC079163.1	ENSG00000226218.1	0	0	0	0	0	0	0	0	0	0	0	0
1063	AC079305.10	ENSG00000222043.2	3.80498	1.75578	4.65895	2.97924	4.24756	7.05895	3.05729	3.58028	3.35145	2.92329	3.89512	3.41273
1064	AC079305.11	ENSG00000236501.6	0.733822	0.777287	0.7371	0.842268	1.427	1.75106	0.370352	0.774031	0.400059	1.27011	1.70797	1.37607
1065	AC079305.8	ENSG00000229337.2	0.685427	0.756384	1.00754	1.11797	1.80402	1.26447	0.714665	0.809896	0.797303	0.799047	1.44659	1.32504
1066	AC079354.5	ENSG00000231903.1	1.18656	0	0	0	0.39324	0	0	0.616083	0	0	0	0
1067	AC079466.1	ENSG00000266976.3	0.0881361	0.0575846	0.154208	0.376665	0.540413	0.305772	0.120327	0.130191	0.0895726	0.30588	0.271431	0.345958
1068	AC079584.2	ENSG00000236356.1	0	0	0	0	0	0	0	0	0	0	0	0
1069	AC079584.3	ENSG00000283994.1	0.517473	0.328133	0.299029	0.197533	0.0825378	0.0747661	0.395993	0.784768	0.63409	0.117852	0.180795	0.192807
1070	AC079610.1	ENSG00000273118.1	0	0	0	0	0	0	0	0	0	0	0	0
1071	AC079612.1	ENSG00000196758.3	0	0	0	0.0604412	0.0659842	0.0449481	0	0	0	0	0	0
1072	AC079612.2	ENSG00000227459.1	0	0	0	0	0	0	0	0	0	0	0	0
1073	AC079613.1	ENSG00000223523.1	0	0	0.0699126	0	0.0489552	0.233868	0	0	0	0.138602	0.0700425	0.0649203
1074	AC079742.4	ENSG00000232581.1	0	0	0	0	0	0	0	0	0	0	0	0
1075	AC079779.4	ENSG00000228643.1	0.369768	0	0.641711	0.378125	1.23085	0.0726517	0.423989	0.423252	0.745583	0.172508	0.17341	1.10215
1076	AC079779.5	ENSG00000235779.8	0	0	0	0	0.0269226	0.0329671	0	0	0	0.0389624	0	0
1077	AC079779.7	ENSG00000227061.2	0	0	0	0	0	0.00684469	0	0	0	0	0	0
1078	AC079790.2	ENSG00000225214.1	0	0	0.154732	0	0.10644	0.389	0.167882	0	0.172834	0.154997	0.152569	0
1079	AC079799.2	ENSG00000235503.2	0	0	0	0	0	0	0	0	0	0	0	0
1080	AC079807.2	ENSG00000233230.1	1.42109	1.18741	1.43008	4.06458	2.34682	1.19683	1.77626	1.39916	1.34667	2.61234	3.27539	2.4971
1081	AC079807.4	ENSG00000230773.9	1.28068	1.33211	1.32184	2.07542	2.12888	2.2281	1.15389	0.843778	1.34846	1.63778	3.0373	2.00742
1082	AC079896.1	ENSG00000231781.1	0	0	0	0	0	0.28165	0	0	0	0	0.165284	0
1083	AC079922.3	ENSG00000237753.2	1.58782	1.52279	1.415	7.0044	10.0599	9.66165	1.61379	1.09608	1.60058	2.10539	2.63892	3.59018
1084	AC079988.3	ENSG00000236145.1	0.285268	0.486586	0.642321	0.334106	0.46822	0.704059	0.520859	0.152106	0.343548	0.179291	0.699358	0.192792
1085	AC083843.1	ENSG00000259820.1	0.552126	0.56825	0.685482	0.842646	1.04221	0.778246	0.48127	0.433652	0.453997	1.06246	1.17142	1.28643
1086	AC083843.2	ENSG00000254028.1	0.135519	0.200324	0.318269	0.120174	0.217565	0.266111	0.14029	0.0719465	0.0709978	0.756571	0.063847	0.472918
1087	AC083843.4	ENSG00000279518.1	0	0.0205282	0	0	0.0393864	0.0321831	0	0.0218191	0.0429485	0.11388	0.0195003	0.125424
1088	AC083864.3	ENSG00000232930.2	0.390298	0.545486	0.568055	1.52518	0.721944	0.756783	0.186829	0.285334	0.240215	0.988015	0.637906	0.657409
1089	AC083864.4	ENSG00000205745.2	0	0	0	0.0282323	0.0820353	0.0251243	0	0	0	0	0	0
1090	AC083867.4	ENSG00000225559.1	0.414734	0.196332	0.390463	0	0.40381	0.491108	0	0	0	0.196431	0.191163	0.180645
1091	AC083884.8	ENSG00000232729.8	5.12106	3.80975	5.71953	3.69329	4.59112	3.3728	3.9723	2.63856	2.89844	7.70487	8.33129	7.66696
1092	AC083900.1	ENSG00000225111.1	0	0.556162	0.367465	0	0.253185	0.770198	0.198424	0	0	0.184645	0.360507	0.170108
1093	AC084082.3	ENSG00000253190.4	5.3792	2.65672	3.17034	3.23022	4.89235	7.34501	2.96281	3.36405	4.3835	3.24782	4.73887	3.58727
1094	AC084117.3	ENSG00000256006.1	1.8276	1.65182	1.67501	1.57386	0.859672	1.87635	4.90352	2.72006	5.10587	4.46149	1.79303	3.13598
1095	AC084149.1	ENSG00000230968.1	0	0	0	0	0	0	0.0769601	0	0	0	0	0
1096	AC084149.2	ENSG00000227088.2	1.47517	0	0.0829998	3.19798	3.26925	0.104016	2.32417	1.01031	1.57229	2.32911	4.71503	2.35221
1097	AC084193.1	ENSG00000230975.1	0	0	0	0	0	0	0	0	0	0	0	0
1098	AC084219.2	ENSG00000267022.1	0.484183	0.680606	0.417451	0.722883	0.335988	0.698947	0.217453	0.153603	0.114496	0.408324	0.0668164	0
1099	AC084219.4	ENSG00000186019.11	1.87555	1.41549	1.88851	2.33729	3.23993	2.58208	1.25269	0.956127	1.18147	1.9469	1.86546	2.68471
1100	AC084809.2	ENSG00000226377.2	0	0.0694568	0.0143585	0.145835	0.137379	0.120632	0	0.037192	0.0151643	0.0195057	0.0505967	0
1101	AC084809.3	ENSG00000236377.1	0	0	0	0	0	0	0	0	0	0	0	0
1102	AC087294.2	ENSG00000235530.7	2.88442	1.74253	2.59765	3.6164	4.60998	5.26262	1.8681	3.87106	4.22568	4.08187	4.06752	4.83729
1103	AC087430.1	ENSG00000235158.1	0.0130747	0.0641812	0.0952272	0.125406	0.0885725	0.0676491	0.014663	0.0309241	0.0262071	0.0480546	0.0459774	0.0453452
1104	AC087491.2	ENSG00000214546.4	0.879939	0.283198	0.843446	0.792451	1.2591	0.987251	0.455681	0.278346	0.246032	0.863079	1.43126	0.636242
1105	AC087501.1	ENSG00000225751.2	0.440471	0.258747	0.661958	0.15673	0	0.346134	0.272652	0.467302	0.27701	0.492948	0.578855	0.537669
1106	AC090044.2	ENSG00000224239.1	1.20191	0.164	0.161446	0.464673	0.333388	0.40599	0.349984	0	0.180341	0.358804	0.795081	0.59816
1107	AC090286.4	ENSG00000196893.3	0	0	0	0.0568368	0.0825742	0.0505783	0	0	0	0	0.0611404	0.0281421
1108	AC090505.1	ENSG00000238031.1	0	0	0	0	0	0.15794	0	0	0	0	0	0
1109	AC090587.4	ENSG00000229368.1	0.30384	0.145924	0.142805	0.409803	1.07984	0.957319	0.931562	0.160908	0.319045	0	0	0.397119
1110	AC090616.2	ENSG00000214708.4	0.706413	1.00984	0.792526	1.00963	0.958247	1.36854	0.617852	1.19468	0.702869	0.821731	1.09828	0.601769
1111	AC090617.1	ENSG00000236838.2	0.283405	0	0.267315	0	0.555487	0	0	0	0.29825	0	0.677226	0
1112	AC090696.2	ENSG00000232394.1	0	0	0	0	0	0	0	0	0	0	0	0
1113	AC090952.5	ENSG00000235629.1	0.659737	0.207494	0.414028	1.40128	1.42893	0.867856	0	0	0.231146	0.625652	0.607301	0.957881
1114	AC090957.2	ENSG00000230172.1	0	0	0	0.0791255	0.0861171	0.105439	0	0	0	0	0.042373	0
1115	AC091132.1	ENSG00000236234.1	1.81073	1.54619	2.78278	3.0566	6.56335	4.76654	1.62417	1.0862	1.07072	2.27431	2.15066	2.33807
1116	AC091133.1	ENSG00000230532.1	0.730639	0.69615	1.37524	3.13882	1.53901	1.87621	0.557955	0.968683	1.15187	2.93988	2.70349	3.34242
1117	AC091153.4	ENSG00000235085.3	4.24401	4.9268	6.20793	3.02272	8.20747	1.55713	7.224	2.41135	1.71874	6.25571	3.89395	2.56594
1118	AC091177.1	ENSG00000230113.1	0.994832	0.821226	0.667803	0.127554	0.82577	0.229004	0.766107	0.150534	0.149147	1.26408	1.98272	1.64409
1119	AC091199.1	ENSG00000275173.1	0	0	0	0	0	0	0	0	0	0	0	0
1120	AC091493.2	ENSG00000229271.1	0	0	0	0	0	0	0	0	0	0	0	0
1121	AC091633.3	ENSG00000223711.1	0.228465	0	0.620567	2.226	4.42259	3.85507	0	2.2675	0.751375	0.0676252	0.678423	1.02619
1122	AC091705.1	ENSG00000227386.1	0	0	0	0	0	0	0	0	0	0	0	0
1123	AC091729.7	ENSG00000224079.1	0.196509	0.710574	0.923012	0.348402	0.757026	0.463017	0.610513	0.695588	0.480411	0.304679	0.987942	0.62864
1124	AC091729.8	ENSG00000226291.1	5.0918	5.43753	5.43523	4.18238	2.96089	3.10671	1.94034	3.97248	5.27975	4.35197	5.34675	7.36461
1125	AC091770.3	ENSG00000228173.2	0	0	0	0	0	0	0	0	0	0	0	0
1126	AC091801.1	ENSG00000217455.8	0	0.394272	0.513784	0.470375	0.71151	0.214423	0.282937	0	0.142945	0	1.40026	0.59856
1127	AC092066.1	ENSG00000279095.1	0	0	0	0	0	0	0	0	0	0	0	0
1128	AC092071.1	ENSG00000269353.1	0.746068	0.27798	0.527319	0.773228	0.741069	0.67166	0.573899	0.786167	0.441048	0.131942	0.980078	0.488735
1129	AC092155.4	ENSG00000226622.6	0.118387	0.496756	0.580015	0.826163	0.653346	0.519768	0.279895	0.0127612	0	0.526142	0.78503	0.917353
1130	AC092159.3	ENSG00000233970.1	0	0.446098	0	1.04004	0.572991	0	0.229633	0.756886	0.721929	0.11587	0	0
1131	AC092162.1	ENSG00000230552.6	0.0178616	0.0269127	0.0167816	0.0156899	0.0114219	0.124968	0	0.0190054	0.00934674	0.0660115	0.316498	0.29264
1132	AC092168.2	ENSG00000232034.1	1.49092	1.11638	2.0594	1.09215	1.57906	1.1716	0.542909	0.465225	0.0919243	2.53542	3.78722	2.21758
1133	AC092168.4	ENSG00000228488.1	2.07821	0	1.93791	1.89836	0.700546	0	0	0	0	0.995383	2.05324	0
1134	AC092171.2	ENSG00000188365.3	4.74564	4.65553	3.24248	2.88556	2.76567	1.84986	2.09634	2.41227	2.21227	5.47631	6.71511	6.76175
1135	AC092171.4	ENSG00000230733.2	6.4e-10	0	0	0	0	0	0	0	0	0	0.216093	0
1136	AC092192.1	ENSG00000282535.1	0.419866	0.571738	0.443759	0.464307	0.605967	1.19492	0.326828	0.278803	0.0549728	0.438706	1.1407	0.595458
1137	AC092198.1	ENSG00000223486.1	0.0162377	0.0162716	0.0152557	0.0428411	0.0311664	0.0764134	0.0339134	0.0345463	0.0169963	0.0300313	0.0154475	0.0567363
1138	AC092295.4	ENSG00000228629.2	2.58664	0.884711	1.77125	1.07424	1.83676	1.48633	1.18939	1.49159	1.2362	2.45829	1.72936	1.84317
1139	AC092301.3	ENSG00000269148.1	0.892577	0.395536	0.534216	1.10058	1.07527	0.261415	0.749181	0.619039	0.588056	0.862636	0.707448	1.00845
1140	AC092316.1	ENSG00000268618.1	7.04933	4.66675	5.79177	10.9751	18.1404	11.3036	10.6029	6.66579	4.26297	19.4635	31.2011	27.8992
1141	AC092431.3	ENSG00000231024.1	2.99814	2.93869	5.05565	4.61639	4.90259	3.79356	3.46215	1.35038	2.06955	4.49374	5.07939	3.57977
1142	AC092442.3	ENSG00000284684.1	0	0	0	0	0	0	0	0	0	0	0	0
1143	AC092484.1	ENSG00000225107.1	0	0	0	0	0.0447524	0	0	0	0	0	0	0
1144	AC092535.3	ENSG00000227189.2	0.124448	0.0830159	0.155894	0.146036	0.159293	0.162698	0.0432862	0.154424	0.0868485	0.249478	0.138008	0.271741
1145	AC092580.3	ENSG00000230515.1	0	0	0	0	0.126593	0	0	0	0	0	0	0
1146	AC092597.3	ENSG00000248254.1	0	0	0	0	0.0762065	0.185996	0.121421	0	0.248037	0	0	0
1147	AC092614.2	ENSG00000227542.1	0.184245	0.0606435	0	0.0544046	0.0788379	0.0482281	0	0	0	0	0.0579362	0
1148	AC092620.2	ENSG00000241772.2	0.579052	0.162257	0.806298	0.147045	0.327146	0.129996	0.0854185	0.087778	0.173401	0.154202	1.60395	0.577084
1149	AC092625.1	ENSG00000230991.2	0.112788	0.107239	0.102263	0.220531	0.0399841	0.111652	0.027942	0.0273577	0.0590762	0.279542	0.118041	0.177298
1150	AC092635.1	ENSG00000229370.1	0.419135	0	0	0	0.13604	0	0	0	0	0	0.195381	0
1151	AC092657.2	ENSG00000237760.1	0	0	0	0	0	0	0	0	0	0	0	0
1152	AC092660.1	ENSG00000234877.2	0	0	0	0	0	0	0	0	0	0	0	0
1153	AC092667.2	ENSG00000230393.1	0.0169734	0.0340094	0	0.317179	0.380102	0.426011	0.0354455	0.0180553	0	0.156973	0.0807257	0
1154	AC092669.6	ENSG00000225815.2	0	0	0	0	0	0	0	0	0	0	0	0
1155	AC092675.3	ENSG00000222000.7	0.123075	0	0.23122	2.09581	3.06434	2.78549	0.286725	0	0	0.241333	0.125131	0.253987
1156	AC092675.4	ENSG00000227987.1	0	0	0	0	0	0	0	0	0	0	0	0
1157	AC092684.1	ENSG00000237844.2	0	0.215347	0.7025	0.712691	1.12623	1.27003	0.136166	0	0	0.636702	0.388311	0.207197
1158	AC092687.3	ENSG00000236162.1	0	0	0	0	0.0846612	0	0	0	0	0	0	0
1159	AC092687.4	ENSG00000232056.1	0	0	0	0	0.206113	0	0	0	0	0	0	0
1160	AC092687.5	ENSG00000234818.1	0.132575	0.384081	0.373703	0.237591	0.769728	0.312931	0.40749	0	0.139087	0.37301	0.621473	1.03946
1161	AC092755.4	ENSG00000227161.1	2.61417	0	0	0	1.10726	0	0	3.6586	1.52212	0	2.67432	0
1162	AC092835.2	ENSG00000233757.6	0.049745	0.223688	0	0.372387	0.298077	0.449112	0.129679	0.200775	0.0260388	0.179238	0	0.0217222
1163	AC092839.4	ENSG00000234943.2	0.348063	0	2.02603	0.782711	0.486765	0	0.351692	0	0	0.677042	0.94778	1.50454
1164	AC093063.3	ENSG00000269460.1	0	0	0	0.665307	0	0	0	0	0	0	0	0
1165	AC093074.1	ENSG00000267238.1	0	0	0	0	0	0	0	0	0	0	0	0
1166	AC093110.3	ENSG00000238018.2	1.26709	1.06141	1.36932	2.02727	3.14634	1.86249	0.550938	1.16092	1.08093	2.30729	1.06708	3.05921
1167	AC093159.1	ENSG00000228541.1	0	0	0	0.228589	0	1.1836	0	0.527226	0	0.475193	0	0
1168	AC093230.2	ENSG00000279426.1	0	0	0	0	0	0.0929979	0	0	0	0	0	0
1169	AC093323.3	ENSG00000170846.17	11.9888	12.9809	11.7413	12.0943	12.5849	16.18	14.4133	14.861	15.5449	13.2465	12.278	12.3822
1170	AC093326.3	ENSG00000233633.2	0	0	0	0	0	0	0	0	0	0	0	0
1171	AC093382.1	ENSG00000226276.1	0.338946	0	0.320038	0.31426	0	0.269604	0.681047	0.357511	0	0.651619	0.621979	0.888795
1172	AC093388.3	ENSG00000233654.2	1.43194	1.15438	1.32796	3.32428	2.98914	3.23958	0.589821	0.869223	0.810251	1.3577	1.06613	0.881182
1173	AC093390.1	ENSG00000232057.1	0	0	0	0	0	0	0	0	0	0	0	0
1174	AC093484.4	ENSG00000239203.1	0.187818	0	0	0.170073	0	0	0	0	0	0	0	0
1175	AC093585.6	ENSG00000229996.1	0.243497	0.228694	0.917721	0.222817	0.475873	0.770004	0	0.514877	0	1.15863	1.56609	0.212103
1176	AC093620.5	ENSG00000241269.1	5.69433	5.8756	9.2172	4.25095	4.27142	3.93343	2.94917	4.76857	3.54035	8.74025	12.7082	6.69739
1177	AC093627.10	ENSG00000240859.3	0.236263	0.210792	0.147495	0.172678	0.39015	0.32617	0.141414	0.0626389	0.0449187	0.199697	0.293071	0.171405
1178	AC093627.11	ENSG00000239715.1	0	0	0	0.117586	0	0.41305	0	0	0	0	0	0
1179	AC093627.12	ENSG00000240093.1	0.257356	0.373229	0.3627	0.691378	0.663874	0.80983	0.659603	0.954277	0.269976	0.844427	0.359799	0.448441
1180	AC093627.7	ENSG00000232325.4	0	0	0	0.171887	0.207507	0.659994	0	0	0	0	0	0
1181	AC093627.8	ENSG00000242611.2	0	0.107158	0	0	0	0	0	0	0	0	0	0
1182	AC093627.9	ENSG00000242474.3	2.35212	1.08251	2.42501	5.88375	6.61047	6.16667	1.94396	2.41704	2.16373	4.26642	4.26779	4.20596
1183	AC093639.1	ENSG00000234172.1	0	0	0	0	0	0	0	0	0	0	0	0
1184	AC093642.1	ENSG00000280119.1	0.112722	0.165502	0.211813	0.121862	0.194063	0.142788	0.0634659	0.0369051	0.0181495	0.208289	0.181732	0.15909
1185	AC093642.4	ENSG00000226423.1	0.56558	0.486605	1.20926	0.993087	0.502574	0.607218	0.499536	0.249661	0.219975	1.2991	2.11145	0.748418
1186	AC093673.5	ENSG00000232533.1	8.49901	5.14935	7.00903	62.7458	67.1184	74.305	13.6512	16.2627	19.3403	14.5256	11.5442	14.3613
1187	AC093690.1	ENSG00000223522.2	1.14822	0.803574	1.15838	0.720369	0.648309	0.540309	0.239429	0.438566	0.169763	0.759514	1.26841	0.999678
1188	AC093702.1	ENSG00000231156.1	0	0	0	0	0	0	0	0	0	0	0	0
1189	AC093732.1	ENSG00000233845.1	0.333324	0.159397	0	0.901216	1.07805	0.525272	1.18967	0.529347	0.700125	0.942047	0.926716	0.435463
1190	AC093802.1	ENSG00000220256.4	0.0684187	0.0387496	0.0498057	0.0414625	0.135521	0.0724389	0.0692275	0.0447079	0.0423636	0.0463053	0.0289951	0.0105623
1191	AC093818.1	ENSG00000225205.5	1.54568	1.2861	1.40095	2.03029	2.43239	2.18488	0.807028	2.19853	0.623648	2.54675	2.1653	1.07853
1192	AC093843.1	ENSG00000224819.2	0.152358	0.463324	0.641987	0.436921	0.736564	0.285338	0.351807	1.26673	0.0778459	0.719148	0.494162	1.30037
1193	AC093911.1	ENSG00000237477.1	0	0	0	0	0	0	0	0	0	0	0	0
1194	AC096554.1	ENSG00000228968.1	0	0	0	0	0	0	0	0	0	0	0	0
1195	AC096558.1	ENSG00000228655.7	0.84842	0.478087	0.0242417	0.744623	0.321647	0.548404	0	0.174996	0	0.206442	0.177631	0.448565
1196	AC096559.2	ENSG00000223360.1	0	0.272868	0.276761	0.27049	0.575141	0	0	0	0	0.280643	0	0.25595
1197	AC096574.4	ENSG00000225057.2	0.153323	0.0332332	0.211118	0.211785	0.164088	0.232728	0.0694507	0.0560263	0.0184896	0.177045	0.117485	0.196261
1198	AC096574.5	ENSG00000227107.1	0.0439875	0.109991	0.123981	0.50338	0.675708	1.24221	0.114726	0.116958	0.0460476	0.345994	0.334418	0.249723
1199	AC096579.15	ENSG00000240040.6	0	0	0	0.400899	0	0	0	0	0	0	0	0
1200	AC096649.2	ENSG00000229750.1	0.686808	0.984	2.58314	2.96544	1.55581	1.3533	1.23953	0	0.541024	1.78073	1.74918	2.09356
1201	AC096649.3	ENSG00000229066.2	0	0	0	0	0.119485	0.436245	0	0	0	0	0	0
1202	AC096669.1	ENSG00000225588.2	0.414586	0.302903	0.318911	0.428135	0.218707	0.0814748	0.2133	0.219766	0.325961	0.0968372	0.105753	0.388493
1203	AC096732.2	ENSG00000226655.1	0	0	0	0	0	0.148186	0	0	0	0	0	0
1204	AC097381.1	ENSG00000228919.5	0.232174	0.5778	0.256117	0.48363	0.662356	0.36181	0.403691	0.415069	0.24189	0.106838	0.655262	0.273035
1205	AC097382.5	ENSG00000187904.3	0.95498	0.246379	1.46084	0.730843	2.36133	0.93872	0.724515	0.574377	0.370762	2.21238	1.05193	2.49599
1206	AC097467.2	ENSG00000250910.8	0.18979	0.351875	0.76112	0.566604	0.965392	1.59107	0.329664	0.121066	0.368022	0.276608	0.757905	0.618862
1207	AC097468.4	ENSG00000224090.1	0	0	0	0.0200936	0.058436	0	0	0	0	0	0	0
1208	AC097468.7	ENSG00000235024.1	0.326182	0.495945	0	0.143542	0.522321	0.276684	0	0	0.656398	0.201136	0.404295	0.556229
1209	AC097532.2	ENSG00000230803.1	0	0	0	0	0	0	0	0	0	0	0	0
1210	AC097713.3	ENSG00000228162.1	0.133929	0	0	0	0.172802	0.10538	0	0	0	0	0	0.116668
1211	AC097721.2	ENSG00000228043.5	1.94171	1.00757	1.86813	3.77913	4.90666	3.95259	1.22333	1.38387	0.746844	3.63688	4.83744	3.05629
1212	AC097724.3	ENSG00000226833.6	0.674298	0.861901	0.971419	0.595113	0.982159	1.60375	0.456143	0.385139	0.289262	0.931944	1.27721	1.42833
1213	AC098795.1	ENSG00000279405.1	0	0	0	0	0	0.817586	0	0	0	0	0.47216	0
1214	AC098820.4	ENSG00000241520.1	0.333662	0.605069	0.997327	0.395121	0.928095	0.788066	0.230847	0.177248	0.291229	0.804788	0.840155	0.732816
1215	AC098828.2	ENSG00000234378.1	0.727222	0.829145	0.785208	1.71594	0.973584	0.962264	0.390324	0.129125	0.604708	0.656384	1.13518	2.52481
1216	AC098872.3	ENSG00000225884.3	0	0	0	0	0.107031	0	0	0	0	0	0	0
1217	AC099342.1	ENSG00000226097.6	0.492729	0.54179	0.874374	0.717638	0.210738	0.343877	0.38576	0.29081	0.286736	0.406897	2.11849	0.907783
1218	AC099344.2	ENSG00000230952.1	0	0	0	0	0.0954953	0	0	0	0	0	0	0
1219	AC099344.3	ENSG00000231403.1	0	0	0.103331	0	0.0708528	0	0	0	0	0	0	0
1220	AC099552.2	ENSG00000225612.2	0.0837789	0	0	0	0.0470985	0	0	0	0	0	0	0
1221	AC099552.3	ENSG00000228521.2	1.11763	0.34359	0.352046	0	0.245037	0	0	0	0	0	0	0.326318
1222	AC099552.4	ENSG00000217825.2	0	0	0.0776999	0	0.053176	0.129996	0	0	0	0	0	0
1223	AC099668.5	ENSG00000259970.1	0.538778	2.09944	3.45895	5.84251	7.3165	4.06872	1.19328	3.66441	1.17656	8.12591	5.13676	6.74039
1224	AC099684.1	ENSG00000228133.3	1.30619	0.319479	1.53392	0.24675	0.720469	0.267602	0.964614	0.515258	0.304894	1.61317	1.03752	0.715654
1225	AC099754.1	ENSG00000225386.2	0.114275	0.0646064	0.128465	0.157461	0.119076	0.14001	0.0539677	0.0456002	0.0747459	0.154021	0.110449	0.188275
1226	AC099850.1	ENSG00000224738.1	0.952829	0.813999	1.23115	1.09186	1.28176	1.19415	0.451467	1.02398	1.09138	1.28259	1.39602	1.16609
1227	AC100802.3	ENSG00000253775.2	0.139283	0.232093	0.196288	0.245266	0.282329	0.182106	0.0968521	0.222194	0.121508	0.193363	0.132333	0.18247
1228	AC100830.3	ENSG00000259635.1	0.562511	0.158664	0.473962	0.235101	0.319233	0.394936	0.10992	0.191615	0.30743	0.544959	0.426036	0.53739
1229	AC100830.4	ENSG00000265967.1	2.4779	1.72568	2.45781	2.71627	3.10931	2.27517	1.12744	1.45815	1.29999	2.84216	2.17805	3.11802
1230	AC100830.5	ENSG00000264937.1	6.12832	1.05375	1.89805	3.76139	4.13482	2.53553	3.18385	1.04643	0	7.87281	4.01979	3.78766
1231	AC102953.4	ENSG00000225981.1	1.36777	0	0.160757	2.62138	3.42985	3.23373	0.871258	0.905018	0.718286	0.644663	2.05849	1.48892
1232	AC102953.6	ENSG00000231927.1	3.04882	2.07914	0	0.938054	4.1093	8.39054	1.05618	1.04227	0	2.92991	4.97829	3.77206
1233	AC103563.8	ENSG00000233850.1	0	0	0	0.507738	0	0	0	0	0	0	0	0
1234	AC103563.9	ENSG00000231062.1	0	0	0	0	0	0	0	0	0	0	0	0
1235	AC103564.7	ENSG00000229203.1	2.14287	1.42208	2.13928	1.92057	2.41923	1.79145	2.74363	2.97911	2.3887	1.75865	3.11788	1.75001
1236	AC104024.1	ENSG00000230709.1	0.0902874	0.0420864	0.149299	0.165656	0.136347	0.0814752	0	0.0786283	0.149814	0.101947	0.260218	0.140038
1237	AC104076.3	ENSG00000236153.1	10.3324	5.97724	4.05212	39.2313	31.7357	36.5709	3.53475	2.65563	2.65468	10.8906	12.4854	9.40439
1238	AC104088.1	ENSG00000232555.2	0.349202	0.51179	0.364053	1.25954	0.691625	0.369097	0.0389994	0.579277	0.327816	0.820817	0.594869	0.815317
1239	AC104134.2	ENSG00000225420.1	0.0792259	0	0.106346	0.103678	0.12455	0.100598	0	0.173729	0.0401128	0.106437	0.200456	0.0358017
1240	AC104135.2	ENSG00000236209.1	0.0817527	0	0.385136	0	0.174708	0.0722933	0	0	0.264517	0.324938	0	0.252497
1241	AC104304.4	ENSG00000283877.1	0	0	0	0	0	0	0	0	0	0	0	0
1242	AC104389.16	ENSG00000224091.1	0	0	0	0	0	0	0	0	0	0	0	0
1243	AC104530.1	ENSG00000288156.1	0.319917	0.213609	0.436421	0.35732	0.609572	0.342868	0.232947	0.115553	0.180378	0.213296	0.3724	0.484422
1244	AC104532.2	ENSG00000267314.1	0.834933	5.8e-07	0.827626	0.9147	1.0718	0.984248	0	0.706213	0	0.294337	0.240308	0.214808
1245	AC104532.3	ENSG00000266941.1	0.927826	1.65809	3.07568	4.09883	8.77525	4.87091	5.52377	1.46547	4.7456	3.52043	2.68602	4.0758
1246	AC104532.4	ENSG00000267571.1	0.417213	0.121971	0.992698	0.861752	1.54991	0.6809	1.17071	0.381979	0.378901	1.33791	1.69444	1.99312
1247	AC104534.2	ENSG00000268756.1	0.95524	0.649102	0.626043	0	1.1493	1.39406	0.412491	0.419914	0.435089	1.70858	2.15157	1.05445
1248	AC104534.3	ENSG00000268083.5	1.11302	1.63087	4.44942	4.2192	3.29178	2.36298	0.807718	1.48359	1.95843	1.19818	7.20539	2.22837
1249	AC104623.2	ENSG00000237633.4	0.0382832	0.0383417	0	0.101989	0	0	0	0	0	0	0.0369051	0.0692754
1250	AC104653.1	ENSG00000228857.2	0.93745	0.870022	0	0	0.758072	0.744054	0.314382	0	0	0	0	0.272771
1251	AC104667.3	ENSG00000234949.2	0	0	0.612253	0.642698	0.331434	0.0908793	0.0794844	0.129993	0	0.41654	0.14439	0.0334645
1252	AC104695.4	ENSG00000227938.1	0	0	0	0.120174	0.043513	0.212889	0	0	0.0709978	0	0	0
1253	AC104777.1	ENSG00000232359.1	0.524993	0.126798	1.35653	0.117586	0.592628	0.41305	0.134499	0	0	0.369231	0.733664	0.343031
1254	AC104777.3	ENSG00000237220.1	0	0	0	0	0	0	0	0	0	0	0	0
1255	AC104794.4	ENSG00000233502.1	0	0	0.55647	0	2.34206	2.38434	0	0	0	0.572789	0.546762	2.08502
1256	AC104809.2	ENSG00000223991.1	0	0	0	0.0333344	0.0606109	0.0742938	0	0	0	0	0	0
1257	AC104984.4	ENSG00000265289.1	0.121936	0.118117	0.114535	0	0.0785831	0	0.125109	0	0.127871	0.228381	0.113762	0.531125
1258	AC105053.3	ENSG00000229498.1	0.183263	0.140999	0.321343	0.314221	0.290617	0.178676	0.146694	0.151331	0.0602529	0.366679	0.31227	0.230343
1259	AC105393.1	ENSG00000236856.1	0	0	0	0	0	0	0	0	0	0	0	0
1260	AC105393.2	ENSG00000226277.2	0	0	0	0	0	0	0	0	0	0	0	0
1261	AC105398.3	ENSG00000229224.2	0.679676	0.504154	0.851342	0.150413	0.290733	0.400251	0.293719	0.240672	0.237324	0.315791	0.213929	0.593122
1262	AC105461.1	ENSG00000227033.1	0.620321	0.864094	0.87859	0.286755	0.20305	0.492486	0	0.327556	0	0.892287	1.13812	1.62533
1263	AC105760.2	ENSG00000227252.2	1.79432	2.03315	2.40511	1.48756	1.49485	1.55032	1.94611	1.43004	1.6356	2.17967	2.69965	2.74305
1264	AC105760.3	ENSG00000124835.2	0.140306	0.0802424	0.188758	0.0177256	0.0395824	0.0161736	0	0.0639573	0	0.208453	0.191445	0.176995
1265	AC106053.1	ENSG00000224626.1	0	0	0	0	0.486154	1.47105	0	0	0	0	0	0.970715
1266	AC106706.1	ENSG00000233987.2	0.0939328	0.39188	0.143597	0.479546	0.421505	0.265829	0.0401198	0	0.0973556	0	0.0872025	0.408573
1267	AC106782.20	ENSG00000262721.1	0	0	0	0	0	0	0	0	0	0	0	0
1268	AC106786.1	ENSG00000223652.2	0.518959	0.426829	0.278133	1.99862	2.4518	1.40691	0.310743	0.761404	0.234055	0.934037	0.553929	0.712211
1269	AC106801.1	ENSG00000253519.1	0	0.0303709	0.119547	0.0440191	0.0370101	0.114392	0.04644	0.0600203	0	0.115553	0	0.0641409
1270	AC106869.2	ENSG00000226087.2	0.0816337	0.0996326	0.0407217	0.172104	0.0457959	0.105741	0.124311	0.0633809	0.0415811	0.0185112	0.0955953	0.0872999
1271	AC106870.1	ENSG00000230737.1	0	0	0	0	0	0	0	0	0	0	0	0
1272	AC106870.2	ENSG00000197644.2	1.76743	0	0	0.819287	1.92207	0	0	1.44403	0	1.3601	0	1.72311
1273	AC106873.4	ENSG00000228368.1	1.64185	0.19444	1.54571	1.30479	1.19868	1.78181	0.416698	0.217195	0.215866	0.777459	2.27107	1.78794
1274	AC106874.1	ENSG00000228272.1	0	0	0	0	0	0	0	0	0	0	0	0
1275	AC106875.1	ENSG00000228496.1	0.872681	0.591885	0.450929	0.0440029	0	0	0.10334	0	0	0.0924035	0	0.0434317
1276	AC106876.2	ENSG00000222001.2	0	0	0	0	0.0955724	0.0825621	0	0	0	0	0	0
1277	AC107057.1	ENSG00000232835.1	0	0	0	0	0	0.447562	0	0	0	0	0	0
1278	AC107079.1	ENSG00000224844.1	0.294636	0.0958398	0.18449	0.349954	0.252783	1.0035	0.2023	0.416623	0.205903	0.458503	1.10419	0.599217
1279	AC107081.5	ENSG00000236498.1	0.665186	0.163949	0.682563	0.779066	0.985527	0.90835	0.42054	0.93591	0.256199	1.26836	1.19737	0.642488
1280	AC107218.3	ENSG00000197585.10	0.22472	0	0	0	0.0606057	0.0740473	0	0	0	0	0	0
1281	AC108004.3	ENSG00000241525.4	0.254387	0.391595	1.10945	1.17677	2.69397	1.62356	0.478642	1.27394	0.133261	1.34453	0.119941	0.529468
1282	AC108025.2	ENSG00000230090.5	0	0	0	0	0.0639063	0.0391137	0	0	0	0	0	0
1283	AC108051.2	ENSG00000227680.1	0	0	0	0	0	0	0	0	0	0	0	0.122048
1284	AC108066.1	ENSG00000223373.1	0	0	0	0	0	0	0	0	0	0	0	0
1285	AC108448.3	ENSG00000234791.1	0	0	0	0	0.457803	0.5622	0	0	0	0	0	0
1286	AC108462.1	ENSG00000233553.1	0	0	0	0	0	0	0	0	0	0	0	0
1287	AC108463.1	ENSG00000230499.1	9.95494	4.52305	7.85588	1.23589	2.10506	1.91472	5.15442	5.68002	7.35712	6.16182	2.22108	4.4541
1288	AC108488.4	ENSG00000242282.6	3.66901	3.17619	1.04365	0.305779	1.03482	2.07685	1.04107	1.66376	1.94691	2.89254	3.61823	2.42896
1289	AC108676.1	ENSG00000244675.2	0.63915	0.407468	0.635266	0.608104	0.657852	0.597267	0.367907	0.377013	0.339727	0.802889	0.952387	0.545922
1290	AC108868.5	ENSG00000231505.1	0	0	0	0	0	0	0	0	0	0	0	0
1291	AC108938.5	ENSG00000257207.5	0.00707369	0.00750083	0.0132868	0.042641	0.0565851	0.0312821	0.0148265	0.00752983	0.0220373	0.019533	0.00674536	0.0129726
1292	AC109309.4	ENSG00000224513.2	0	0	0	0	0	0	0	0	0	0	0	0
1293	AC109589.1	ENSG00000237035.1	0	0	0	0	0	0	0	0	0	0	0	0
1294	AC110619.2	ENSG00000218416.4	0.698433	0.439715	0.587016	1.26363	2.56426	1.71482	0.800965	0.690921	0.588607	0.981722	1.29403	2.08072
1295	AC110769.3	ENSG00000243179.1	0	0.0708326	0	0	0.298457	0.169612	0	0.229223	0	0	0.0677663	0.188358
1296	AC110781.3	ENSG00000176349.11	0.225685	0.199671	0.467601	0.402754	0.636511	0.589669	0.296142	0.153278	0.137317	0.229112	0.397821	0.446122
1297	AC112715.2	ENSG00000224132.2	0	0	0	0.401654	1.6951	0.686344	0.429757	0	0	0	0	0
1298	AC112721.1	ENSG00000222022.1	3.81532	7.15094	7.16783	50.1977	62.3488	68.5291	4.16656	3.78153	4.5176	7.95422	7.46237	8.25555
1299	AC112721.2	ENSG00000222032.1	5.911	6.10669	9.62071	65.7699	76.1626	75.1483	7.96413	6.56712	8.32294	10.0202	11.7982	13.1892
1300	AC113167.2	ENSG00000214942.6	0.306771	0.168701	0.0713076	0.326263	0.154275	0.127207	0.049705	0.07397	0.0699888	0.452801	0.470881	0.280866
1301	AC113189.5	ENSG00000233223.3	6.10443	8.37174	7.31968	21.0051	24.3982	26.0284	7.12954	7.48117	5.30293	5.10317	5.75383	7.06065
1302	AC113331.9	ENSG00000236897.1	0	0	0	0	0	0	0	0	0	0	0	0
1303	AC113607.3	ENSG00000234796.1	0	0	0	0	0	0	0	0	0	0	0	0
1304	AC113608.1	ENSG00000237326.1	0	0	0	0	0	0	0	0	0	0	0	0
1305	AC114271.2	ENSG00000274425.1	3.43089	3.25945	3.57696	3.912	4.1665	4.33569	3.52769	3.74785	4.01697	3.22174	2.68798	2.65971
1306	AC114273.3	ENSG00000280412.1	0	0	0	0	0	0.101898	0	0	0	0	0	0
1307	AC114730.11	ENSG00000235351.1	1.52275	1.47034	3.16103	0.669034	1.76738	0.784185	1.15044	0.681387	0.265476	2.45199	3.71929	2.27996
1308	AC114730.2	ENSG00000235151.1	1.3001	1.26051	1.59173	2.9099	5.36514	2.35142	1.59834	0.829525	0.272659	1.34427	2.15007	0.867139
1309	AC114730.3	ENSG00000224272.2	0.245978	0.249075	0.423672	1.21118	2.20753	1.23854	0.257395	0.442325	0.260844	2.51124	1.4884	2.28858
1310	AC114730.5	ENSG00000215023.2	0.642978	0.511743	0.712371	0.388526	0.677393	0.412575	0.194193	0.196755	0.107755	0.40834	0.760223	0.646283
1311	AC114730.7	ENSG00000234793.1	0.721543	0.679997	2.02651	0.742007	0.836862	0.467341	0.878897	0.0343447	0.552814	1.02142	2.4917	1.50756
1312	AC114730.8	ENSG00000215692.2	7.4047	7.85636	10.6492	8.70263	6.20732	7.18705	6.56949	8.50661	9.94342	8.63469	13.5638	7.82605
1313	AC114752.1	ENSG00000238012.2	8.34063	8.29225	4.05465	15.5722	11.5778	12.9775	3.52671	10.792	14.1483	13.3506	5.67609	8.90819
1314	AC114752.3	ENSG00000238201.1	0	0	0	0.260988	0	0	0	0	0	0	0	0
1315	AC114763.1	ENSG00000230569.1	0.283328	0.549943	0.658895	0.45237	0.354265	0.244027	0	0	0	0.414041	0.987794	0.571599
1316	AC114765.1	ENSG00000239498.1	0.40509	0.238502	0.532699	2.30363	2.13505	2.16432	0.502099	0.515853	0.424559	1.28346	2.13229	0.918486
1317	AC114765.2	ENSG00000235337.1	0	0	0.83324	0	0.580255	1.76317	0.441171	0.463738	0	0	2.03052	0.774751
1318	AC114776.3	ENSG00000235881.2	0.156655	0.125951	0.294171	0.169909	0.378367	0.134674	0.155748	0.0597807	0.0577117	0.0962884	0.158697	0.242302
1319	AC114803.3	ENSG00000230432.1	0	0	0	0	2.35944	0.961291	0	0	0	0	0	0
1320	AC114808.2	ENSG00000236665.1	0	0	0	0	0	0	0	0	0	0	0	0
1321	AC114808.3	ENSG00000235403.1	0	0	0	0	0	0	0	0	0	0	0	0
1322	AC114812.8	ENSG00000224814.1	0.69794	0.792281	0.92336	0.888401	1.64024	1.08016	0.371847	0.845836	0.41808	1.28448	2.47543	0.87394
1323	AC114814.3	ENSG00000235293.1	0	0	0	0	0	0	0	0	0	0	0	0
1324	AC114814.4	ENSG00000226542.1	0.279295	0	0	0	0.179651	0	0.191932	0.197502	0	0.173746	0.436551	0.243478
1325	AC115522.3	ENSG00000268601.1	0.273408	0	0.385378	0.367768	0.53353	0.537928	0	0	0.14347	0.128595	0.557283	0.716259
1326	AC116035.2	ENSG00000227549.2	0	0	0	0	0	0	0	0	0	0	0	0
1327	AC116366.7	ENSG00000283782.2	4.94e-09	0.167584	0.811895	0.40833	0.0718585	0	0	0.0935317	0	0.31039	0.161861	0.174366
1328	AC116609.1	ENSG00000227713.2	0	0	0	0	0	0	0	0	0	0	0	0.152182
1329	AC116609.2	ENSG00000223751.1	0.147393	0	0	0	0	0	0	0	0	0.138492	0.137006	0.38525
1330	AC116609.3	ENSG00000231173.1	0	0	0.865268	0.856753	0	0.755855	0	0	0	0	1.79726	1.69592
1331	AC118345.1	ENSG00000227293.1	0	0	0	0	0	0	0	0	0	0	0	0
1332	AC118653.2	ENSG00000225818.1	0	0	0	0	0	0	0	0	0	0	0	0
1333	AC118754.4	ENSG00000229782.1	0	0	0	0	0	0.579057	0	0	0	0	0	0
1334	AC122136.2	ENSG00000227824.1	0	0	0	0	0	0	0	0	0	0	0	0
1335	AC123023.1	ENSG00000236452.1	0	0	0.130877	0	0	0	0	0	0	0	0	0
1336	AC123886.2	ENSG00000231536.1	0.300686	0.403519	0.415557	0.413071	0.237466	0.354515	0.255027	0.261845	0.086199	0.896794	0	1.72714
1337	AC124057.5	ENSG00000230483.1	0.249638	0.998343	0.53463	0	1.13023	0.0920755	0	0.256481	0	0.442574	1.21484	0.465159
1338	AC124789.1	ENSG00000276170.4	1.01598	1.49613	1.67614	1.2392	1.62157	1.47532	1.15691	0.362768	0.500563	1.19329	1.05458	0.896685
1339	AC124861.1	ENSG00000227479.1	0	0.227433	0	0.221443	0.15767	0	0	0	0	0	0.222449	0.210835
1340	AC127904.2	ENSG00000230732.4	0.794584	1.04203	0.924256	0.721845	1.15772	0.724369	0.653824	0.571327	0.30923	1.17982	0.930498	1.27636
1341	AC128709.2	ENSG00000237167.1	0.440078	0.427834	0.619988	0.19639	0.77938	0.172976	0.452367	0.233232	0.346009	0.30861	0.102855	0.191728
1342	AC128709.3	ENSG00000235126.1	0.950366	0.130989	1.1482	0.608621	1.13887	0.64104	0.834201	0	0.14245	0.127376	0.25279	0.118273
1343	AC128709.4	ENSG00000229912.1	0.711788	0.345092	0.222864	1.90842	2.14027	2.14542	0.48712	0	0.124393	0.555257	0.110741	0.516773
1344	AC129492.6	ENSG00000214999.3	0.0256176	0.0767776	0.0722041	0.0451282	0.246014	0.160781	0.0534187	0	0	0	0.0243286	0.134235
1345	AC130469.2	ENSG00000267986.1	8.55954	3.23553	3.59204	12.6078	13.2918	9.8143	6.69713	6.69192	3.67193	7.90777	7.851	14.3957
1346	AC130689.5	ENSG00000236457.1	1.07533	0.995999	0.508674	0.506023	1.06697	0.866763	0	0	1.12077	0	1.98893	1.90263
1347	AC131056.3	ENSG00000274767.1	4.08041	3.60063	5.84368	4.75231	5.04219	4.53144	2.27347	2.32643	1.71992	4.20436	7.15112	5.29866
1348	AC131056.5	ENSG00000278097.1	0	0	0	2.03264	0.841098	0	0	1.98271	0	0.862516	0	2.69992
1349	AC132217.4	ENSG00000240801.1	0	1.8792	0.415414	0.932777	0.789904	0.247137	0	0	0	0.267214	0.205951	0
1350	AC132807.1	ENSG00000226238.1	0	0	0	0	0	0	0	0	0	0	0	0
1351	AC133106.2	ENSG00000228073.1	1.18937	1.38263	2.52566	1.6469	2.72271	3.06385	2.0954	1.2558	2.81836	3.7019	2.45519	3.37378
1352	AC133633.1	ENSG00000253855.1	0	0	0	0	0	0	0	0	0	0	0	0
1353	AC133633.2	ENSG00000253444.1	0	0	0	0	0	0	0	0	0	0	0	0
1354	AC133680.1	ENSG00000237838.1	0	0	0	0	0	0.0980232	0	0	0	0	0	0
1355	AC133785.1	ENSG00000233221.7	0.289511	0.728416	0.236614	0.653859	0.276453	0.38732	0.285145	0.297462	0.135793	0.34141	0.431479	0.0954757
1356	AC135048.13	ENSG00000261487.1	3.87822	2.29569	2.16601	4.64686	7.31248	9.40348	1.36747	1.17099	1.38632	5.87676	1.43284	3.65855
1357	AC135050.5	ENSG00000261124.1	1.66422	0.456357	1.97864	1.35936	1.85223	1.6808	0.582446	0.745515	0.394377	1.75241	1.88947	1.85919
1358	AC135178.7	ENSG00000226871.1	0	0	0	0	0	0	0	0	0	0	0	0
1359	AC137723.5	ENSG00000235296.1	0	0.0909981	0	0.99447	0.658722	0.585351	0	0	0.0975865	0	0.436551	0
1360	AC137932.4	ENSG00000268218.1	0.801761	0.76359	0.854429	0.867139	0.968925	0.774185	0.723295	0.614108	0.651803	0.628405	1.03983	1.18972
1361	AC137932.5	ENSG00000260279.4	5.08436	4.66116	7.77323	3.51974	4.05076	3.39985	2.81966	4.72276	3.48652	7.162	6.04382	8.00881
1362	AC137932.6	ENSG00000261253.2	0.326758	0.250434	0.591923	0.645801	1.04653	0.513256	0.353468	0.648708	0.66059	0.561587	0.464586	0.603873
1363	AC138035.2	ENSG00000238035.8	1.99896	2.49272	2.85152	5.31994	7.16074	6.11749	1.62526	2.95478	1.83367	4.30996	3.21123	5.17735
1364	AC138430.4	ENSG00000267629.3	0	0	0	0.0823788	0.12008	0	0	0	0	0	0	0
1365	AC138472.6	ENSG00000267614.1	0	0	0	0	0	0	0	0	0	0	0	0
1366	AC138647.1	ENSG00000226490.2	0	0	0	0	0	0.0814748	0	0	0	0	0	0
1367	AC138969.4	ENSG00000183889.12	10.2287	9.86957	13.4445	9.88612	13.8295	8.32443	9.23421	11.3642	10.948	18.3394	13.8013	14.3847
1368	AC139099.4	ENSG00000262898.3	0.825916	0.308404	0.79341	0.782238	1.13356	1.02219	0.325856	0.111939	0.442797	0.49338	1.48196	0.36806
1369	AC139099.5	ENSG00000262094.1	0.333593	0.220025	0.1567	0.24604	0.314689	0.130962	0	0	0.174719	0.206633	0.262548	0.0970398
1370	AC139099.7	ENSG00000279143.1	0	0	0	0.0320549	0.0311044	0.104878	0	0	0	0	0	0
1371	AC139100.3	ENSG00000267251.2	0.487589	0.575614	0.759856	0.432165	0.701837	0.704759	0.506345	0.476108	0.505673	0.483363	0.526873	0.965739
1372	AC139100.4	ENSG00000278000.1	2.09914	2.43726	1.95796	8.19439	8.68196	9.26612	2.26423	2.43783	4.61038	4.10745	6.64719	5.83689
1373	AC139712.4	ENSG00000236837.1	0.989343	0.594824	2.22712	1.13595	0.448086	1.45472	0.411061	0.314059	0.125332	0.845463	1.42754	0.844146
1374	AC139887.4	ENSG00000233799.1	2.90451	2.81728	3.44027	4.06998	5.84629	1.78361	1.48512	1.50274	0.750552	2.84411	8.9271	6.54255
1375	AC140134.2	ENSG00000285151.1	0.425735	0.738545	1.05694	0.482793	0.673016	0.722646	0.586154	0.42502	0.356505	0.828011	1.13177	0.991869
1376	AC140481.4	ENSG00000232408.1	0	0	0	0	0	0	0	0	0	0	0	0
1377	AC140481.8	ENSG00000229797.2	0.087643	0.173068	0.204733	0.307693	0.453553	0.0682696	0.0452359	0.138907	0.227827	0.186065	0.206548	0.608994
1378	AC140725.4	ENSG00000259553.6	0	0	0.258055	0.58535	0.168598	1.10886	0	0.0929891	0	0.0825702	0.0418281	0.080417
1379	AC140912.1	ENSG00000261227.2	0	0	0	0	0	0	0	0	0	0	0	0
1380	AC141930.2	ENSG00000231482.3	0	0	0	0.0186492	0	0.0332412	0	0	0	0	0	0
1381	AC141930.3	ENSG00000283766.1	0	0	0	0	0	0	0	0	0	0	0	0
1382	AC142119.1	ENSG00000236989.5	0	0.0684573	0.324164	0.122262	0.289358	0.0534623	0.14023	0.149238	0	0.316768	0.129211	0.411962
1383	AC142293.3	ENSG00000249942.1	3.22481	2.09936	2.60882	5.43253	4.77061	4.86779	1.07508	1.89091	1.24528	3.08546	1.83329	4.33468
1384	AC142391.3	ENSG00000279686.1	0	0	0	0	0	0	0	0.512772	0	0	0	0
1385	AC142472.6	ENSG00000276728.1	1.57611	1.25386	1.50586	1.78856	2.65111	2.66168	1.00249	0.795395	1.00682	2.39922	1.59795	1.93632
1386	AC142528.1	ENSG00000235078.1	2.47138	2.05989	2.16616	1.63528	2.91221	2.07286	2.09828	1.37573	2.0025	1.98745	1.64886	1.61262
1387	AC144450.1	ENSG00000228613.1	0.304033	0	0.0713984	0.0674856	0.146511	0.0597122	0.15715	0	0	0.212361	0.286042	0.198893
1388	AC144450.2	ENSG00000203635.2	0.545974	0.685618	0.784233	0.480107	0.715827	0.565365	0.402617	0.449018	0.334026	0.999489	1.2411	0.848406
1389	AC144525.1	ENSG00000226992.1	0	0	0	0	0	0	0	0	0	0	0	0
1390	AC144568.2	ENSG00000253896.3	0	0	0	0	0	0.0457252	0.0603799	0	0	0	0	0
1391	AC144831.1	ENSG00000261888.1	0.11533	0.0165088	0.046438	0.695534	0.632476	0.723652	0.0860229	0.0175262	0.034491	0.137126	0.203752	0.0863515
1392	AC144831.3	ENSG00000274370.1	0.574136	0.891772	0.215709	2.97439	1.3314	2.88917	0.235899	0	0	0.537182	0.536319	0.600297
1393	AC144833.1	ENSG00000261426.1	0	0	0	0	0.0159885	0	0.0177902	0.0116439	0	0	0	0
1394	AC144836.1	ENSG00000262213.1	4.21213	6.46188	5.32572	3.08362	3.39935	3.00518	0.93773	0.492478	0.490185	3.63877	2.16546	3.30623
1395	AC145123.2	ENSG00000277332.1	0	0	0	0.301706	0	0	0	0	0	0	0.155091	0
1396	AC145124.2	ENSG00000255495.1	0.075512	0.0364764	0.033827	0.10501	0.0711396	0.0880219	0	0	0	0.0336443	0.0341281	0
1397	AC145343.2	ENSG00000265055.2	1.16978	0.223624	0.553957	0.454762	1.09868	1.22587	0.635619	0.413537	0.510924	1.14264	0.474956	0.840068
1398	AC145676.2	ENSG00000249852.1	0.203989	0.158655	0.23424	0.199542	0.507774	0.586743	0.165502	0.120527	0.0949088	0.188782	0.409198	0.336528
1399	AC147651.1	ENSG00000234471.1	0	0.479015	0	0.234494	0.500062	0.202186	0.774596	0	0.268904	0	0	0
1400	AC156455.1	ENSG00000256546.2	0.771096	0.124331	0.824555	1.34262	0.933535	1.11349	0.45679	0.201928	0.463454	0.865941	0.953367	0.828902
1401	AC159540.1	ENSG00000230606.11	6.66355	4.66837	6.11441	7.03428	9.69075	9.11566	5.10467	3.64367	4.66052	10.8001	12.4771	12.6114
1402	AC159540.2	ENSG00000278766.2	0.44632	0.325265	0.209593	0	0.354308	0.463398	0.37998	0	0.23395	0.525135	0.856914	0.388879
1403	AC159540.3	ENSG00000237837.1	0	0	0	0.123026	0.265573	0	0	0	0	0	0.25537	0
1404	AC190387.1	ENSG00000279630.1	0	0	0	0	0	0	0	0	0	0	0	0
1405	AC226118.1	ENSG00000249574.1	0	0	0	0.0553196	0.0402268	0.0493037	0	0	0	0	0	0
1406	AC226119.5	ENSG00000253917.4	1.38841	1.43988	0.84592	0.257846	0.191931	0.154545	0.504802	0.216743	0.702964	0.286655	0.490102	0.546949
1407	AC226119.6	ENSG00000288589.1	0	0.185913	0.117962	0.0556327	0.201519	0	0	0.0666785	0.0657786	0.233551	0.0592137	0.0547812
1408	ACAA1	ENSG00000060971.19	22.8792	21.1504	22.4235	18.2312	18.6035	18.2347	20.4308	21.989	19.5456	19.1338	20.5821	16.8453
1409	ACAA2	ENSG00000167315.18	80.4432	83.047	79.4144	64.5199	63.9753	60.097	83.2777	77.8104	71.4782	83.7316	92.2508	80.6656
1410	ACACA	ENSG00000278540.5	51.6376	46.6955	53.9234	27.642	23.4351	23.308	39.6802	39.1988	30.7982	41.1921	42.7366	43.0803
1411	ACACB	ENSG00000076555.15	5.06324	5.37953	5.74177	1.74172	3.0417	2.09579	3.73015	4.5537	3.23686	5.82457	4.88792	5.73143
1412	ACAD10	ENSG00000111271.15	12.5526	9.83224	12.745	11.3134	11.7531	10.5612	11.201	9.33483	8.49058	15.6945	14.9253	16.7327
1413	ACAD11	ENSG00000240303.8	20.7847	17.0948	18.4753	28.7864	21.946	21.5745	16.0653	11.3694	10.7438	44.766	47.6803	46.0987
1414	ACAD8	ENSG00000151498.12	9.60295	10.6799	12.1027	14.4374	14.3724	13.6958	12.1914	11.2071	11.578	12.1	12.4978	12.7897
1415	ACAD9	ENSG00000177646.20	40.9571	41.7672	42.513	32.7585	36.2468	35.059	51.5727	46.0253	45.0157	40.4042	44.1483	39.117
1416	ACADL	ENSG00000115361.8	0	0	0	0	0.0448148	0.0412014	0	0	0	0	0	0
1417	ACADM	ENSG00000117054.15	46.2769	39.125	38.35	33.6778	28.1255	34.2517	39.9263	32.7069	35.0677	33.5482	32.3251	34.515
1418	ACADS	ENSG00000122971.9	9.39807	10.781	10.2809	6.49064	8.13497	6.29241	10.1162	9.86295	7.72218	4.87637	5.61439	4.77346
1419	ACADSB	ENSG00000196177.13	16.2918	16.0427	14.3191	8.73756	8.00484	9.78896	16.6661	14.8307	11.8863	14.5243	14.8741	15.8816
1420	ACADVL	ENSG00000072778.20	142.053	124.87	132.033	296.42	361.533	310.125	159.647	149.421	145.837	202.495	198.303	203.96
1421	ACAN	ENSG00000157766.19	0.0204358	0	0	0.11588	0.121578	0.163228	0.0214726	0.0107799	0.0216577	0.0486582	0.0493699	0.0272378
1422	ACAP1	ENSG00000072818.12	1.61378	1.48841	1.98864	4.24117	4.42196	3.8349	0.933999	0.932939	0.477386	3.31545	3.15404	2.61784
1423	ACAP2	ENSG00000114331.15	29.1885	31.351	29.2902	36.5023	32.8304	31.3386	29.2545	27.4066	27.8325	36.8563	40.1094	38.1985
1424	ACAP2-IT1	ENSG00000229325.1	1.30647	1.27691	1.57772	2.0768	1.98089	1.46686	1.05809	1.48477	0.586883	2.61245	3.67558	4.14892
1425	ACAP3	ENSG00000131584.19	11.6844	12.6506	15.4319	17.5626	25.7916	18.0888	17.0431	19.087	19.163	13.4249	16.3346	15.3302
1426	ACAT1	ENSG00000075239.14	130.019	120.386	108.708	70.628	51.2304	58.8657	109.904	104.33	109.174	141.286	137.454	138.051
1427	ACAT2	ENSG00000120437.9	65.1195	67.883	64.5062	24.7515	16.6809	18.5625	61.9739	54.1947	53.3258	38.0197	41.9425	38.342
1428	ACBD3	ENSG00000182827.9	24.0604	22.9408	21.3892	26.4916	25.8527	29.3621	22.1179	23.3262	25.195	17.0295	14.6729	16.2085
1429	ACBD3-AS1	ENSG00000234478.1	0.150135	0.592035	0.710544	0.95952	1.24649	1.41968	0.922434	0.318552	0.464197	1.38492	0.41862	1.18193
1430	ACBD4	ENSG00000181513.15	7.34595	7.42039	8.78029	6.41752	9.50783	7.18869	4.08274	3.56857	2.79964	7.65911	7.40474	7.10847
1431	ACBD5	ENSG00000107897.20	20.1166	21.5511	20.0735	17.4421	14.4843	16.7292	18.096	17.3661	17.9324	15.5107	14.8881	14.1289
1432	ACBD6	ENSG00000230124.8	40.7218	36.0551	31.4147	15.9473	15.1836	16.7599	36.4928	37.6502	41.6212	26.6531	22.8805	22.5537
1433	ACBD7	ENSG00000176244.7	5.85453	4.88794	5.38023	6.36113	5.28796	5.26189	4.48731	4.29461	3.83682	2.44071	3.16992	3.01269
1434	ACCS	ENSG00000110455.14	2.23825	2.10683	2.93604	1.70215	2.92824	2.87827	1.2428	0.89044	1.28027	3.78218	4.22885	3.17041
1435	ACCSL	ENSG00000205126.2	0	0	0	0	0.0973889	0.100357	0	0	0	0	0	0
1436	ACD	ENSG00000102977.17	36.3791	37.9916	34.7757	39.1446	36.4082	37.2347	38.1293	41.6003	37.4243	31.7265	30.1505	26.7493
1437	ACE	ENSG00000159640.17	9.84548	9.71703	10.8637	1.63095	1.82751	0.902095	6.35736	4.88792	3.16694	5.7937	5.68976	5.53127
1438	ACE2	ENSG00000130234.13	0.0875586	0.0274007	0.0631979	0.0660379	0.0657212	0.102665	0.0470732	0.0366624	0.0171081	0.0467311	0.0828839	0.0596322
1439	ACER1	ENSG00000167769.5	0.203638	0	0.191501	0.0601006	0.0880594	0.191722	0.0353276	0.0721454	0	0.063216	0.0969352	0.0296561
1440	ACER2	ENSG00000177076.6	1.11513	1.57416	1.71172	1.57453	1.82879	1.71226	0.93497	0.768563	1.01926	1.17637	1.40466	1.22107
1441	ACER3	ENSG00000078124.13	14.0328	13.3936	11.0799	10.0198	8.753	10.0752	12.9012	14.5551	14.6898	9.69051	7.84115	8.117
1442	ACHE	ENSG00000087085.16	2.63579	2.27548	3.07807	8.41427	9.99271	8.16892	2.1583	1.39681	2.0637	4.42825	4.9327	4.55087
1443	ACIN1	ENSG00000100813.15	77.6729	68.3779	63.9519	62.8875	76.0113	72.1337	76.6606	78.1705	91.3281	62.4048	53.4292	63.0442
1444	ACKR1	ENSG00000213088.12	0	0	0	0	0.0287385	0.0377821	0	0	0	0	0	0
1445	ACKR2	ENSG00000144648.16	0.505684	0.554615	0.613454	0.789112	1.12648	1.07491	0.354348	0.350827	0.210608	0.669658	0.858739	0.997245
1446	ACKR3	ENSG00000144476.6	6.23878	6.21645	5.05733	3.29146	1.61433	1.3251	4.65198	6.4196	4.10252	10.8385	8.96729	9.89458
1447	ACKR4	ENSG00000129048.7	0.634839	0.405073	1.57422	0.423847	0.717425	0.757261	0.473271	1.05727	0.464126	1.26535	0.943557	1.514
1448	ACLY	ENSG00000131473.17	178.618	195.588	178.61	143.885	125.152	125.852	193.658	213.803	202.777	140.025	133.406	136.534
1449	ACMSD	ENSG00000153086.14	0.079992	0.226139	0	0	0.249795	0.237806	0.0831977	0.0850236	0.2513	0.144527	0.15153	0.0698341
1450	ACO1	ENSG00000122729.19	12.6894	12.3224	12.0578	9.54938	8.69891	9.58903	13.1877	11.6753	10.7975	10.3099	10.2103	10.7081
1451	ACO2	ENSG00000100412.17	75.8706	80.1245	74.4148	69.9149	66.2222	66.3318	75.2605	81.1674	70.768	70.1724	69.9503	67.8824
1452	ACOD1	ENSG00000102794.10	0	0	0	0	0	0	0	0	0	0	0	0
1453	ACOT1	ENSG00000184227.8	3.95362	4.33221	4.025	2.50993	2.32456	2.12781	3.74631	4.37948	4.37766	2.80589	3.59511	2.90132
1454	ACOT11	ENSG00000162390.18	1.28617	1.25279	1.41072	0.86995	1.12252	1.09268	1.12617	1.38037	0.900495	0.940023	1.02368	1.42918
1455	ACOT12	ENSG00000172497.9	0	0	0	0.0381015	0.0692614	0.118842	0	0	0	0	0.0205689	0.0189031
1456	ACOT13	ENSG00000112304.11	9.7986	7.9654	7.58066	6.59328	6.05398	6.591	8.12101	6.43648	6.76762	8.59339	7.42526	8.66538
1457	ACOT2	ENSG00000119673.15	27.7117	31.0872	31.6447	20.4581	17.7625	17.5512	35.0889	35.0864	29.9807	25.8571	25.7057	23.8985
1458	ACOT4	ENSG00000177465.5	0	0.0982981	0.123548	0.20294	0.0631758	0.283766	0.0342347	0.0349523	0	0.182774	0.374156	0.0861185
1459	ACOT6	ENSG00000205669.4	0.142845	0.106678	0.0671013	0.0946743	0.479775	0.326913	0.0371694	0.0379632	0	0.0331009	0.169255	0.181773
1460	ACOT7	ENSG00000097021.20	124.737	138.276	130.239	90.42	89.2709	98.3782	156.728	182.047	172.684	93.9022	98.3023	86.4206
1461	ACOT8	ENSG00000101473.17	28.5033	29.9873	29.6435	29.1469	31.1094	29.2315	23.7136	26.8033	25.9092	25.125	26.9244	26.8863
1462	ACOT9	ENSG00000123130.17	45.0691	44.6737	44.976	43.9587	43.554	45.8233	64.1668	61.2645	72.2235	34.296	39.9499	37.1962
1463	ACOX1	ENSG00000161533.12	32.0368	35.6017	35.1482	31.3742	36.5498	32.4832	31.085	28.3582	25.7406	30.2506	30.1743	28.0719
1464	ACOX2	ENSG00000168306.13	1.43498	1.33943	1.96536	0.830351	0.41773	1.02399	0.627421	1.1963	0.852547	0.753436	1.23528	1.37622
1465	ACOX3	ENSG00000087008.16	6.05455	5.86972	5.52267	4.84789	5.26068	4.7238	6.3507	6.58248	5.36168	5.42886	6.23674	5.20825
1466	ACOXL	ENSG00000153093.20	0.364172	0.390213	0.391138	0.856307	0.92334	1.03913	0.393096	0.320545	0.488542	1.24979	0.748263	0.697739
1467	ACOXL-AS1	ENSG00000204581.3	0.0303575	0.0304315	0.0570433	0.38496	0.317523	0.199512	0.0158537	0.672001	0.0308185	0	0.0433288	0.0662971
1468	ACP1	ENSG00000143727.16	68.8551	69.457	68.3835	65.3485	64.6975	69.8749	85.7751	87.0015	95.6778	64.1201	67.8522	63.405
1469	ACP2	ENSG00000134575.13	9.51587	10.3626	10.0699	10.3169	11.4448	11.3959	13.3123	12.1819	10.51	9.64953	9.88124	10.6573
1470	ACP3	ENSG00000014257.16	0.0961294	0.0680983	0.117831	0.251577	0.177704	0.244333	0.192583	0.0883685	0.155872	0.416469	0.319376	0.333882
1471	ACP4	ENSG00000142513.6	2.38178	2.33444	3.02946	4.10631	5.18858	3.73823	2.24984	2.72665	2.72423	5.16315	4.96611	5.4067
1472	ACP5	ENSG00000102575.13	0.757199	1.19921	1.41237	3.34432	4.9315	3.41852	0.60998	0.770276	0.280059	4.5699	6.93543	4.72782
1473	ACP6	ENSG00000162836.12	8.87108	7.39264	10.2102	5.84373	5.94131	5.38424	8.62344	10.2975	5.40106	12.6621	11.1987	14.4128
1474	ACP7	ENSG00000183760.11	0.280367	0.100632	0.376171	0.461069	0.831102	0.543101	0.243569	0.138563	0.381214	0.400287	0.437531	0.369248
1475	ACR	ENSG00000100312.11	0.270932	0.101228	0.0840622	0.34846	0.221971	0.318899	0.18462	0.0720087	0.0938099	0	0.0321134	0
1476	ACRBP	ENSG00000111644.8	0.862266	0.856864	1.02441	4.71336	6.9413	5.09524	0.689026	0.2045	0.0287687	1.21263	1.41272	1.78315
1477	ACRV1	ENSG00000134940.14	0.575803	0.235822	0.36959	0.236102	0.354614	0.597582	0.940081	0.444961	0.266327	0.526543	0.78176	0.599977
1478	ACSBG1	ENSG00000103740.10	0.354827	0.708395	0.763007	1.16099	0.904374	0.674982	0.541551	0.38743	0.290657	1.05501	1.35423	0.555975
1479	ACSBG2	ENSG00000130377.14	1.35278	0.705075	0.917704	0.806578	1.26357	0.958947	0.280395	0.394415	0.861038	1.08073	0.494522	1.28771
1480	ACSF2	ENSG00000167107.13	25.6152	26.8398	28.0539	22.7846	20.3549	19.89	16.5071	13.8239	10.1367	25.5494	28.7402	26.5642
1481	ACSF3	ENSG00000176715.17	30.8708	29.359	37.9276	29.1293	34.4073	28.6043	31.5935	30.3246	28.2437	33.5145	36.9914	31.4562
1482	ACSL1	ENSG00000151726.15	20.2306	18.9894	17.4604	13.5387	12.5948	12.4649	18.3886	19.8556	20.6285	15.6804	13.6855	15.3278
1483	ACSL3	ENSG00000123983.15	45.9559	46.2862	43.9661	35.0178	28.6911	33.7185	40.4433	42.747	35.0586	39.2248	38.4106	41.4146
1484	ACSL3-AS1	ENSG00000234193.1	1.46303	0.563041	0.825085	0.525765	0.756012	0.460835	0.598507	0.154978	0.307155	1.51188	1.76817	0.509858
1485	ACSL4	ENSG00000068366.21	21.9902	20.8139	19.3826	24.5858	19.945	27.426	20.3981	16.6023	20.749	20.8229	17.5556	19.5895
1486	ACSL5	ENSG00000197142.11	0.0538938	0.0540553	0.0886108	0.23171	0.237328	0.239023	0.181368	0	0.0282043	0.0996426	0.10783	0.117702
1487	ACSL6	ENSG00000164398.15	0.0670659	0.144343	0.13343	0.8575	1.07431	1.72444	0.2033	0.192305	0.0557797	0.0714057	0.102987	0.273118
1488	ACSL6-AS1	ENSG00000223548.1	0	0	0	0	0	0	0	0	0	0	0	0
1489	ACSM1	ENSG00000166743.10	0	0	0	0	0	0.0571663	0	0	0	0	0	0
1490	ACSM2A	ENSG00000183747.12	0	0.0411571	0	0.0170352	0	0.0450758	0	0	0.0100258	0	0.0182134	0
1491	ACSM2B	ENSG00000066813.14	0.755031	0.358216	1.28022	0.326086	0.405107	0.0955924	0.12473	0.128798	0.519926	1.31327	0.471886	0.760218
1492	ACSM3	ENSG00000005187.12	0.76988	0.608041	0.588233	1.03625	0.580037	0.518043	0.696501	0.198917	0.0249024	0.588635	0.642404	0.819209
1493	ACSM4	ENSG00000215009.5	0.0209959	0.021007	0.019726	0	0.107501	0.0329394	0.0219079	0.0223311	0	0	0	0.0550151
1494	ACSM5	ENSG00000183549.10	0.334761	0.0659961	0.628955	0.17809	0.343936	0.420695	0.138638	0.213274	0.420905	0.249373	1.00953	0.175235
1495	ACSM6	ENSG00000173124.14	0.0368487	0	0.127669	0.065032	0.14166	0.0741504	0.0648569	0.0205248	0.0202566	0.223111	0.0537887	0.128688
1496	ACSS1	ENSG00000154930.15	6.31288	6.30619	6.87	3.45834	3.35892	2.88823	11.1747	14.5689	16.3761	4.01277	4.07732	3.76877
1497	ACSS2	ENSG00000131069.20	22.8473	25.0016	23.761	24.6083	19.8516	19.3288	15.7305	15.8529	10.8282	43.369	42.4006	37.082
1498	ACSS3	ENSG00000111058.8	0.305567	0.294295	0.4172	0.265899	0.675204	0.258747	0.00506707	0	0	0.156922	0.151371	0.386695
1499	ACTA1	ENSG00000143632.15	0.178687	0.202313	0.0563516	0.445214	0.530715	0.310357	0.224014	0.401723	0.278678	0.291689	0.391255	0.601283
1500	ACTA2	ENSG00000107796.13	7.49665	7.5382	4.8197	20.6042	18.4054	20.4376	4.90075	3.62382	2.37821	12.8789	10.1486	12.4515
1501	ACTA2-AS1	ENSG00000180139.11	0.117703	0.094469	0.299467	0.169036	0.372389	0.479566	0.398758	0.725207	0.764379	0.430669	0.39826	0.358579
1502	ACTB	ENSG00000075624.17	6174.34	6247.74	5688.64	2671.56	2395.96	2547.41	7193.95	7469	7272.27	4690.68	4421.22	4369.04
1503	ACTBL2	ENSG00000169067.4	0.0311509	0.109279	0.175602	0.219144	0.418514	0.427558	0.0650678	0.0497071	0.0326058	0.0864126	0.118554	0.068029
1504	ACTC1	ENSG00000159251.8	0.0353264	0	0	0.249327	0.113161	0.0831661	0	0.0751099	0.0369902	0	0	0
1505	ACTG1	ENSG00000184009.13	2237.47	2544.49	2351.88	2132.09	1943.27	1969.33	3599.98	3552.05	3525.74	2476.51	2488.48	2389.47
1506	ACTG2	ENSG00000163017.14	0.276745	0	0	0.604021	0.626903	0.730566	0	0	0.0359876	0.0318522	0.134551	0.289874
1507	ACTL10	ENSG00000288649.2	0.807965	0.716481	1.3776	1.68808	2.98961	1.69051	0.810605	0.795448	1.28456	1.91254	2.15811	1.93371
1508	ACTL6A	ENSG00000136518.17	63.9911	57.6788	50.5979	40.8886	38.246	43.0257	68.7144	74.3757	94.3086	46.6813	38.9669	48.6342
1509	ACTL6B	ENSG00000077080.10	0.2223	0.0624839	0.0588709	0.202482	0.762538	0.526534	0.0652689	0.0333116	0	0.174153	0.148615	0.193653
1510	ACTL7A	ENSG00000187003.7	0.0321767	0	0.06046	0	0.0412194	0.0504955	0	0.0684196	0.0673801	0	0.0305205	0.0842884
1511	ACTL7B	ENSG00000148156.8	0	0	0	0.0306937	0	0.136522	0	0	0.0364336	0	0.0329883	0
1512	ACTL8	ENSG00000117148.8	0.125074	0.0840514	0.0527383	0.197851	0.125805	0.308289	0.0782507	0	0.157127	0.0519831	0.0799279	0.0980406
1513	ACTL9	ENSG00000181786.5	0	0	0	0	0.0512646	0.0627798	0	0	0	0	0	0
1514	ACTN1	ENSG00000072110.16	110.625	136.657	133.16	141.517	136.018	135.915	174.595	162.736	175.64	119.434	131.021	118.708
1515	ACTN1-AS1	ENSG00000259062.2	0.23798	0.115366	0.789293	2.16611	2.98866	1.83982	0.610706	0.511221	0.631733	0.900464	1.33928	1.41414
1516	ACTN2	ENSG00000077522.15	0.0265737	0.0455909	0.0330614	0.100351	0.131328	0.100843	0	0	0	0	0.035887	0.0398208
1517	ACTN3	ENSG00000248746.6	0.0139711	0	0.0565632	0.0926393	0.34042	0.273445	0.0145954	0.0148632	0	0.123004	0.177825	0.0131479
1518	ACTN4	ENSG00000130402.13	143.63	155.617	132.575	135.429	135.567	137.378	159.798	189.276	183.847	108.129	93.682	97.3648
1519	ACTR10	ENSG00000131966.14	27.6858	27.8437	22.4708	27.4311	28.6863	30.1883	27.2432	27.3797	30.1572	24.4203	23.9067	27.4196
1520	ACTR1A	ENSG00000138107.13	55.8081	62.4444	57.2246	61.0778	59.8231	60.2178	61.2529	65.91	68.4075	43.5141	40.454	39.6836
1521	ACTR1B	ENSG00000115073.8	20.4046	24.9758	23.925	28.885	28.0811	28.5996	23.0325	24.8804	22.0829	31.5515	36.3596	29.8398
1522	ACTR2	ENSG00000138071.14	196.654	190.487	185.635	141.16	115.236	128.367	192.702	177.071	190.709	127.951	125.477	130.468
1523	ACTR3	ENSG00000115091.12	127.907	129.694	112.959	88.1358	77.7619	98.5619	153.106	137.636	170.592	90.5656	82.3435	91.334
1524	ACTR3B	ENSG00000133627.18	19.4116	21.305	19.6857	14.6621	14.337	13.0227	21.6187	23.5602	21.9335	20.4168	22.6539	19.3865
1525	ACTR3C	ENSG00000106526.11	0.113071	0.265979	0.373684	0.246297	0.190098	0.360314	0.0552321	0.329654	0.0890491	0.184926	0.465053	0.409971
1526	ACTR5	ENSG00000101442.10	7.00914	7.28083	6.90964	5.4212	5.10166	4.44139	7.89504	8.41078	7.57166	5.62024	7.68485	6.51461
1527	ACTR6	ENSG00000075089.10	20.6663	18.5112	18.9662	11.7262	8.98191	10.9605	16.3619	14.1632	16.0059	13.8556	14.8987	13.7174
1528	ACTR8	ENSG00000113812.14	11.4994	13.2858	11.4198	15.2712	15.8384	14.8858	14.1067	13.4993	12.6611	14.2117	12.4738	13.9054
1529	ACTRT1	ENSG00000123165.9	0	0	0	0	0	0	0	0	0	0	0	0
1530	ACTRT2	ENSG00000169717.7	0	0	0	0.05938	0.0215644	0.0528312	0	0	0	0	0	0
1531	ACTRT3	ENSG00000184378.3	1.59868	1.76383	1.66007	2.79265	2.26288	2.77262	3.12763	2.32623	2.84829	2.46743	2.28964	2.40028
1532	ACVR1	ENSG00000115170.16	3.58104	3.49278	3.18603	8.35747	8.28013	9.94326	4.07611	3.92841	4.10506	5.31698	4.64714	4.86366
1533	ACVR1B	ENSG00000135503.13	8.57449	7.25491	8.19387	13.0647	12.9874	14.0715	8.82404	9.15014	7.09777	8.60697	9.48504	9.01348
1534	ACVR1C	ENSG00000123612.16	0	0	0	0.104018	0.0702296	0.0610084	0	0.0417487	0	0.0364217	0.11162	0.0226377
1535	ACVR2A	ENSG00000121989.15	2.32686	1.85833	2.29787	4.93332	5.24613	5.95084	3.59049	3.17699	3.13035	3.31565	4.17596	4.33511
1536	ACVR2B	ENSG00000114739.14	1.41725	1.49742	1.56863	1.89676	1.69678	1.9582	1.40632	1.13516	0.862474	2.17951	2.10928	2.01378
1537	ACVR2B-AS1	ENSG00000229589.1	0.842235	0.513214	0.65296	1.32797	1.0861	1.10402	0.800444	1.0235	0.642296	1.19908	1.1459	0.975387
1538	ACVRL1	ENSG00000139567.13	0.434366	0.728235	0.262718	0.568473	0.735905	0.454765	0.107181	0.265761	0.33791	0.530249	0.12656	0.134613
1539	ACY1	ENSG00000243989.9	29.8147	32.6229	30.7993	22.6395	26.8224	20.9972	31.3278	27.6482	19.8498	34.1171	40.0747	34.4596
1540	ACY3	ENSG00000132744.8	0.0356789	0.0584951	0.100561	0.157465	0.137152	0.185934	0.0371359	0.0628735	0	0.165075	0.111737	0.0934546
1541	ACYP1	ENSG00000119640.9	26.5559	15.4958	14.0557	18.6939	22.0094	21.7032	13.4319	13.1434	22.2663	17.0756	14.0813	19.6387
1542	ACYP2	ENSG00000170634.13	12.2443	10.9341	12.0449	16.1467	15.0731	18.9197	9.65899	10.5301	8.18401	13.2077	15.8246	12.6983
1543	AD000091.2	ENSG00000266951.2	0	0.236279	0	0.105376	0.266746	0.0928729	0	0	0	0.331128	0.330302	0.102844
1544	AD000671.6	ENSG00000267120.3	0.397057	0	0.194669	0.235671	0.167693	0.072932	0	0.162735	0.28128	0.489624	0.0692674	0.107915
1545	AD000684.2	ENSG00000268947.1	0.789355	0.72958	1.33484	2.83992	3.34901	2.35493	1.42001	0.615202	0.441094	3.04961	4.15431	4.38614
1546	AD000864.6	ENSG00000280194.1	0.275668	0.0823789	0.408441	0.268039	0.234616	0.382931	0.1525	0.0835182	0.115648	0.223986	0.116379	0.358669
1547	AD001527.4	ENSG00000279504.1	3.41356	4.10984	3.93468	6.19759	6.56613	6.07531	5.25445	4.91021	3.83221	4.36957	4.22636	4.12655
1548	AD001527.7	ENSG00000270760.1	2.71157	1.56848	5.12061	3.45686	3.14165	2.96564	2.38367	2.89363	0.713712	1.95486	4.04286	3.85144
1549	ADA	ENSG00000196839.13	28.5583	26.2585	25.7174	12.6512	11.5284	11.6575	20.4819	21.0221	20.918	16.0733	18.5366	16.8899
1550	ADA2	ENSG00000093072.18	0.220732	0.310363	0.24806	0.240136	0.386347	0.313356	0.176915	0.0377745	0.0327799	0.17546	0.302983	0.614402
1551	ADAD1	ENSG00000164113.11	0	0	0	0.0209986	0.0153213	0.037551	0	0	0	0	0	0
1552	ADAD2	ENSG00000140955.11	0	0	0.138775	0.0989696	0.294169	0.105826	0	0.0239127	0	0.0361278	0	0.0392748
1553	ADAL	ENSG00000168803.16	3.51106	3.7246	4.06874	5.05135	4.22674	5.98796	5.36169	2.48704	3.2216	3.06154	3.86515	3.87121
1554	ADAM10	ENSG00000137845.15	124.743	112.918	93.0091	87.5207	69.4899	84.4872	108.759	106.492	123.295	93.6664	82.0459	94.0864
1555	ADAM11	ENSG00000073670.14	6.92363	7.28497	7.64376	8.00676	7.17675	6.63507	5.27143	5.17108	4.14232	10.3173	12.196	11.4309
1556	ADAM12	ENSG00000148848.15	0	0.0103151	0.0337312	0.0340702	0.0229484	0.0201044	0	0	0.010733	0.0142075	0.0488932	0.0358459
1557	ADAM15	ENSG00000143537.14	47.4051	50.773	51.6881	58.9216	52.9572	53.92	63.2662	63.7333	57.1237	60.1691	65.2745	59.5406
1558	ADAM17	ENSG00000151694.14	24.8726	23.4411	24.3072	34.5305	30.5722	34.22	22.4442	18.7693	18.7098	26.8302	27.9611	26.3777
1559	ADAM18	ENSG00000168619.16	0	0	0	0	0	0.0456759	0	0	0	0	0	0
1560	ADAM19	ENSG00000135074.16	0.329248	0.435024	0.321239	1.10958	1.15692	1.10605	0.415758	0.26501	0.224244	0.594279	0.580225	0.454502
1561	ADAM2	ENSG00000104755.15	0	0	0	0	0	0.0166206	0	0	0	0	0	0
1562	ADAM20	ENSG00000134007.5	0.0469062	0.0470146	0.0586037	0.261248	0.109741	0.19622	0.0163299	0.0665338	0.0327323	0.0289161	0.119015	0.17756
1563	ADAM21	ENSG00000139985.8	0.181919	0.123938	0.201993	0.421813	0.169299	0.441023	0.120886	0.0527775	0.121176	0.244703	0.26745	0.130017
1564	ADAM22	ENSG00000008277.15	7.81648	6.14941	7.68617	5.05736	4.65805	4.37015	4.94975	6.53433	3.85703	9.87357	9.6103	10.0614
1565	ADAM23	ENSG00000114948.13	0.0321699	0	0.0151122	1.05882	1.98753	1.98248	0.184774	0.205329	0.235709	0.416476	0.214237	0.491775
1566	ADAM28	ENSG00000042980.13	0.0291354	0.0468737	0.0602224	0.0364329	0.0707825	0.0493707	0.0258578	0.049607	0.0304905	0.086109	0.0444338	0.049462
1567	ADAM29	ENSG00000168594.15	0	0	0	0	0.00938782	0	0	0	0	0	0	0
1568	ADAM30	ENSG00000134249.7	0	0	0	0.0254812	0.00927012	0	0	0	0	0	0.0137902	0
1569	ADAM32	ENSG00000197140.15	1.03047	1.74248	2.07254	2.07269	1.04491	1.50769	2.38514	1.71039	1.30363	0.370984	1.32849	1.47503
1570	ADAM33	ENSG00000149451.18	0.0951109	0.0269808	0.191736	0.250893	0.30281	0.278716	0.070575	0.0148877	0.141287	0.112215	0.108126	0.154915
1571	ADAM7	ENSG00000069206.15	0	0	0	0	0	0	0	0	0	0	0	0
1572	ADAM8	ENSG00000151651.16	4.29849	3.88231	7.64965	3.21193	5.40659	2.84698	4.7897	3.81293	2.2598	7.30548	10.4199	8.6249
1573	ADAM9	ENSG00000168615.13	69.6576	71.319	66.1319	40.9815	35.0603	40.4313	95.7462	90.5272	108.595	42.6774	42.6097	43.6138
1574	ADAMDEC1	ENSG00000134028.14	0	0	0.0223505	0	0	0	0	0	0	0	0.0452001	0
1575	ADAMTS1	ENSG00000154734.16	0.0244018	0.0634576	0.0457178	0.363514	0.302587	0.263606	0.0381376	0.0129426	0	0.247369	0.185309	0.0876257
1576	ADAMTS10	ENSG00000142303.14	1.9876	1.69224	3.08797	2.49364	3.01646	1.85395	1.01408	0.482031	0.272215	3.31069	4.02319	3.39705
1577	ADAMTS12	ENSG00000151388.11	0	0	0	0	0.0121136	0.126141	0.00944709	0	0	0	0	0
1578	ADAMTS13	ENSG00000160323.19	2.53667	2.49245	3.87289	7.0426	9.64552	8.26654	1.85266	1.84418	0.918457	7.01586	8.6396	6.89687
1579	ADAMTS14	ENSG00000138316.11	0.408111	0.458457	0.705528	0.865322	0.863466	0.68822	0.287822	0.269099	0.222279	0.994749	1.51213	1.24095
1580	ADAMTS15	ENSG00000166106.4	0	0	0	0.0662232	0.0306842	0.0806379	0.00717092	0.00729543	0	0.0126656	0.0130672	0.0119804
1581	ADAMTS16	ENSG00000145536.15	0.728621	0.687975	0.787829	2.39962	2.94707	2.90519	1.31424	1.20428	1.21249	0.698918	0.93949	0.751473
1582	ADAMTS17	ENSG00000140470.15	0.232271	0.306526	0.38693	1.02732	1.73623	2.20779	0.135299	0.128511	0.338723	0.700818	1.54553	0.778946
1583	ADAMTS18	ENSG00000140873.16	0.0141381	0.0142102	0.0464914	0.0248307	0.0135594	0.0166291	0.0147872	0.0150444	0.022194	0.0195896	0.013473	0.0123528
1584	ADAMTS19	ENSG00000145808.10	0	0	0	0	0	0	0	0	0	0	0	0.0139353
1585	ADAMTS19-AS1	ENSG00000249421.2	0	0	0	0	0	0	0	0	0	0	0	0
1586	ADAMTS2	ENSG00000087116.16	0.247344	0.265898	0.169628	0.270906	0.31058	0.307366	0.161788	0.335085	0.217292	0.0842573	0.279025	0.196455
1587	ADAMTS20	ENSG00000173157.17	0	0	0	0	0.0057633	0.0368522	0	0	0	0	0	0
1588	ADAMTS3	ENSG00000156140.10	0	0	0	0	0.0119485	0	0.0195349	0	0.00977747	0.0304018	0	0.00816215
1589	ADAMTS4	ENSG00000158859.10	2.46056	2.32632	2.60249	16.4359	18.5267	18.5043	0.96602	0.617935	0.364954	3.45806	3.80126	3.2013
1590	ADAMTS5	ENSG00000154736.6	0	0	0	0.0103984	0	0.0032977	0	0	0	0	0	0
1591	ADAMTS6	ENSG00000049192.15	0	0.0224732	0.0276317	0.020657	0.0285751	0.0849904	0.0175351	0	0.0116938	0.0271628	0.0319541	0.0390539
1592	ADAMTS7	ENSG00000136378.15	5.22828	5.64567	6.75598	2.19051	1.93968	1.53885	2.98464	2.80559	1.66971	4.23467	4.18967	3.59946
1593	ADAMTS8	ENSG00000134917.10	0	0	0	0.102898	0.0599107	0.128553	0.0122367	0.0124574	0.0122548	0.0324652	0.0334451	0.0613747
1594	ADAMTS9	ENSG00000163638.13	1.19714	0.116041	1.01204	0.642059	0.231426	0.663475	0.491479	0.380558	1.00425	0.796121	1.1173	0.730067
1595	ADAMTS9-AS1	ENSG00000241158.7	0.0795435	0.156182	0	0.353308	0.404517	0.624955	0.0821806	0.253246	0.166728	0.0741107	0.224363	0
1596	ADAMTS9-AS2	ENSG00000241684.6	0.0755788	0.148331	0.260941	0.05249	0.255208	0.249637	0.240954	0.0996269	0.0943917	0.185332	0.368046	0.313328
1597	ADAMTSL1	ENSG00000178031.18	0.0298281	0.0149517	0	0.20951	0.107476	0.174072	0.17039	0.11998	0.0302833	0.121655	0.00499805	0.0817127
1598	ADAMTSL2	ENSG00000197859.11	0	0.0104983	0.0405597	0.0758329	0.115232	0.130157	0	0.0221717	0	0.0298291	0.0111342	0.0572124
1599	ADAMTSL3	ENSG00000156218.13	0	0	0.00559578	0.0156876	0.00761556	0.00467004	0	0	0	0	0	0
1600	ADAMTSL4	ENSG00000143382.16	13.6787	14.3709	16.293	13.8029	15.197	13.6909	10.5704	7.66826	6.08192	15.1605	18.8361	15.0216
1601	ADAMTSL4-AS1	ENSG00000203804.5	1.19831	0.716652	0.928314	0.581701	0.987948	0.831876	1.01317	0.858269	0.372921	0.598657	0.797811	1.06478
1602	ADAMTSL4-AS2	ENSG00000237781.3	1.48804	2.12907	1.86351	1.41416	1.53211	1.24756	1.63446	0.736387	0.727944	2.13064	2.4161	1.64281
1603	ADAMTSL5	ENSG00000185761.11	14.7121	17.37	13.7854	24.5948	30.21	27.8539	12.5568	11.1892	9.32542	11.0931	13.3425	11.7952
1604	ADAP1	ENSG00000105963.15	8.97496	8.08484	9.29933	6.45907	6.84105	5.05357	4.70459	6.02856	4.85482	9.4988	9.75412	10.5389
1605	ADAP2	ENSG00000184060.11	4.42873	5.87916	5.82278	5.52309	5.61626	5.2032	2.98639	2.71648	1.51541	5.21741	6.40205	5.80933
1606	ADAR	ENSG00000160710.18	83.5223	85.6533	77.9554	68.8724	64.0208	68.3201	85.6642	85.5373	92.3464	68.9666	62.7833	69.0828
1607	ADARB1	ENSG00000197381.17	23.0807	28.9545	27.8163	37.4257	34.6551	41.9438	30.0995	36.1044	33.8125	25.504	25.5482	27.4357
1608	ADARB2	ENSG00000185736.16	0.00981336	0.00488799	0.00908993	0.0256153	0.0980219	0.064125	0.0100365	0.0261203	0.0250947	0.0224667	0.00926998	0.0295364
1609	ADARB2-AS1	ENSG00000205696.4	0	0	0	0.19369	0.0687245	0	0	0	0	0.0997606	0	0
1610	ADAT1	ENSG00000065457.11	14.5824	14.633	12.3305	17.1905	16.3725	18.783	15.983	13.6149	14.8672	14.3011	16.1036	17.103
1611	ADAT2	ENSG00000189007.16	4.05052	4.03049	3.38662	1.98883	1.73128	1.75816	3.04489	2.67214	3.24792	4.32109	3.88847	4.06829
1612	ADAT3	ENSG00000213638.6	6.02829	5.47714	7.01224	8.47619	9.85285	8.80806	9.08954	9.96803	8.64982	7.29376	7.73024	7.20536
1613	ADCK1	ENSG00000063761.16	5.15272	5.29953	6.28366	6.23196	6.41668	6.0512	9.96836	10.1807	8.66286	5.59811	7.32064	5.72473
1614	ADCK2	ENSG00000133597.11	26.5522	29.1867	28.9343	27.6881	27.5506	28.0089	31.177	31.7311	24.6455	24.8913	28.4642	23.652
1615	ADCK5	ENSG00000173137.12	7.0551	7.58274	8.87467	10.703	12.6421	10.5603	8.81685	8.12945	5.55053	9.6159	13.1898	9.97741
1616	ADCY1	ENSG00000164742.16	0.0191783	0.0322229	0.0060087	0.025146	0.0530295	0.0801768	0.0268295	0	0.026684	0.0237251	0.0458389	0.0251986
1617	ADCY10	ENSG00000143199.18	0.0502425	0.0324554	0.0850293	0.579873	0.454944	0.514526	0.231765	0.110507	0.0948912	0.0227768	0.0239336	0.0891856
1618	ADCY2	ENSG00000078295.17	0.0375597	0.0186548	0.0473884	0.0434659	0.0435819	0.0241972	0.0195802	0.020041	0.0322803	0.068775	0.0532905	0.0328072
1619	ADCY3	ENSG00000138031.15	25.3522	29.7017	29.4137	19.0341	18.2307	18.6085	29.3794	31.9104	30.2598	22.071	22.2932	22.7758
1620	ADCY4	ENSG00000129467.14	0.0252433	0	0.254278	0.0665626	0.440584	0.2141	0.0261266	0	0	0.0233335	0.0357039	0
1621	ADCY5	ENSG00000173175.15	1.08238	0.735722	0.777775	3.811	5.14219	4.11106	0.654792	0.472792	0.400604	1.45712	2.1935	1.74526
1622	ADCY6	ENSG00000174233.12	8.1138	7.50466	10.5484	12.4123	12.3797	11.9823	8.6679	7.433	4.30543	10.248	11.7939	9.54506
1623	ADCY6-DT	ENSG00000257660.5	0	0	0	0.34693	0.744774	0.453139	0	0	0	0.181018	0.176888	0.398078
1624	ADCY7	ENSG00000121281.13	25.9362	29.0309	33.9403	28.4679	26.4094	24.1	28.5642	25.027	19.143	32.7571	33.2987	29.9871
1625	ADCY8	ENSG00000155897.10	0	0	0	0.0416088	0.0162615	0.0519984	0	0	0	0	0	0
1626	ADCY9	ENSG00000162104.10	8.51459	8.65935	8.37941	6.20952	5.6441	5.71555	6.09937	6.91673	5.35002	6.54572	7.10308	6.35725
1627	ADCYAP1	ENSG00000141433.13	0.0131536	0	0	0.0231568	0	0.0223934	0.0137438	0.0139938	0	0.0364774	0.0326086	0
1628	ADCYAP1R1	ENSG00000078549.15	0.0376631	0.0317117	0.0645482	0.0788875	0.0959151	0.0830048	0.0645913	0.0334872	0.00653104	0.0349765	0.107397	0.0545844
1629	ADD1	ENSG00000087274.18	43.2825	45.927	43.9671	37.3958	38.1643	39.1439	54.383	54.7043	50.9174	36.1468	38.204	37.175
1630	ADD2	ENSG00000075340.23	2.83782	3.05762	2.8614	4.15481	3.79699	5.33988	2.70067	2.14737	1.62673	4.60144	5.24955	4.65296
1631	ADD3	ENSG00000148700.15	2.79769	2.11599	1.99464	3.54319	2.8854	3.39785	0.719517	1.0089	0.722897	2.19896	2.27409	2.03253
1632	ADD3-AS1	ENSG00000203876.10	0.254735	0.155601	0.482573	0.213167	0.315754	0.341567	0.0919732	0.166729	0.0694132	0.401572	0.46956	0.652551
1633	ADGB	ENSG00000118492.18	0.156691	0.223867	0.353864	0.272178	0.318075	0.307549	0.202984	0.142692	0.121576	0.462491	0.446756	0.444395
1634	ADGRA1	ENSG00000197177.16	0.600073	0.535445	0.534192	1.01748	0.968919	0.863344	0.323066	0.209502	0.272781	0.236525	0.196917	0.335741
1635	ADGRA1-AS1	ENSG00000256925.3	0	0	0.0419129	0.0466081	0.135612	0.146964	0.0326603	0	0.013874	0	0.0126174	0.0347398
1636	ADGRA2	ENSG00000020181.18	3.78951	3.70133	3.98857	2.75758	2.33195	2.17372	2.15657	1.59765	1.07553	3.0297	3.52548	3.00184
1637	ADGRA3	ENSG00000152990.14	10.2898	10.6632	9.84717	7.70693	6.17008	6.87953	11.9587	13.0233	13.3701	13.6636	13.8872	13.9792
1638	ADGRB1	ENSG00000181790.11	3.52546	4.03865	4.74753	9.30032	9.43514	7.34231	2.66121	1.86121	1.1833	9.70081	10.6317	8.978
1639	ADGRB2	ENSG00000121753.13	7.73875	6.99489	9.7163	5.44032	5.74358	4.44631	3.96798	3.0507	1.44554	9.94655	12.5818	9.53801
1640	ADGRB3	ENSG00000135298.15	0	0	0	0.0401747	0.0350948	0.0529828	0	0	0	0	0.00643946	0
1641	ADGRD1	ENSG00000111452.13	0	0.0826512	0.0809101	0.12356	0.200917	0.173282	0	0	0	0.0277263	0	0
1642	ADGRD1-AS1	ENSG00000256151.1	0	0	0	0	0.0328295	0	0	0	0	0	0	0
1643	ADGRD2	ENSG00000180264.11	0	0	0	0.57594	0.439555	0.122245	0	0	0	0.0122205	0	0
1644	ADGRE1	ENSG00000174837.15	0	0	0.0160787	0.202611	0.0753841	0.0462096	0	0	0.0179135	0	0	0
1645	ADGRE2	ENSG00000127507.18	1.51599	1.15286	1.74249	2.04937	2.33381	1.26122	1.12004	0.750283	1.01321	1.90625	2.37525	1.85748
1646	ADGRE3	ENSG00000131355.15	0	0	0	0.0378299	0.289103	0.284223	0	0	0	0	0	0
1647	ADGRE5	ENSG00000123146.20	79.121	80.4128	73.0936	49.0593	55.6746	57.6208	74.0041	72.5459	74.0699	57.9537	55.222	61.2201
1648	ADGRF1	ENSG00000153292.16	0	0.0395099	0.0347988	0.0315065	0.0979911	0.049409	0.421054	0.0826254	0.0879151	0.0662019	0	0
1649	ADGRF2	ENSG00000164393.9	0.0164682	0.0493036	0.0558711	0.0214956	0.0574557	0.0221814	0.0254678	0.0260529	0	0.0378233	0.0471006	0.0362104
1650	ADGRF3	ENSG00000173567.15	0.427281	0.253724	0.54025	0.716456	0.853722	0.699914	0.410655	0.131025	0.712284	0.532041	0.55988	0.44928
1651	ADGRF4	ENSG00000153294.12	0	0	0	0	0.0179357	0.0439791	0	0	0	0	0	0
1652	ADGRF5	ENSG00000069122.19	0.0145701	0	0	0.0191928	0.037264	0.0228498	0	0.007752	0	0.00672957	0.0208262	0
1653	ADGRF5-AS1	ENSG00000225730.1	0	0	0	0	0	0	0	0	0	0	0	0
1654	ADGRG1	ENSG00000205336.14	13.0445	12.0448	10.0984	34.9688	35.6255	39.0989	13.2112	14.7254	18.2862	14.1667	12.7082	14.0925
1655	ADGRG2	ENSG00000173698.18	0.189256	0.134229	0.192387	0.298921	0.387909	0.433647	0.086531	0.0377541	0.0866606	0.205772	0.169195	0.203901
1656	ADGRG3	ENSG00000182885.17	0	0	0.0360818	0.147821	0.161298	0.135558	0.0270425	0	0.12827	0	0	0
1657	ADGRG4	ENSG00000156920.11	0.0140767	0	0.0174323	0	0.0184153	0.0184371	0	0.0193423	0	0.00426675	0.00439657	0.0123148
1658	ADGRG5	ENSG00000159618.16	0.0256551	0.0386062	0.0748667	0.146576	0.0902555	0.14084	0.0823448	0	0	0.0237146	0	0.0336186
1659	ADGRG6	ENSG00000112414.15	106.526	93.0677	85.5493	68.4006	56.1194	56.068	91.2684	99.1736	118.069	92.3253	74.2752	97.5971
1660	ADGRG7	ENSG00000144820.8	0	0	0	0	0.0427585	0.0323656	0	0	0	0	0	0
1661	ADGRL1	ENSG00000072071.16	50.8077	52.0814	50.2371	28.8677	24.4983	21.3953	46.9791	44.1048	39.0233	31.4895	32.3296	31.6166
1662	ADGRL1-AS1	ENSG00000267169.2	4.22343	3.93318	5.70002	5.03119	7.05965	6.71692	3.94597	3.41762	3.50679	6.10939	6.0282	4.22341
1663	ADGRL2	ENSG00000117114.20	0	0	0	0.0428234	0.0103845	0	0	0	0	0	0	0
1664	ADGRL3	ENSG00000150471.17	2.70752	2.97357	2.76283	1.73728	1.07447	1.00225	6.49769	3.9234	5.54688	5.14927	4.89885	5.09389
1665	ADGRL3-AS1	ENSG00000248692.5	0.921738	0	0.482057	0.500374	0	0.694761	0.938321	1.95241	1.1625	0.696712	1.87547	0.642577
1666	ADGRL4	ENSG00000162618.15	0.255683	0	0	0	0.16488	0.201145	0	0.135455	0	0	0.119172	0
1667	ADGRV1	ENSG00000164199.18	0.143299	1.14611	1.12763	1.31565	1.37314	1.31888	0.736521	1.33311	0.725839	0.268133	0.755856	0.483924
1668	ADH1A	ENSG00000187758.8	0	0	0.0311735	0.0292619	0.0212545	0.0260365	0	0	0	0.0307462	0	0
1669	ADH1B	ENSG00000196616.14	0.0521654	0.0525272	0.039001	0.0182948	0.0402026	0.0244155	0.0339611	0.0552212	0.0108594	0.0576328	0.0495321	0.0816104
1670	ADH1C	ENSG00000248144.6	0	0	0.0612283	0	0.0423522	0	0	0	0	0	0.0614431	0.0568655
1671	ADH4	ENSG00000198099.9	0.0270973	0	0.361518	0.134606	0.248134	0.069787	0.0767055	0	0	0.0726559	0.239102	0.161504
1672	ADH5	ENSG00000197894.12	76.2359	85.2731	75.3764	44.5719	41.7193	39.5729	93.8614	93.4027	93.2888	71.7289	76.6607	71.5484
1673	ADH6	ENSG00000172955.17	0.198492	0.0276072	0	0.117314	0.254901	0.382597	0	0	0.0693237	0.0615511	0.171471	0.0724456
1674	ADH7	ENSG00000196344.12	0	0	0	0	0.0715696	0.033349	0	0	0	0	0	0
1675	ADHFE1	ENSG00000147576.17	0.403612	0.450382	0.475269	0.548187	0.644376	0.846081	0.224262	0.209886	0.14911	0.384829	0.347226	0.235109
1676	ADI1	ENSG00000182551.14	121.859	115.475	107.257	86.0592	80.1792	96.2945	162.164	177.882	190.224	82.9072	88.5725	83.6669
1677	ADIG	ENSG00000182035.12	0	0.212955	0	0.269996	0.146969	0.480301	0.686756	0	0.237622	0	0.207946	0.393672
1678	ADIPOQ	ENSG00000181092.10	0.038546	0.0522934	0.0497142	0.0708276	0.121214	0.0762293	0.0372819	0	0	0.0111962	0.0179768	0.065031
1679	ADIPOQ-AS1	ENSG00000226482.1	0.0221614	0.0133832	0.0596028	0.0667367	0.0723521	0.146881	0.0248421	0.0416415	0.0259441	0.0237432	0.103593	0.056657
1680	ADIPOR1	ENSG00000159346.13	64.9286	62.3142	60.446	75.082	75.8483	85.5176	71.1401	71.5848	74.2109	52.0997	53.8952	53.2534
1681	ADIPOR2	ENSG00000006831.10	49.2533	47.4845	44.1989	47.7949	41.6506	46.1812	45.42	46.5941	47.0567	39.3797	34.9462	36.7
1682	ADIRF	ENSG00000148671.14	328.729	280.337	247.615	149.387	152.655	201.439	359.721	273.358	237.139	313.605	313.8	305.035
1683	ADIRF-AS1	ENSG00000272734.1	8.50941	9.62217	11.9568	14.9472	17.2564	13.0395	6.81783	6.27658	5.32285	12.2485	14.2248	12.1517
1684	ADK	ENSG00000156110.15	56.5874	56.8532	59.4059	31.7237	25.8245	27.8528	55.8546	56.924	55.471	44.7463	47.9011	45.6916
1685	ADM	ENSG00000148926.10	0.631231	1.07726	0.866561	2.65186	4.03654	4.28646	2.12756	3.06668	5.13573	0.417026	0.611167	0.778632
1686	ADM2	ENSG00000128165.9	0.154847	0.0620685	0.206167	0.223796	0.305412	0.282857	0.0766895	0.0893811	0.06473	0.152497	0.19566	0.238391
1687	ADM5	ENSG00000224420.3	2.44238	2.49297	3.51844	5.80984	6.3422	4.87561	3.73385	4.96345	5.73907	4.121	5.12719	4.882
1688	ADNP	ENSG00000101126.18	35.1059	35.5657	32.1023	29.1437	21.6911	23.0027	30.0272	32.207	32.2906	30.9764	26.8432	29.9804
1689	ADNP-AS1	ENSG00000259456.4	1.59442	1.1146	1.50631	1.42272	2.28731	1.31099	1.24876	1.3294	1.16792	2.01922	1.68607	2.47128
1690	ADNP2	ENSG00000101544.9	24.2501	25.6825	32.1536	23.0046	29.875	29.2963	26.8503	28.5198	20.7514	17.8315	29.5512	19.2872
1691	ADO	ENSG00000181915.5	13.0349	14.8133	14.0356	15.2066	12.6528	14.0036	15.1544	15.3429	14.0785	16.6681	15.5874	14.4875
1692	ADORA1	ENSG00000163485.17	9.06198	10.9405	11.2207	6.94362	6.3716	5.19653	25.9402	34.9013	31.0861	13.8969	13.7653	13.6783
1693	ADORA2A	ENSG00000128271.22	7.11151	7.6229	9.65963	4.56192	5.91797	4.1538	10.9925	19.6367	20.8262	1.07757	3.68044	1.50663
1694	ADORA2A-AS1	ENSG00000178803.12	0.581666	0.399473	0.482554	0.573073	0.96229	0.424283	0.606193	0.455835	0.669065	0.380068	0.487614	0.739312
1695	ADORA2B	ENSG00000170425.4	22.7825	26.4412	27.5366	16.6552	16.3203	15.5862	26.5739	31.1626	33.6121	19.9724	19.7673	20.0307
1696	ADORA3	ENSG00000282608.2	0	0	0	0	0	0.0414653	0.0275489	0	0.0441759	0	0.025093	0.0230785
1697	ADPGK	ENSG00000159322.18	17.1866	16.557	17.8967	18.9415	18.7282	20.2864	21.0258	21.6791	18.9846	20.8587	24.0202	23.204
1698	ADPGK-AS1	ENSG00000260898.6	0.34432	0.334159	0.397342	0.404631	0.664932	0.400934	0.532001	0.175242	0.23735	0.53983	0.546612	0.77558
1699	ADPRH	ENSG00000144843.11	0.538112	0.454186	0.491018	1.04127	1.92843	1.62285	0.243725	0.419497	0.415831	0.382851	0.466439	0.296459
1700	ADPRHL1	ENSG00000153531.14	5.70798	7.47798	5.84036	11.2092	11.5421	13.2521	9.25143	6.60941	4.51142	5.10439	6.74929	6.19713
1701	ADPRM	ENSG00000170222.12	6.2859	5.5245	5.71019	11.5838	10.3539	9.73857	5.99002	6.00726	6.12367	7.8995	8.53945	7.83442
1702	ADPRS	ENSG00000116863.11	13.828	15.534	14.7558	21.0111	20.5882	21.9886	20.1627	20.3915	22.4012	14.6506	14.0976	13.8148
1703	ADRA1A	ENSG00000120907.18	0.0216582	0	0.0202991	0.0405952	0.0279495	0.0687243	0	0.0467717	0.0229908	0.0202195	0	0.135633
1704	ADRA1B	ENSG00000170214.5	0	0	0	0.0309151	0.0337314	0.124046	0	0	0	0	0	0
1705	ADRA1D	ENSG00000171873.8	0.0147132	0	0	0.116428	0.0376497	0.126934	0.0153687	0.0156523	0	0.0544136	0.0420034	0.0257058
1706	ADRA2A	ENSG00000150594.7	0	0	0	0.0670126	0.0836138	0.187964	0.0227752	0	0.0114026	0.0100684	0.0414996	0.00951819
1707	ADRA2B	ENSG00000274286.2	0.045906	0.0230368	0.0323476	0.181536	0.212864	0.153002	0.0359832	0.0122103	0.0240232	0.0424269	0.0218624	0.0300787
1708	ADRA2C	ENSG00000184160.8	11.3647	12.1995	10.349	14.4374	13.0712	15.9734	9.62785	14.5736	12.2037	10.678	12.6356	10.7742
1709	ADRB1	ENSG00000043591.6	1.20684	1.12764	0.862862	0.46633	0.572201	0.559467	0.815755	0.785435	0.670669	1.57082	1.43574	1.40715
1710	ADRB2	ENSG00000169252.6	3.7205	2.97647	3.32599	5.85601	7.41849	7.26989	2.25808	2.4221	4.88618	3.54744	3.10678	3.38731
1711	ADRB3	ENSG00000188778.6	0.0399606	0	0.0208613	0	0.0943474	0.0694871	0	0	0	0.0347042	0	0.0507595
1712	ADRM1	ENSG00000130706.13	99.2824	113.471	104.88	147.05	163.279	166.36	148.012	182.826	193.069	88.6174	88.6541	83.0936
1713	ADSL	ENSG00000239900.14	82.7655	83.7742	74.3523	40.4302	34.6596	37.2123	92.0254	98.9438	96.7042	58.1011	66.5946	58.2302
1714	ADSS1	ENSG00000185100.11	4.64539	5.05678	4.77108	5.42723	6.49593	6.78094	3.31147	2.74818	2.55477	5.03734	4.1257	3.65208
1715	ADSS2	ENSG00000035687.10	42.6475	41.1375	36.1083	30.5216	24.3595	30.5356	42.7683	43.8283	50.6912	34.4146	32.2358	32.6845
1716	ADTRP	ENSG00000111863.13	9.05453	8.69835	7.97254	36.5103	39.0116	34.3815	10.0376	5.48445	6.88849	15.3245	14.6466	16.4003
1717	AE000658.22	ENSG00000257096.1	0	0	0	0	0	0.191596	0	0	0	0	0	0
1718	AE000658.31	ENSG00000248358.2	0.456444	0.710337	0.945752	0.903773	0.990302	1.33796	0	0.202606	0.64451	0.834155	2.22247	0.881238
1719	AE000661.37	ENSG00000251002.8	1.40407	1.28771	2.07258	1.43233	1.64748	1.69588	1.34104	0.893316	0.889603	2.13316	2.78083	2.14671
1720	AE000661.50	ENSG00000259042.3	0	0	0	0	0	0	0	0	0	0	0	0
1721	AE000662.92	ENSG00000259003.1	0	0	0	0	0	0	0	0	0	0	0	0
1722	AEBP1	ENSG00000106624.11	0.542605	0.546691	1.14942	1.25083	1.10059	0.836761	0.115631	0.703593	0.312671	0.574121	0.741084	0.593846
1723	AEBP2	ENSG00000139154.16	51.4018	48.7841	43.4952	45.7618	35.1642	38.3204	44.1958	43.2568	49.6047	53.914	49.4166	58.7463
1724	AEN	ENSG00000181026.15	14.9274	16.3682	17.3691	21.4829	20.1823	20.6505	21.4817	28.3972	28.7655	18.8033	17.5409	16.9177
1725	AF001548.3	ENSG00000280429.1	0.365955	0.406112	0.614094	0.663866	0.718898	0.787168	0.310427	0.420117	0.315233	0.581016	0.616844	1.18814
1726	AF001548.5	ENSG00000263335.1	0.320615	0.152653	0	0	0.274112	0	0.846969	0	0	0	0	0.455093
1727	AF001548.6	ENSG00000263065.1	0.837655	0.269095	0.26238	0	0.270323	0.219771	0	0.29575	0.292985	0.131045	0.129894	0.121616
1728	AF001550.7	ENSG00000262983.1	0	0	0	0	0	0	0	0	0	0	0	0
1729	AF003625.3	ENSG00000269993.1	0	0	0	0	0	0	0	0	0	0	0	0
1730	AF003626.1	ENSG00000230153.5	0	0	0	0	0.20183	0	0.318881	0	0	0	0	0.136019
1731	AF011889.2	ENSG00000238039.1	0.818138	0	0.58586	2.08399	1.86348	1.46011	0	0.108495	0.431612	2.23142	2.49019	2.34241
1732	AF011889.5	ENSG00000241489.8	1.04176	1.08076	2.77386	4.30782	7.99667	3.69638	4.29048	2.00546	0.650657	5.50076	7.90886	5.21677
1733	AF015262.2	ENSG00000234703.1	0.183162	0.716469	0.68815	1.14108	0.883556	1.00763	0.377703	0.194294	0.575987	0.427226	0.429556	0.319371
1734	AF015720.3	ENSG00000230794.1	1.29954	0.796391	1.22836	0	0.569866	0	0.433586	0	0	0.838333	1.595	0
1735	AF038458.3	ENSG00000267786.1	1.18659	1.4579	1.11564	3.51559	3.50959	4.67539	2.07348	1.6152	1.24613	3.35482	1.5702	1.77136
1736	AF038458.5	ENSG00000267388.1	0.237263	0.115031	0.445728	0.848187	1.07013	0.839513	0.6089	0	0.746359	0.777359	0	0.516773
1737	AF064858.10	ENSG00000237609.1	0.690767	0	0	0	0.924157	0	0	0	0	1.35714	0	0
1738	AF064858.6	ENSG00000205622.11	0.49733	0.352259	0.568635	0.441634	0.591123	0.773973	0.214453	0.293331	0.195386	0.109163	0.371051	0.385683
1739	AF064858.8	ENSG00000235888.3	0.584633	0.238472	0.687559	0.81594	0.543966	0.584632	0.397137	0.460333	0.139917	0.444776	0.705503	0.861573
1740	AF064858.9	ENSG00000288266.1	0	0	0	0.0614737	0	0.163331	0	0	0	0	0	0
1741	AF064860.5	ENSG00000225330.1	0	0	0	0	0	0	0	0	0	0	0	0
1742	AF064860.7	ENSG00000231713.2	0	0	0	0	0	0	0	0	0	0	0	0
1743	AF064866.1	ENSG00000288069.1	0	0	0	0	0	0	0	0	0	0	0	0
1744	AF067845.1	ENSG00000260721.1	0	0	0	0	0	0	0	0	0	0	0	0
1745	AF067845.2	ENSG00000282160.1	0	0	0	0	0	0	0	0	0	0	0	0
1746	AF067845.3	ENSG00000281961.1	0	0	0	0	0	0	0	0	0	0	0	0
1747	AF096876.1	ENSG00000259981.1	0	0	0	0	0	0	0	0	0	0	0	0
1748	AF121898.3	ENSG00000253500.6	1.92963	0.454526	2.45385	1.27318	1.54834	1.29088	0.819647	0.982043	1.0136	2.97911	4.72593	1.93208
1749	AF124730.4	ENSG00000224649.1	0	0.482803	0	0.495021	0.345719	2.52823	0	0.549846	0	0.509186	1.45785	0
1750	AF127577.10	ENSG00000229047.1	0	0	0	0	0	0	0	0	0	0	0	0
1751	AF127577.11	ENSG00000231201.1	0.212427	0	0	0	0.0909623	0.166859	0.0732642	0.075173	0.148395	0.329533	0.0666827	0.308852
1752	AF127577.12	ENSG00000236471.1	0	0	0	0	0.142893	0	0	0	0	0	0	0
1753	AF127577.13	ENSG00000279390.1	0.0818431	0.122851	0.0384465	0.0180068	0.117852	0.0802483	0.0213514	0.0217624	0.0214184	0.0567914	0.0194498	0.14297
1754	AF127577.8	ENSG00000235277.1	0.325097	0.0899507	0.685175	0.733141	0.771492	1.15059	0.484319	0.247068	0.53465	0.975853	0.772676	0.963367
1755	AF127936.3	ENSG00000232884.9	0.434005	0.447472	0.99992	0.613723	0.740058	0.218127	0.313747	0.22226	0.456166	0.921487	0.799285	0.87597
1756	AF127936.9	ENSG00000235609.7	1.41953	1.17184	1.04245	0.973362	0.841839	0.935771	2.258	2.34125	2.90854	1.06953	1.02258	1.09654
1757	AF129075.5	ENSG00000231125.2	0.599188	0.956736	1.57501	0.466066	1.20486	0.529212	0.773939	1.2771	1.72566	1.282	1.30795	2.00194
1758	AF129408.17	ENSG00000272991.1	0	0	0	0.0257587	0	0	0.25981	0.637898	0	0.924575	0	0.834405
1759	AF130248.1	ENSG00000288578.1	0	0	0	0	0.0659172	0	0	0	0	0.04772	0	0
1760	AF131215.2	ENSG00000255310.2	0	0	0	0.0414672	0.0301466	0.0184724	0	0	0.0246509	0	0	0.0205656
1761	AF131215.3	ENSG00000254936.4	0	0	0	0	0	0	0	0	0	0	0	0
1762	AF131215.4	ENSG00000254556.1	0	0	0	0	0	0	0	0	0	0	0	0
1763	AF131215.6	ENSG00000254839.1	0	0	0	0	0.136702	0.0834525	0.218389	0	0	0	0	0
1764	AF131215.8	ENSG00000270076.1	0	0	0	0	0	0	0	0	0	0	0	0
1765	AF131215.9	ENSG00000269918.1	0.451402	0.383744	0.43047	0.542708	0.725831	0.552678	0.452564	0.611634	0.307176	0.778932	0.775159	0.811031
1766	AF131216.5	ENSG00000255020.1	0.344547	0.128892	0.562652	0.921094	1.40732	1.39996	0.370358	0.315457	0.183506	0.625046	1.00435	1.02391
1767	AF131216.6	ENSG00000246477.3	0.342943	0.395658	0.6569	0.487707	0.504206	0.276641	0.36915	0.300779	0.295553	0.514544	0.660595	0.654284
1768	AF131216.7	ENSG00000280273.2	1.10667	1.16291	1.14044	1.03771	1.01972	1.73228	0.917143	1.24493	0.866471	1.11296	1.15449	0.968476
1769	AF131216.8	ENSG00000284957.1	1.05862	0.363691	0.450202	0	0.930575	0.446389	0.276058	0.720163	0.186784	0.58177	0.614056	0.564005
1770	AF131217.1	ENSG00000232855.7	0.129943	0.0324898	0.060816	0.241209	0.218844	0.454507	0.0340007	0.0859777	0.033841	0.0361344	0.176416	0.171537
1771	AF178030.2	ENSG00000227170.1	0	0	0	0	0	0	0	0	0	0	0	0
1772	AF186192.1	ENSG00000254533.1	0	0	0	0	0	0	0	0	0	0	0	0
1773	AF186192.6	ENSG00000263612.1	0.0579753	0.0573133	0.0544635	0.0513311	0.334819	0.0910455	0	0.123163	0	0.215527	0	0
1774	AF196970.3	ENSG00000232828.1	0.218719	0.758994	0.625148	0.469251	0.692163	0.939721	0.489404	0.527311	0.562945	0.719483	1.74975	0.561602
1775	AF196972.9	ENSG00000224292.1	0.81839	0.498488	0.192164	2.46208	3.22637	3.53815	0.842295	0.867712	0.857906	1.14675	1.14927	0.980664
1776	AF212831.2	ENSG00000232886.1	0	0	0	0	0	0	0	0	0	0	0	0
1777	AF213884.2	ENSG00000260651.1	1.11625	4.2512	2.10171	2.18946	1.32651	1.32103	3.03024	3.74435	1.95582	1.23096	1.20442	2.27015
1778	AF222684.1	ENSG00000288536.1	0.0502768	0.017344	0	0	0.0441497	0.026966	0	0	0	0.0628571	0	0
1779	AF222685.1	ENSG00000288555.1	0.0486528	0	0	0.0142627	0.0311278	0.0127198	0	0	0	0.0299941	0	0.0141665
1780	AF230666.2	ENSG00000223697.3	0.455476	0.356998	0.409908	0.269942	0.353063	0.620464	0.456942	0.446954	0.764052	0.625871	0.322723	0.947685
1781	AF240627.2	ENSG00000230233.1	0	0	0	0	0	0	0	0	0	0	0	0
1782	AF241725.4	ENSG00000234730.1	0	0	0	0	0	0	0	0	0	0	0	0
1783	AF241725.6	ENSG00000237527.1	0.555498	1.23447	0.871652	1.84362	0.480117	1.02264	1.13114	1.17694	1.75191	0.700044	0.685099	1.12979
1784	AF246928.1	ENSG00000280082.1	0	0	0	0	0	0	0	0	0	0	0	0
1785	AFAP1	ENSG00000196526.11	20.7111	21.684	20.2191	13.3209	11.6877	11.4209	20.3453	24.2169	25.8452	14.7423	14.6906	13.5179
1786	AFAP1-AS1	ENSG00000272620.2	0.782386	0.390469	0.492212	0.168893	0.448633	0.501147	0.528971	0.348619	0.623381	0.465389	0.51102	0.789018
1787	AFAP1L1	ENSG00000157510.14	4.50813	5.08934	3.83896	5.13128	4.68947	4.3938	3.22369	3.45756	3.27318	2.80387	3.13728	2.71449
1788	AFAP1L2	ENSG00000169129.15	0.511229	0.532561	0.39595	0.932633	1.09341	0.881342	1.64953	1.16428	1.90408	0.211139	0.321811	0.223746
1789	AFDN	ENSG00000130396.21	26.3567	23.0684	23.912	26.6624	28.7136	34.1741	25.3828	19.0391	20.1878	21.4148	21.5371	23.0633
1790	AFDN-DT	ENSG00000198221.10	1.32109	0.555928	0.0617442	0.209728	0.342155	0.36452	0.210116	0.106798	0.04131	0.442531	0.219547	0.257144
1791	AFF1	ENSG00000172493.23	13.9693	16.875	15.3565	12.4694	10.8702	11.7099	15.5252	12.8258	15.7213	13.9386	13.0648	15.3165
1792	AFF2	ENSG00000155966.14	0.00327483	0.00329565	0.0123074	0	0.00629788	0.0251233	0.0034274	0	0.00685397	0.0120947	0.0156149	0.00286158
1793	AFF2-IT1	ENSG00000223516.1	0	0	0	0	0	0	0	0	0	0	0	0
1794	AFF3	ENSG00000144218.21	2.72631	1.45636	1.17225	5.93259	6.42792	8.50964	0.429157	1.76932	1.27419	2.47036	2.7551	2.06137
1795	AFF4	ENSG00000072364.13	49.5561	46.804	44.7482	67.6295	68.3204	82.6454	39.1654	32.8768	33.7675	40.3995	33.92	40.1517
1796	AFF4-DT	ENSG00000272023.1	0.603154	2.52154	2.27707	0.835268	4.73571	4.54441	1.21394	4.13705	1.27062	0.577677	1.38311	1.31615
1797	AFG1L	ENSG00000135537.17	6.00792	5.11071	6.77525	3.9708	3.33851	3.12543	4.50427	3.77956	2.81732	5.9098	8.48185	4.64299
1798	AFG3L2	ENSG00000141385.11	65.8626	69.068	66.3635	48.035	45.803	48.5295	90.0001	86.0766	90.7281	52.0382	53.2371	49.3108
1799	AFM	ENSG00000079557.5	0	0	0	0	0.0145667	0.0178521	0	0	0	0	0	0
1800	AFMID	ENSG00000183077.15	19.9025	19.5688	22.5959	31.5349	34.866	27.4366	21.457	21.3621	24.5967	22.7663	24.3557	21.2834
1801	AFP	ENSG00000081051.8	0	0	0	0.0841994	0	0.0375064	0	0	0	0.0221264	0	0
1802	AFTPH	ENSG00000119844.15	13.0234	12.1443	11.7204	16.5734	14.1116	15.5816	11.44	9.96371	10.0261	11.932	11.3214	12.4312
1803	AGA	ENSG00000038002.9	5.87854	4.14223	3.15547	7.73092	4.49879	5.0774	3.36473	2.79141	3.56565	6.59208	6.63686	7.22668
1804	AGAP1	ENSG00000157985.19	9.60867	10.0127	11.8111	12.6343	12.357	13.0015	13.0286	9.82154	9.04929	10.5863	14.8323	11.1007
1805	AGAP1-IT1	ENSG00000235529.1	1.39235	1.16415	1.12093	0.708895	1.08801	1.95426	1.74093	0.949169	1.04255	0.371494	1.58368	0.693428
1806	AGAP2	ENSG00000135439.12	0.138487	0.22484	0.50497	2.05789	1.31729	2.02569	0.120675	0.140868	0.36437	1.08399	0.853278	0.561202
1807	AGAP2-AS1	ENSG00000255737.2	6.80163	8.34326	6.98553	6.80642	7.05325	6.07566	6.6528	6.85583	6.8215	7.48523	7.38355	6.38289
1808	AGAP3	ENSG00000133612.19	49.1569	48.569	55.8907	40.7722	36.4868	36.5508	57.6417	54.7774	50.8238	44.9722	51.6742	46.6753
1809	AGAP4	ENSG00000188234.14	3.23447	2.88218	3.55268	3.2871	4.23274	3.0009	2.34285	2.02317	2.12511	4.29944	5.15247	5.55134
1810	AGAP5	ENSG00000172650.15	3.07868	1.70822	6.34501	3.02378	3.96334	3.18542	2.40293	1.8574	1.77049	5.56638	4.83484	4.71593
1811	AGAP6	ENSG00000204149.14	1.45932	1.36047	1.86985	3.07603	4.12782	2.49242	1.41908	1.42176	0.901435	2.22514	2.94694	3.23995
1812	AGAP9	ENSG00000204172.12	1.59751	1.90087	2.4601	2.03281	2.72079	1.65534	1.77016	1.85959	1.11851	2.92716	2.78701	3.10822
1813	AGBL1	ENSG00000273540.5	0.0163608	0.0199233	0.0281654	0.0286301	0.0209606	0.0367473	0.0103376	0.0174607	0.0068858	0.0154114	0.0350403	0.0429494
1814	AGBL1-AS1	ENSG00000260125.2	0.031627	0.0638873	0.0934514	0.207395	0.0799943	0.141348	0	0.157531	0.130215	0.435265	0.247968	0.111488
1815	AGBL2	ENSG00000165923.16	0	0	0.0122112	0.0685466	0.342784	0.114533	0	0	0	0	0.572552	0
1816	AGBL3	ENSG00000146856.14	1.21214	2.64887	3.71326	2.83503	1.66761	5.2213	1.93463	1.66012	1.82917	4.05698	7.17803	5.58282
1817	AGBL4	ENSG00000186094.17	0.0255536	0.0345286	0.0249893	0.0288967	0.0453086	0.0283708	0.0117529	0.0117645	0.0127459	0.0317478	0.068239	0.0196895
1818	AGBL4-AS1	ENSG00000230114.1	0	0	0	0	0	0	0	0	0	0	0	0
1819	AGBL4-IT1	ENSG00000225623.1	0	0	0	0	0	0	0	0	0	0	0	0
1820	AGBL5	ENSG00000084693.16	30.8194	38.8721	36.2622	34.6867	33.7417	34.5165	23.5533	27.379	20.3254	36.5855	28.3007	31.1631
1821	AGBL5-AS1	ENSG00000231636.1	1.9448	0.518226	1.57169	1.02304	0.725832	1.31936	0.280063	0.293462	0	1.32766	1.784	1.69548
1822	AGBL5-IT1	ENSG00000229122.1	0.47208	1.73775	0.895105	0.444769	1.55953	3.03342	2.36686	0.993548	0.494433	2.2965	4.3727	5.5115
1823	AGER	ENSG00000204305.15	12.0579	10.4496	17.1548	10.5146	14.3339	13.8099	6.84709	8.93035	5.12257	15.1119	14.0469	13.5486
1824	AGFG1	ENSG00000173744.18	32.6377	30.6826	27.7531	30.2645	31.0286	30.4205	24.5007	32.6532	35.9376	25.288	22.2811	25.944
1825	AGFG2	ENSG00000106351.13	6.24297	6.13509	6.88529	4.22429	4.54348	3.1636	6.63592	7.95022	5.27348	4.79803	6.38846	4.94611
1826	AGGF1	ENSG00000164252.13	28.0094	28.9644	26.826	27.9379	25.3711	26.9873	30.9927	30.2704	30.6641	27.9417	27.6151	29.0226
1827	AGK	ENSG00000006530.18	23.5556	23.0024	23.6581	22.8341	18.0828	20.7159	29.7071	26.2478	33.5595	20.528	21.5385	21.4409
1828	AGK-DT	ENSG00000261570.2	0.190497	0.724698	1.04001	0.460671	1.20052	0.77326	0.425076	0.201734	0.200247	1.37288	0.690007	1.58686
1829	AGL	ENSG00000162688.17	7.85582	7.54246	7.09355	5.98575	5.40558	5.80305	5.49722	5.73051	5.24579	5.38319	5.06841	5.57111
1830	AGMAT	ENSG00000116771.6	0.340343	0.186582	0.305979	0.327322	0.574354	0.460002	0.179409	0.0951283	0.246564	0.469792	0.413204	0.541759
1831	AGMO	ENSG00000187546.14	0.0760978	0.0358504	0.0671479	0.0314686	0.034368	0.0565844	0.0196994	0	0.0781677	0.113414	0.0689996	0.0481878
1832	AGO1	ENSG00000092847.13	19.4255	19.8185	17.1971	15.8489	15.9496	15.6808	18.5104	18.3364	16.5591	16.3278	14.8872	16.6531
1833	AGO2	ENSG00000123908.12	33.0495	32.1435	30.8255	24.1133	22.5842	29.0787	26.2053	39.2572	33.0641	20.0606	26.8132	22.3407
1834	AGO3	ENSG00000126070.20	12.587	11.5266	12.0999	15.1834	14.3335	17.3374	11.0278	10.6391	9.97175	9.30599	9.70602	9.41733
1835	AGO4	ENSG00000134698.11	5.13614	4.633	5.02684	5.03567	4.88071	4.97167	4.01787	3.47159	3.47165	3.99528	4.20952	4.24993
1836	AGPAT1	ENSG00000204310.13	69.8754	73.4269	60.8824	73.979	78.346	90.1743	70.1648	70.2163	68.6961	64.3504	54.7985	55.7542
1837	AGPAT2	ENSG00000169692.13	78.1325	87.1419	77.0613	105.358	108.151	113.523	95.378	99.0932	89.5858	56.2782	63.4811	54.6731
1838	AGPAT3	ENSG00000160216.21	37.0917	36.9904	40.7468	41.7844	45.9627	39.4572	42.733	41.5778	39.8566	40.0512	41.2882	34.778
1839	AGPAT4	ENSG00000026652.15	1.27154	1.79863	2.33269	1.78857	1.98717	1.24962	2.16505	2.0917	2.03155	1.60239	2.05518	1.84148
1840	AGPAT5	ENSG00000155189.12	34.2834	34.9373	32.4303	34.919	28.3193	32.9192	42.6335	42.5003	51.0336	33.1463	34.6982	34.1514
1841	AGPS	ENSG00000018510.18	48.9464	45.663	40.2203	30.2806	24.6209	30.5976	49.1759	49.3225	54.673	34.7348	35.5273	34.7833
1842	AGR2	ENSG00000106541.12	0	0	0	0.0242618	0.0492195	0	0	0	0	0	0	0
1843	AGR3	ENSG00000173467.9	0	0	0	0	0	0	0	0	0	0	0	0
1844	AGRN	ENSG00000188157.15	36.4292	43.1102	48.4091	52.0951	42.7942	35.9647	44.0664	42.0954	31.727	73.5508	83.8074	64.6425
1845	AGRP	ENSG00000159723.5	1.70971	1.46992	1.1253	0.308398	1.1064	0.269478	0.697006	0.181004	0	1.77282	2.21683	0.297785
1846	AGT	ENSG00000135744.9	0.256696	0.197541	0.381971	0.140468	0.27072	0.254046	0.129182	0.085479	0.102664	0.157213	0.379409	0.367002
1847	AGTPBP1	ENSG00000135049.16	14.7047	15.0496	14.783	16.652	14.7395	15.3638	13.403	11.3761	11.5484	17.9381	17.9991	17.8619
1848	AGTR1	ENSG00000144891.19	0	0	0	0	0	0	0	0	0	0	0	0
1849	AGTR2	ENSG00000180772.8	0	0	0	0	0	0	0	0	0	0	0	0
1850	AGTRAP	ENSG00000177674.16	61.4431	63.8857	61.4424	71.2493	72.0271	75.3027	65.3032	69.4647	57.4977	63.428	65.4088	57.4518
1851	AGXT	ENSG00000172482.5	0.0574675	0.0226299	0.0303777	0.132717	0.231937	0.113464	0.0197721	0	0	0.0163484	0.0200782	0.0162097
1852	AGXT2	ENSG00000113492.14	0	0	0	0.0709898	0.0194911	0.0161336	0	0	0	0	0	0
1853	AHCTF1	ENSG00000153207.16	44.9126	45.2364	43.9046	32.3464	27.7492	29.9136	49.6646	49.1052	58.2366	31.7568	30.5757	35.0947
1854	AHCY	ENSG00000101444.13	341.807	368.428	342.454	291.823	240.351	242.678	382.726	402.227	376.45	405.717	423.02	393.777
1855	AHCYL1	ENSG00000168710.18	75.6465	80.7165	71.5076	54.9528	50.9086	53.3716	57.5795	59.0496	57.7261	42.1191	39.4496	38.7316
1856	AHCYL2	ENSG00000158467.16	9.14097	9.44833	10.8889	11.6561	10.2475	10.9103	9.29001	7.36652	7.12334	9.54896	8.43512	9.77534
1857	AHDC1	ENSG00000126705.15	9.55162	10.5121	9.927	10.5799	10.5542	10.7426	11.5474	12.5699	11.1108	12.1052	11.0124	9.53686
1858	AHI1	ENSG00000135541.22	16.308	14.7083	13.8846	16.2209	12.6609	14.3839	10.1577	9.21099	11.3597	17.0331	14.6096	16.781
1859	AHNAK	ENSG00000124942.14	79.451	97.1851	108.463	50.3298	53.8261	61.9413	150.528	129.431	106.461	65.701	78.0009	68.2781
1860	AHNAK2	ENSG00000185567.7	21.7793	25.1855	26.9359	24.7692	24.4074	26.5456	38.2399	28.4358	20.8894	26.9248	31.2248	26.6325
1861	AHR	ENSG00000106546.14	1.6383	1.31322	1.38146	2.75997	2.8441	2.97851	2.85265	2.54537	3.63933	1.45311	1.09369	1.49124
1862	AHRR	ENSG00000063438.20	2.58554	2.18519	3.0856	4.11061	5.57942	4.42009	2.51115	3.15765	1.35295	2.20388	2.72429	1.8466
1863	AHSA1	ENSG00000100591.8	136.805	125.999	108.912	144.233	133.502	165.029	151.624	164.407	200.846	120.912	98.3713	110.529
1864	AHSG	ENSG00000145192.13	0	0.0305436	0	0.134977	0.0385932	0	0	0	0	0	0	0
1865	AHSP	ENSG00000169877.10	0	0	0	0.322757	0.115695	0.28165	0	0	0	0	0	0
1866	AICDA	ENSG00000111732.11	0.218779	0.175411	0.213763	0.319545	0.343618	0.138835	0.113513	0.169578	0.0813606	0.233789	0.209572	0.20758
1867	AIDA	ENSG00000186063.13	69.1675	68.4023	61.5972	76.7085	64.9601	75.9379	71.3995	72.2362	88.1635	55.9427	51.686	59.0783
1868	AIF1	ENSG00000204472.13	0	0	0	0.103791	0.496619	0.321697	0	0	0	0.144541	0.142737	0
1869	AIF1L	ENSG00000126878.13	9.365	9.3612	9.92759	11.8621	12.3748	12.3142	6.46312	6.94816	5.03958	7.0657	7.46773	6.15818
1870	AIFM1	ENSG00000156709.15	91.4864	89.6455	82.9897	42.3668	37.698	40.6466	82.037	79.3002	83.2596	51.6136	49.5732	48.6744
1871	AIFM2	ENSG00000042286.15	8.22831	9.46291	9.06602	11.9539	13.3503	12.6384	12.6427	12.8948	13.2018	6.16628	7.45005	5.86823
1872	AIFM3	ENSG00000183773.16	0.902056	1.17896	1.89224	1.4758	1.91969	0.754188	1.51223	1.65491	1.40996	2.69351	3.56731	2.62454
1873	AIG1	ENSG00000146416.19	19.823	21.7226	25.7672	14.2756	13.3734	16.8683	18.0162	16.9837	14.1347	20.9161	25.4239	22.1074
1874	AIM2	ENSG00000163568.15	0.594146	0.522143	0.567425	0.493293	0.233559	0.109703	0.218289	0.148618	0	1.52243	0.960883	1.86144
1875	AIMP1	ENSG00000164022.18	44.8392	38.3449	30.5655	31.6557	25.7032	31.8315	35.7886	35.0534	44.3242	29.5981	26.1039	32.1641
1876	AIMP2	ENSG00000106305.10	39.6822	48.0227	42.4467	40.3618	41.4028	41.0381	52.601	59.1058	61.9602	30.7334	34.292	29.7876
1877	AIP	ENSG00000110711.11	50.1121	53.6538	50.5037	45.1031	39.378	42.9443	39.8654	40.4795	27.8758	37.9931	47.2121	35.5109
1878	AIPL1	ENSG00000129221.16	0.24051	0.0873397	0.289171	0.387139	0.281351	0.239868	0.137005	0.139367	0.0926359	0.223984	0.292042	0.325544
1879	AIRE	ENSG00000160224.17	0.129955	0.0659879	0.077489	0.365771	0.533937	0.420976	0.102058	0.0864121	0.136026	0.390771	0.307053	0.273847
1880	AIRN	ENSG00000268257.2	0.134137	0.224899	0.14403	0.185178	0.202196	0.328759	0.0901514	0.171329	0.0902482	0.150502	0.246408	0.267867
1881	AJ003147.11	ENSG00000279330.1	0.797281	0.449226	0.508672	0.354507	0.796712	0.898415	0.405765	0.217842	0.256341	0.941712	1.36487	1.20275
1882	AJ003147.8	ENSG00000262521.1	0	0	0	0	0	0	0	0	0	0	0	0
1883	AJ003147.9	ENSG00000262668.2	0.512392	0.186792	0.688633	0.231265	0.608938	0.307492	0.296868	0.244994	0.0966567	0.718284	0.520115	1.04455
1884	AJ006995.3	ENSG00000234083.1	0.274193	0.304023	0.434779	0.491797	0.224457	0.644945	0	0.274438	0	0.306566	0.394359	0.272725
1885	AJ006998.2	ENSG00000229425.3	1.96627	0.912495	2.5324	2.56	2.60543	1.88319	0.892637	0.981993	0.952551	2.50056	3.29698	2.22266
1886	AJ009632.3	ENSG00000224247.1	0	0	0	0	0	0.027872	0	0	0	0	0	0.031011
1887	AJ011931.1	ENSG00000276633.1	0	0	0	0	0.0113197	0	0	0	0	0	0	0
1888	AJ011931.2	ENSG00000286886.1	0	0	0	0.0494296	0.0575614	0.0529347	0	0	0	0	0	0
1889	AJ011932.1	ENSG00000274248.1	0	0.188888	0.187398	0.541926	0.516686	0.471404	0	0.632231	0	0	0	0
1890	AJ239322.1	ENSG00000235615.2	0	0	0.0603282	0.0386613	0.0401928	0.174399	0.108998	0	0	0	0.0985995	0.0896742
1891	AJ239322.3	ENSG00000244337.2	0	0	0	0	0	0	0	0	0	0	0	0
1892	AJ271736.10	ENSG00000270726.6	0.265172	0.193098	0.511546	0.565299	0.734902	0.0692167	0.437063	0.578731	0	0.25053	0.444783	0.703633
1893	AJAP1	ENSG00000196581.11	0.0134408	0.003593	0.0128226	0.0146218	0.0304014	0.0275914	0.00698016	0.00708266	0.00787121	0.00949851	0.009854	0.0247382
1894	AJM1	ENSG00000232434.2	5.00471	6.24434	6.16477	4.96722	5.52754	5.26525	6.95973	7.2356	6.40738	6.6453	7.13241	5.766
1895	AJUBA	ENSG00000129474.16	8.67503	11.9928	11.3062	8.3401	8.78105	8.65533	17.0723	14.8965	15.487	7.67901	7.85045	7.37665
1896	AK1	ENSG00000106992.19	63.1586	71.3616	58.542	55.5692	53.8238	60.8594	77.1042	82.3817	72.6804	32.6198	35.4457	25.8972
1897	AK2	ENSG00000004455.17	217.04	239.74	238.304	137.862	134.945	135.99	294.349	305.293	294.739	161.791	211.254	170.659
1898	AK3	ENSG00000147853.17	25.1862	23.4957	23.4991	28.3195	24.6258	27.0252	24.6119	23.0295	22.035	22.6045	25.2602	24.5789
1899	AK4	ENSG00000162433.15	36.5567	36.6689	35.5231	29.217	22.8089	25.4091	44.6131	49.0534	54.1332	35.1035	36.1042	35.0705
1900	AK5	ENSG00000154027.19	13.5606	5.44156	4.85069	11.3014	12.6893	23.7027	12.8711	11.6367	26.0254	6.79774	5.61361	7.01511
1901	AK6	ENSG00000085231.14	48.6031	46.9762	36.9203	43.5009	37.2328	44.54	36.5466	38.357	62.8666	29.7119	30.185	31.712
1902	AK7	ENSG00000140057.9	1.05712	1.50176	1.5711	1.22651	1.0861	1.31816	0.967804	1.32213	0.890446	2.13531	2.25231	2.04496
1903	AK8	ENSG00000165695.10	0.750399	1.04803	1.07161	1.08474	1.11492	1.2482	0.813066	1.2766	0.659956	1.55696	2.09694	1.49402
1904	AK9	ENSG00000155085.16	2.28234	1.8715	2.21554	2.51189	2.22807	2.57503	1.49206	1.64248	1.45538	1.89614	3.64487	2.19808
1905	AKAIN1	ENSG00000231824.4	0	0	0	0	0.00899802	0	0	0	0	0.0130041	0	0
1906	AKAP1	ENSG00000121057.13	26.0814	28.3454	28.3442	26.4165	27.087	27.5918	30.5785	36.4813	33.1086	29.4633	29.1529	30.5172
1907	AKAP1-DT	ENSG00000263004.2	2.1088	0.875578	1.74103	5.17853	3.33642	4.89155	0.587524	0.581116	0.664969	0.704363	1.39457	1.01205
1908	AKAP10	ENSG00000108599.15	19.4319	19.9948	21.1591	18.2722	17.6556	23.6228	16.4012	14.3022	12.2699	18.0735	23.2317	21.7704
1909	AKAP11	ENSG00000023516.9	12.0478	12.2944	11.6824	12.5949	10.4706	12.2493	11.676	10.7404	11.2109	12.1126	12.1592	12.8734
1910	AKAP12	ENSG00000131016.17	27.9339	23.9246	20.2	17.6984	13.4863	19.4063	8.24631	7.40794	3.42046	17.7571	14.2997	17.2957
1911	AKAP13	ENSG00000170776.22	49.9801	46.8546	69.5161	39.2727	52.4221	51.6506	53.214	45.3141	43.6448	46.1051	46.201	37.4979
1912	AKAP14	ENSG00000186471.13	0.231683	0	0.253415	0.494357	0.373128	0.182158	0	0.0796038	0	0.108399	0.108187	0.0526016
1913	AKAP17A	ENSG00000197976.12	29.8348	32.3062	33.0113	32.3453	35.2836	30.8522	34.5292	34.8058	33.6382	28.609	29.8881	28.8554
1914	AKAP3	ENSG00000111254.8	0.763172	0.726977	1.01522	4.64683	4.33667	5.36738	0.784268	0.745411	0.800697	1.95807	1.04729	1.85913
1915	AKAP4	ENSG00000147081.15	0.0151519	0	0	0.223612	0	0.0118839	0	0	0.0158596	0	0	0
1916	AKAP5	ENSG00000179841.8	0.285978	0.220443	0.336841	0.563256	0.588832	0.576177	0.223085	0.371995	0.391439	0.457873	0.609998	0.629515
1917	AKAP6	ENSG00000151320.11	2.03006	1.39024	1.70349	1.60862	1.66752	1.33444	1.21716	1.559	0.719743	1.67439	1.29102	0.814046
1918	AKAP7	ENSG00000118507.18	3.56409	3.07322	3.20748	2.30015	2.12003	2.04922	3.65332	3.14924	2.85717	3.29594	2.8308	3.45816
1919	AKAP8	ENSG00000105127.10	16.2233	15.1415	15.4047	12.1069	13.4592	12.5387	17.8432	20.162	22.6841	15.8694	15.0627	15.398
1920	AKAP8L	ENSG00000011243.19	34.5697	33.1822	32.8683	43.4904	46.0309	50.9467	35.0408	36.4217	41.233	28.5244	29.9236	28.1381
1921	AKAP9	ENSG00000127914.19	8.79115	7.11134	7.04324	6.56151	6.01527	7.8448	6.20796	5.06958	5.85025	7.52276	7.473	8.41431
1922	AKIP1	ENSG00000166452.12	28.8544	26.33	24.8516	15.4387	15.3713	20.2857	21.6631	27.3557	27.2504	23.4192	18.5736	19.4515
1923	AKIRIN1	ENSG00000174574.16	65.6823	69.26	61.4716	67.548	60.4881	67.6155	65.8997	72.1188	73.9366	59.2599	57.8916	54.9593
1924	AKIRIN2	ENSG00000135334.9	34.689	33.8755	33.3165	43.8964	44.258	46.927	37.7875	40.9986	38.0082	33.5611	31.439	33.5637
1925	AKNA	ENSG00000106948.17	4.75547	4.3348	4.63914	3.604	3.30019	3.08242	3.17486	3.14659	2.91838	2.21134	2.15945	2.43983
1926	AKNAD1	ENSG00000162641.20	0.403893	0.360797	0.410247	0.767369	0.682464	0.643302	0.309198	0.352781	0.323282	0.410171	0.644794	0.415369
1927	AKR1A1	ENSG00000117448.14	41.6826	44.5098	47.5841	48.9966	47.4447	47.7033	40.9447	38.1234	28.1377	48.3685	55.9235	41.9969
1928	AKR1B1	ENSG00000085662.14	33.334	37.2828	34.6396	154.813	138.98	121.799	46.9635	42.2353	43.0127	42.9488	47.262	42.3057
1929	AKR1B10	ENSG00000198074.10	0.0640731	0	0.0565249	0.106116	0.134804	0.0687016	0	0	0.0649158	0.0271333	0.0292469	0.0896348
1930	AKR1B15	ENSG00000227471.9	0.0871766	0.0286036	0.0275854	0.0789477	0.174351	0.118439	0	0	0.0612654	0.0534466	0.10881	0.138909
1931	AKR1C1	ENSG00000187134.14	41.598	48.6827	49.4859	121.147	126.461	125.157	84.7665	113.775	154.843	25.3366	32.242	26.3184
1932	AKR1C2	ENSG00000151632.17	1.70138	1.78317	1.5999	2.93053	3.15507	2.24032	1.80603	1.04449	2.65015	1.48229	2.1717	2.16397
1933	AKR1C3	ENSG00000196139.14	0.865843	1.57788	1.67197	0.889692	0.354261	0.244553	0.892343	1.11104	0.853333	1.04041	0.845916	0.830858
1934	AKR1C4	ENSG00000198610.11	0	0.102705	0.0969252	0.0910353	0.0660549	0.215617	0.0443291	0	0	0.160003	0.245948	0.0378827
1935	AKR1C8P	ENSG00000264006.8	0	0	0	0.0488596	0.0354199	0.173389	0	0	0	0	0	0
1936	AKR1D1	ENSG00000122787.15	0.0163554	0.0202833	0.0307212	0.0432072	0.0388254	1.15177	0	0.0213171	0.0171062	0.0305297	0.0155929	0.0430653
1937	AKR1E2	ENSG00000165568.18	20.9145	21.6885	26.7613	10.6987	7.57868	5.88602	12.174	12.9809	8.36579	31.7574	37.8929	31.267
1938	AKR7A2	ENSG00000053371.13	67.7052	75.2572	68.2204	67.8281	68.3176	70.1634	86.203	90.0833	79.0951	74.7334	83.9192	68.7399
1939	AKR7A3	ENSG00000162482.5	0.503432	1.11232	0.805531	1.07943	1.60164	1.10903	0.648204	0.618698	0.43865	0.797832	1.61619	1.18249
1940	AKR7L	ENSG00000211454.15	0.400784	0.0834541	0.471051	0.450044	0.594574	0.350039	0.252779	0.301693	0.378701	0.612837	0.726247	0.334223
1941	AKT1	ENSG00000142208.18	96.391	110.561	102.544	91.1135	96.0533	91.7575	145.697	146.638	147.081	74.7262	80.8124	72.6512
1942	AKT1S1	ENSG00000204673.11	64.3393	61.8347	59.3519	61.6358	57.8284	65.5343	60.1268	68.2151	62.0108	50.9303	45.8451	43.2618
1943	AKT2	ENSG00000105221.18	82.9874	87.6313	92.1709	73.1232	79.8416	69.3818	95.0328	99.0094	96.0054	100.735	101.352	98.1898
1944	AKT3	ENSG00000117020.19	10.6009	9.95845	10.5068	13.5489	11.6227	16.7364	10.8261	7.48657	8.21115	10.225	10.325	10.3266
1945	AKT3-IT1	ENSG00000228939.1	0.948097	1.0764	0.744552	0.427714	0.84115	0.874479	0	0.16862	0.667645	0.300093	0.489454	0.553762
1946	AKTIP	ENSG00000166971.17	17.2452	16.8864	17.5837	12.8664	14.8585	14.7085	20.1175	16.4811	16.2419	17.0796	20.0026	18.5432
1947	AL021546.6	ENSG00000111780.8	1.20792	0.734581	0	1.49842	1.28519	0.341849	1.44388	1.21665	1.21894	1.48068	0	1.0252
1948	AL022341.3	ENSG00000228201.1	0.629455	0.876115	0.297129	0	1.44279	1.24878	0.633246	0.332157	0.662567	1.50949	0.86591	0.549645
1949	AL022344.7	ENSG00000259869.2	2.92123	3.41715	4.29184	7.39374	7.74362	6.85929	4.49262	4.59448	5.29543	9.79164	10.6945	9.92611
1950	AL022345.12	ENSG00000285884.1	1.35766	0.370643	0.403241	1.82165	1.43067	1.16717	0.54586	0.631728	0.474251	0.702393	0.450038	0.52632
1951	AL022393.9	ENSG00000280107.1	0.251348	0.0557583	0.157429	0.147648	0.0536481	0.109556	0	0.0296965	0.0292387	0.155172	0.0530218	0.0731652
1952	AL050303.10	ENSG00000279773.1	0	0	0	0	0.0160348	0.0392988	0	0	0	0	0	0
1953	AL050303.7	ENSG00000224922.1	0	0	0	0	0	0	0	0	0	0	0	0
1954	AL078471.5	ENSG00000273840.1	0	0	0	0	0	0.0156122	0	0	0	0	0	0.0112954
1955	AL109761.5	ENSG00000244676.5	0	0	0	0	0	0	0	0	0	0	0	0
1956	AL109763.1	ENSG00000228708.1	0	0	0	0	0	0	0	0	0	0	0	0
1957	AL109767.1	ENSG00000235785.1	0	0	0	0	0.0858173	0	0	0	0	0	0	0
1958	AL121578.2	ENSG00000259977.1	0	0	0	0	0	0	0	0	0	0	0	0
1959	AL122127.25	ENSG00000244620.1	0	0	0	0.338206	0.238987	0	0	0	0	0	1.00093	0.318423
1960	AL132709.1	ENSG00000230805.8	0	0	0	0.394249	0.521373	0.339134	0	0	0	0	0.0485688	0.0448483
1961	AL132796.1	ENSG00000237342.1	0	0	0	0	0	0	0	0	0	0	0	0
1962	AL133243.1	ENSG00000276334.1	1.54144	1.07383	1.66679	1.461	1.30373	0.9584	0.878858	0.680347	0.7308	1.58925	1.29733	1.67623
1963	AL133243.2	ENSG00000276517.1	0.678571	0.376611	0.777044	0.317243	0.796138	0.644677	0.622237	0.335524	0.378336	0.569033	0.904422	0.750686
1964	AL133243.3	ENSG00000274159.1	0.375332	1.73949	2.38714	3.0755	2.45642	1.83317	0	1.59072	2.7653	1.8088	1.03723	2.30984
1965	AL133243.4	ENSG00000279544.1	0.438916	0.210018	0.592934	0.443352	0.364174	0.368198	0.20691	0.249106	0.172399	0.508838	0.775857	0.533573
1966	AL133245.2	ENSG00000272754.1	0.334301	0.5084	0.577425	0.376217	0.568328	0.188843	0.337516	0.517961	0.0488943	0.635408	1.15353	0.666584
1967	AL133247.2	ENSG00000228563.1	0	0	0	0	0	0	0	0	0	0	0	0
1968	AL135749.6	ENSG00000285547.1	0	0	0	0.182508	0	0.0400282	0.180963	0.352364	0.192208	0	0.331608	0
1969	AL136419.6	ENSG00000260669.2	1.22262	1.33389	1.93886	2.09043	2.31278	2.5483	0.991062	1.28301	1.62303	1.98162	1.77265	1.88404
1970	AL157359.3	ENSG00000226204.1	0	0	0	0	0	0	0	0	0	0	0	0
1971	AL157359.4	ENSG00000232193.1	0	0	0	0	0	0	0	0	0	0	0	0
1972	AL157871.2	ENSG00000259052.1	0	0	0	0	0	0	0	0	0	0	0	0
1973	AL157902.3	ENSG00000236866.5	0	0	0	0.0706616	0.0511213	0	0	0	0	0.426714	0.0747876	0.208109
1974	AL161668.5	ENSG00000258604.1	1.06112	0	0.381675	0	0.562961	0.165272	0	0	0	0.19811	0	1.07877
1975	AL162151.4	ENSG00000229402.1	0.537548	0.648516	0.75762	1.20454	1.38718	0.951669	0.13764	0.142345	0.281986	0.882379	0.625654	0.936519
1976	AL163953.2	ENSG00000225680.1	0	0	0	0	0	0	0	0	0	0	0	0
1977	AL163953.3	ENSG00000237356.7	1.63621	0.739875	2.45256	0.950823	2.79543	1.35761	1.80835	0.713511	1.21252	1.91993	1.65826	2.88279
1978	AL449214.1	ENSG00000285619.1	0.644066	0.0899652	0.518526	0	0.414268	0.506177	0.474304	0.5856	0.385773	0.429247	0.604144	0.320862
1979	AL450226.2	ENSG00000225084.1	0.0890919	0.261582	0.334726	0.317061	0.458342	0.140025	0.275694	0.283546	0.373537	0.249295	0.752532	0.310711
1980	AL512380.1	ENSG00000231754.2	0	0.0642471	0.040225	0	0	0.0167925	0.0223355	0	0.0224096	0.0594253	0.0203459	0.0373949
1981	AL589986.2	ENSG00000226716.1	0	0	0	0.0670919	0.0971081	0	0	0	0	0	0	0
1982	AL591893.1	ENSG00000229021.2	0.840418	0.648853	0.867284	0.863043	1.03263	1.12554	0.766403	0.680361	0.77432	1.13306	1.25449	1.18998
1983	AL672294.1	ENSG00000227237.1	0.202121	0.191628	0.570808	0.183471	0.524582	0.159522	0.615833	0.641815	0.212572	0.765313	0.186476	0.528262
1984	AL928654.7	ENSG00000257341.5	0.639229	0.519887	0.739604	1.75928	1.63911	0.539341	0.517465	0.223235	0.36692	1.23741	0.595053	1.37198
1985	ALAD	ENSG00000148218.16	9.4945	9.78488	7.56439	7.16311	8.08559	7.15538	8.88556	7.06689	6.72228	7.91316	8.4353	7.22613
1986	ALAS1	ENSG00000023330.15	33.6751	33.519	31.124	52.8219	55.8269	55.737	23.7331	25.1841	27.3322	24.7106	23.4672	23.9835
1987	ALAS2	ENSG00000158578.21	0.307782	0.462852	0.0968398	0.593303	0.229986	0.493252	0.0268662	0	0.0493841	0.117517	0.699811	0.903083
1988	ALB	ENSG00000163631.17	0	0	0	0.0554662	0.100736	0.0958896	0	0	0	0	0	0
1989	ALCAM	ENSG00000170017.12	0.355407	0.382442	0.298641	0.724965	0.601945	0.936046	0.584575	0.396592	0.758721	0.141008	0.117567	0.266046
1990	ALDH16A1	ENSG00000161618.10	26.8598	34.2931	35.4364	29.6535	31.9229	26.0349	36.2946	39.9303	30.1354	31.2233	37.7328	27.9583
1991	ALDH18A1	ENSG00000059573.9	60.4141	67.7798	62.6423	38.8657	32.912	32.4742	64.2677	62.5864	58.7989	52.1855	52.7614	49.0809
1992	ALDH1A1	ENSG00000165092.13	620.579	654.803	601.696	150.105	92.0149	93.7581	1037.64	915.166	980.859	488.837	520.964	506.158
1993	ALDH1A2	ENSG00000128918.15	0.0994536	0	0.0934108	2.94161	3.35927	2.45494	0.204815	0.175193	0.312766	0.555526	0.12426	0.470468
1994	ALDH1A3	ENSG00000184254.17	55.2866	57.3471	55.3023	81.1175	77.4571	81.0492	77.95	85.609	97.6599	48.2666	47.218	53.4597
1995	ALDH1B1	ENSG00000137124.8	22.9485	22.7465	21.481	13.1234	12.0819	12.8957	26.563	29.7965	27.7387	19.2027	17.8506	18.2985
1996	ALDH1L1	ENSG00000144908.14	0.232576	0.217447	0.365673	0.74225	1.00813	0.496496	0.0426807	0.332155	0.0294557	0.439657	0.267834	0.480613
1997	ALDH1L1-AS1	ENSG00000250218.1	0	0	0	0	0.30081	0	0	0	0	0	0.63779	0
[truncated: 36,247 more rows]

## Sheet: Supplementary Data 3b
Supplementary Data 3b. Differential gene expression between control cells and persisters.
	gene_id	gene_name	pval	qval	b	se_b	mean_obs	var_obs	tech_var	sigma_sq	smooth_sigma_sq	final_sigma_sq
1	ENSG00000169429.11	CXCL8	4.12178e-194	9.74388e-190	3.44078	0.11577	12.1166	3.55953	0.000803359	0.00900832	0.0193005	0.0193005
3	ENSG00000286853.1	CTD-2037L6.3	5.73114e-172	6.77421e-168	3.49685	0.125089	9.62057	3.67311	0.0054622	0.000438047	0.0180085	0.0180085
4	ENSG00000100292.18	HMOX1	1.54514e-158	1.21757e-154	3.87406	0.144406	11.0641	4.52752	0.00166919	0.0296106	0.0177427	0.0296106
10	ENSG00000137331.12	IER3	1.02029e-151	6.02994e-148	3.03586	0.115712	10.7733	2.77932	0.00255713	0.0154245	0.0175266	0.0175266
12	ENSG00000148677.7	ANKRD1	2.72678e-139	1.28922e-135	9.13561	0.363622	3.56781	25.0541	0.00293655	0.0174732	0.195395	0.195395
13	ENSG00000204876.5	AC021218.2	1.11544e-138	4.39482e-135	3.68471	0.146989	8.52964	4.08247	0.0112899	0.000404264	0.0211189	0.0211189
16	ENSG00000203811.1	H3C14	1.48719e-136	4.39465e-133	-2.81054	0.112999	11.8182	2.38461	0.000427252	0.0181639	0.0187259	0.0187259
17	ENSG00000203852.3	H3C15	1.48719e-136	4.39465e-133	-2.81054	0.112999	11.8182	2.38461	0.000427252	0.0181639	0.0187259	0.0187259
18	ENSG00000124762.14	CDKN1A	6.03061e-133	1.58404e-129	5.43376	0.221456	9.04373	8.91658	0.0154422	0.0581222	0.0191633	0.0581222
23	ENSG00000254166.3	CASC19	9.59407e-132	2.26804e-128	3.27818	0.134222	9.47265	3.24556	0.00432898	0.0226942	0.01821	0.0226942
110	ENSG00000278828.1	H3C10	3.20813e-128	6.89456e-125	-3.55349	0.147511	11.3432	3.8143	0.00139041	0.0312488	0.0180322	0.0312488
111	ENSG00000113070.8	HBEGF	2.62881e-127	5.17875e-124	3.38533	0.141042	9.05433	3.4503	0.0107086	0.00450719	0.0191305	0.0191305
112	ENSG00000138166.6	DUSP5	2.75391e-121	5.00789e-118	3.33825	0.142546	8.61113	3.35552	0.00971681	0.0057247	0.0207623	0.0207623
113	ENSG00000132854.19	KANK4	3.07866e-118	5.19854e-115	-3.27127	0.141505	9.16951	3.23438	0.00343737	0.0265983	0.0188089	0.0265983
117	ENSG00000175197.13	DDIT3	1.2864e-114	2.02737e-111	2.93213	0.128858	9.80338	2.59914	0.0042343	0.0206721	0.0178043	0.0206721
123	ENSG00000056558.11	TRAF1	8.41124e-114	1.24276e-110	3.27181	0.144309	9.36623	3.23641	0.00646754	0.0247699	0.0183864	0.0247699
126	ENSG00000181634.8	TNFSF15	4.17757e-108	5.80928e-105	4.71397	0.213424	7.27235	6.67459	0.0368795	-0.026718	0.0314449	0.0314449
128	ENSG00000262001.1	DLGAP1-AS2	7.89188e-105	1.03647e-101	3.63872	0.167344	8.97874	4.00569	0.00933571	0.0326705	0.0193768	0.0326705
130	ENSG00000055732.13	MCOLN3	6.02013e-96	7.49031e-93	4.03554	0.194164	7.72262	4.89593	0.0301387	-0.0173204	0.0264108	0.0264108
134	ENSG00000285106.2	RP11-36B6.2	2.71077e-95	3.20412e-92	2.76421	0.13346	9.28706	2.30539	0.00817794	0.00824717	0.0185396	0.0185396
141	ENSG00000146666.5	LINC00525	4.35471e-93	4.90216e-90	3.21711	0.157195	7.97169	3.12185	0.0127222	0.00840845	0.0243434	0.0243434
142	ENSG00000173846.13	PLK3	4.6571e-93	5.00427e-90	2.45749	0.120098	9.83646	1.82401	0.00386496	0.0114197	0.0177703	0.0177703
143	ENSG00000266401.2	RP11-874J12.4	7.96776e-93	8.18947e-90	3.48787	0.170671	7.8137	3.65143	0.0180944	-0.0157624	0.0255983	0.0255983
146	ENSG00000249992.2	TMEM158	2.96911e-92	2.92457e-89	3.2239	0.158252	9.37675	3.14811	0.00589902	0.0316666	0.0183676	0.0316666
147	ENSG00000145911.6	N4BP3	6.03558e-92	5.70725e-89	2.46077	0.120999	9.72466	1.82998	0.00407295	0.012631	0.0178881	0.0178881
148	ENSG00000128578.10	STRIP2	6.50514e-92	5.91467e-89	3.28812	0.16171	8.58906	3.27491	0.0139352	0.02529	0.0208567	0.02529
150	ENSG00000109436.8	TBC1D9	2.98936e-91	2.61735e-88	2.97279	0.146743	8.45503	2.6722	0.0108343	0.0153752	0.0214658	0.0214658
151	ENSG00000162413.16	KLHL21	9.1549e-91	7.72935e-88	2.42488	0.120024	10.4022	1.77361	0.00419215	0.0077966	0.0174165	0.0174165
157	ENSG00000119681.12	LTBP2	2.61889e-90	2.13484e-87	2.50228	0.124174	10.8613	1.89693	0.00506474	0.0180642	0.0175823	0.0180642
161	ENSG00000158859.10	ADAMTS4	8.11694e-88	6.39615e-85	2.72853	0.137351	10.0918	2.23546	0.0107705	-0.00827356	0.0175275	0.0175275
163	ENSG00000090530.10	P3H2	8.16985e-87	6.23017e-84	3.15067	0.159535	8.53548	3.00856	0.0137379	0.0244393	0.0210926	0.0244393
167	ENSG00000226380.9	AC058791.1	4.03913e-86	2.98391e-83	4.05319	0.206078	7.74464	4.97009	0.0374942	0.0144827	0.0262082	0.0262082
170	ENSG00000023445.16	BIRC3	4.56031e-86	3.26684e-83	3.02306	0.153751	9.57069	2.75827	0.0173874	0.00335374	0.0180718	0.0180718
176	ENSG00000164690.8	SHH	2.21618e-84	1.5409e-81	3.71468	0.190848	6.6363	4.18335	0.009574	0.0450606	0.0416816	0.0450606
180	ENSG00000125966.10	MMP24	6.43955e-82	4.34946e-79	2.51075	0.130964	8.9376	1.89518	0.00621001	-0.00117912	0.0195175	0.0195175
181	ENSG00000106366.9	SERPINE1	1.33209e-81	8.74738e-79	2.32251	0.121386	12.9993	1.63267	0.000382688	0.0176785	0.021719	0.021719
182	ENSG00000006327.14	TNFRSF12A	1.34946e-80	8.53938e-78	2.2322	0.117408	11.0369	1.51136	0.0013353	0.0193418	0.0177189	0.0193418
184	ENSG00000142871.18	CCN1	1.37266e-80	8.53938e-78	2.19726	0.115576	12.1603	1.46248	0.000642593	0.0169714	0.0193942	0.0193942
190	ENSG00000171864.5	PRND	1.48662e-79	9.01121e-77	2.37847	0.125938	10.6508	1.71617	0.0016513	0.0221393	0.0174661	0.0221393
191	ENSG00000278705.2	H4C2	1.35089e-78	7.98375e-76	-3.33806	0.177849	11.3065	3.38076	0.00113621	0.046309	0.0179892	0.046309
192	ENSG00000008735.14	MAPK8IP2	1.77642e-78	1.02426e-75	2.1684	0.11562	10.1439	1.41573	0.0025585	0.00388172	0.0174933	0.0174933
193	ENSG00000166750.10	SLFN5	6.43391e-78	3.62137e-75	3.13374	0.167705	8.04084	2.96357	0.018337	0.00349447	0.0238505	0.0238505
196	ENSG00000167034.10	NKX3-1	1.2492e-77	6.8677e-75	3.9554	0.212079	7.16217	4.71614	0.0345192	-0.00628119	0.0329471	0.0329471
198	ENSG00000204386.12	NEU1	8.25802e-77	4.43681e-74	2.14756	0.115776	10.7771	1.3936	0.00257717	0.00992291	0.0175288	0.0175288
200	ENSG00000132688.11	NES	8.32865e-75	4.37532e-72	-2.30904	0.126179	9.10138	1.60836	0.00489033	0.00618709	0.0189915	0.0189915
201	ENSG00000243509.6	TNFRSF6B	1.16958e-74	6.0106e-72	-2.16312	0.118325	12.6473	1.40977	0.000385112	0.00716309	0.0206162	0.0206162
202	ENSG00000185022.12	MAFF	1.26441e-74	6.35973e-72	2.16138	0.118257	10.5301	1.4182	0.00354854	0.0173686	0.0174287	0.0174287
209	ENSG00000234745.13	HLA-B	3.04183e-74	1.4981e-71	2.01345	0.110453	10.6126	1.22688	0.000848177	0.0125154	0.0174517	0.0174517
212	ENSG00000117399.14	CDC20	5.17366e-74	2.49603e-71	-2.32115	0.127537	12.0108	1.63584	0.000607895	0.0237905	0.0190839	0.0237905
214	ENSG00000265763.4	ZNF488	8.95115e-74	4.2321e-71	-3.07987	0.169505	7.87223	2.88017	0.0130664	0.0300315	0.0251112	0.0300315
216	ENSG00000277075.2	H2AC8	1.01516e-72	4.70556e-70	-4.37408	0.242519	9.29959	5.81036	0.00599381	0.0822291	0.018514	0.0822291
217	ENSG00000272512.1	RP11-54O7.17	1.59929e-71	7.27061e-69	2.94885	0.164897	8.00062	2.63451	0.0166531	0.0155871	0.0241333	0.0241333
218	ENSG00000128564.7	VGF	1.77305e-71	7.90848e-69	2.44918	0.137	11.6694	1.82207	0.00100828	0.0271451	0.0184803	0.0271451
221	ENSG00000189223.15	PAX8-AS1	1.30894e-70	5.73026e-68	3.00486	0.169141	9.40753	2.74309	0.0159066	0.0270064	0.0183143	0.0270064
251	ENSG00000112984.12	KIF20A	2.34115e-69	1.00627e-66	-2.112	0.11998	9.04394	1.34847	0.00243026	0.0104511	0.0191626	0.0191626
256	ENSG00000135625.8	EGR4	4.21499e-68	1.77933e-65	4.33642	0.24867	6.93346	5.7004	0.0563328	0.0174587	0.0364226	0.0364226
258	ENSG00000112379.9	ARFGEF3	8.58164e-68	3.52849e-65	2.69034	0.154637	8.36202	2.20008	0.0082416	0.0276275	0.021929	0.0276275
259	ENSG00000270882.2	H4C14	8.65704e-68	3.52849e-65	-3.19824	0.183836	13.1473	3.10917	0.000692713	0.0500008	0.0222436	0.0500008
263	ENSG00000118971.9	CCND2	3.69354e-67	1.47878e-64	5.4739	0.316156	6.24563	9.06086	0.100031	-0.0103207	0.049901	0.049901
264	ENSG00000161011.20	SQSTM1	3.75326e-67	1.47878e-64	2.04666	0.118215	11.9322	1.27166	0.00202989	0.016746	0.0189323	0.0189323
276	ENSG00000158406.6	H4C8	8.40344e-67	3.25668e-64	-3.15108	0.182496	13.7416	3.01875	0.00113692	0.0488204	0.024756	0.0488204
279	ENSG00000222032.1	AC112721.2	7.31327e-64	2.78848e-61	3.18724	0.188915	7.5071	3.09038	0.0192743	0.0342589	0.0286044	0.0342589
280	ENSG00000108342.13	CSF3	2.15157e-63	8.0735e-61	2.25839	0.134368	9.15226	1.53237	0.00822905	-0.00537861	0.0188531	0.0188531
287	ENSG00000134222.16	PSRC1	6.08252e-63	2.24673e-60	-2.01663	0.120426	9.85954	1.23655	0.00400696	0.0166357	0.0177468	0.0177468
296	ENSG00000184371.14	CSF1	6.93085e-63	2.5207e-60	2.10228	0.125599	10.6286	1.3448	0.00325308	0.0204097	0.0174575	0.0204097
304	ENSG00000118523.6	CCN2	2.1276e-62	7.62067e-60	2.71739	0.163	7.82523	2.24126	0.0143535	0.0181369	0.0255002	0.0255002
305	ENSG00000173334.4	TRIB1	2.28521e-62	8.06304e-60	2.67053	0.160231	7.49428	2.15005	0.00976354	0.0033985	0.0287472	0.0287472
308	ENSG00000166851.15	PLK1	2.4286e-62	8.44294e-60	-2.60131	0.156111	9.09104	2.05928	0.0028242	0.0337319	0.0190211	0.0337319
312	ENSG00000185130.5	H2BC13	4.68012e-62	1.60345e-59	-4.31703	0.259688	9.89989	5.67195	0.00593454	0.0952225	0.0177059	0.0952225
313	ENSG00000175505.11	CLCF1	1.08363e-61	3.65958e-59	2.29359	0.138389	8.70214	1.60115	0.00799923	0.0207281	0.0203884	0.0207281
315	ENSG00000166900.17	STX3	1.48726e-61	4.95195e-59	2.74912	0.166065	8.81188	2.28361	0.0213995	-0.00101062	0.0199671	0.0199671
322	ENSG00000171246.6	NPTX1	2.18735e-61	7.18179e-59	2.13554	0.129182	9.07939	1.38818	0.00521766	0.0198144	0.0190551	0.0198144
323	ENSG00000176170.14	SPHK1	3.85796e-61	1.24935e-58	3.22977	0.19578	9.50983	3.17543	0.0156055	0.0418892	0.0181552	0.0418892
331	ENSG00000106089.12	STX1A	5.03925e-61	1.60984e-58	2.13904	0.129789	9.44116	1.37722	0.00700886	-0.0012874	0.0182591	0.0182591
335	ENSG00000110031.13	LPXN	1.08914e-60	3.43296e-58	2.29266	0.139506	8.57421	1.59066	0.00827177	0.00893757	0.0209211	0.0209211
339	ENSG00000265972.6	TXNIP	5.15326e-60	1.60294e-57	1.94419	0.118986	12.7336	1.13594	0.00036803	0.00209731	0.0208685	0.0208685
341	ENSG00000242802.9	AP5Z1	2.55591e-59	7.84697e-57	1.84794	0.113777	10.2341	1.03586	0.00196822	0.0122741	0.0174497	0.0174497
350	ENSG00000203883.7	SOX18	3.08686e-59	9.35555e-57	-2.17046	0.13373	8.60353	1.42029	0.0060311	0.00273796	0.0207946	0.0207946
351	ENSG00000286522.2	H3C2	8.9655e-59	2.68284e-56	-4.06974	0.251769	11.7529	5.0449	0.00112273	0.0939588	0.0186149	0.0939588
352	ENSG00000162545.6	CAMK2N1	1.64901e-58	4.87284e-56	3.27777	0.203248	9.3163	3.2727	0.0064375	0.0555269	0.0184806	0.0555269
353	ENSG00000143816.8	WNT9A	3.45525e-58	1.00842e-55	2.95494	0.183751	7.33984	2.63416	0.020068	-0.00174855	0.0305788	0.0305788
354	ENSG00000274641.2	H2BC17	8.55322e-58	2.46583e-55	-3.61527	0.225602	10.7474	3.98213	0.0020734	0.0742711	0.0175121	0.0742711
355	ENSG00000232533.1	AC093673.5	2.58698e-57	7.36823e-55	3.17196	0.198794	7.90751	3.06583	0.0139332	0.0453454	0.0248305	0.0453454
356	ENSG00000116717.13	GADD45A	4.33401e-57	1.21971e-54	2.24836	0.141195	9.24625	1.54045	0.0043807	0.0255233	0.018627	0.0255233
361	ENSG00000177606.8	JUN	4.63625e-57	1.28942e-54	1.95579	0.122854	13.1731	1.16379	0.00030078	0.0200228	0.0223391	0.0223391
363	ENSG00000130766.5	SESN2	8.79446e-57	2.41745e-54	1.78038	0.112119	11.0215	0.963649	0.00115011	0.0147488	0.0177058	0.0177058
364	ENSG00000145022.4	TCTA	1.84665e-56	5.0178e-54	2.14038	0.135186	9.26024	1.3963	0.00440895	0.0230039	0.0185963	0.0230039
365	ENSG00000177628.16	GBA	2.17127e-56	5.83282e-54	1.79229	0.113274	11.7504	0.971361	0.000635788	0.00894835	0.0186106	0.0186106
369	ENSG00000163207.7	IVL	2.3135e-56	6.14507e-54	7.3422	0.464148	2.6711	16.2981	0.0126531	0.144531	0.310497	0.310497
370	ENSG00000152076.19	CCDC74B	2.83923e-56	7.45772e-54	-2.58134	0.163317	7.61902	2.03038	0.0125914	0.026634	0.027417	0.027417
379	ENSG00000229656.7	ITGB1-DT	4.59862e-56	1.19463e-53	3.11482	0.197448	6.89944	2.91579	0.0214972	-0.0150344	0.0369815	0.0369815
383	ENSG00000287080.2	H3C3	9.56067e-56	2.45668e-53	-4.29248	0.272901	11.028	5.61698	0.0017525	0.10996	0.0177113	0.10996
384	ENSG00000162734.13	PEA15	1.24855e-55	3.17374e-53	2.84895	0.181321	11.9912	2.4744	0.000825492	0.0484906	0.0190454	0.0484906
387	ENSG00000258976.1	CTD-2207P18.2	1.53186e-55	3.85246e-53	3.56873	0.227319	6.78584	3.83226	0.0385827	-0.0242037	0.0389285	0.0389285
389	ENSG00000064300.9	NGFR	4.23789e-55	1.05457e-52	2.65772	0.169991	8.76539	2.15372	0.00400697	0.0393382	0.020142	0.0393382
392	ENSG00000137193.14	PIM1	5.5819e-55	1.37454e-52	1.76608	0.113088	10.7133	0.939357	0.00168888	0.00286225	0.0174944	0.0174944
393	ENSG00000065057.9	NTHL1	1.31009e-54	3.19284e-52	-2.16319	0.139001	8.20616	1.42667	0.00618925	0.0223726	0.0227926	0.0227926
400	ENSG00000183598.4	H3C13	2.40185e-54	5.79385e-52	-4.17119	0.2687	10.3493	5.30628	0.00302339	0.105276	0.0174205	0.105276
401	ENSG00000166311.10	SMPD1	2.90614e-54	6.9395e-52	2.00788	0.129446	9.36091	1.22036	0.00673829	0.00686655	0.0183961	0.0183961
408	ENSG00000104856.14	RELB	3.90167e-54	9.22356e-52	2.29542	0.148164	10.1481	1.60703	0.00246843	0.0304604	0.0174909	0.0304604
413	ENSG00000105419.18	MEIS3	4.6117e-54	1.07941e-51	1.93841	0.125206	10.4347	1.13893	0.00609831	0.00853267	0.0174167	0.0174167
423	ENSG00000163040.15	CCDC74A	5.55309e-54	1.28701e-51	-2.06419	0.133434	8.71773	1.29536	0.00638036	0.0149872	0.0203267	0.0203267
428	ENSG00000196352.16	CD55	6.54248e-54	1.50159e-51	2.1754	0.140719	8.78244	1.42438	0.00962556	-0.00379004	0.0200773	0.0200773
439	ENSG00000180628.15	PCGF5	1.49093e-53	3.38901e-51	2.43551	0.158088	7.99739	1.7982	0.0133313	0.0100338	0.0241564	0.0241564
442	ENSG00000142178.9	SIK1	1.58562e-53	3.5699e-51	2.14856	0.139499	10.4057	1.39265	0.0117734	-0.00209033	0.0174164	0.0174164
444	ENSG00000135919.14	SERPINE2	2.59042e-53	5.77713e-51	2.12415	0.138198	8.52671	1.37575	0.00751608	0.0201636	0.0211322	0.0211322
451	ENSG00000134333.14	LDHA	3.38546e-53	7.47964e-51	-2.15486	0.140355	11.5291	1.41667	0.00124619	0.0283032	0.0182726	0.0283032
470	ENSG00000179148.10	ALOXE3	1.05022e-52	2.29882e-50	4.51738	0.295653	6.85246	6.22691	0.0893174	0.0417987	0.0377718	0.0417987
473	ENSG00000182379.10	NXPH4	1.55597e-52	3.37459e-50	2.00232	0.131268	8.81596	1.21597	0.00589491	0.0105833	0.019952	0.019952
475	ENSG00000135924.17	DNAJB2	2.15316e-52	4.62733e-50	2.40691	0.158012	8.2267	1.76792	0.00658754	0.030864	0.0226719	0.030864
482	ENSG00000135047.16	CTSL	2.76378e-52	5.88611e-50	2.5789	0.169484	12.6129	2.02969	0.00104785	0.0420396	0.0205185	0.0420396
509	ENSG00000187837.4	H1-2	3.4409e-52	7.19849e-50	-2.84648	0.187246	12.8359	2.4728	0.00040395	0.0521878	0.0211825	0.0521878
510	ENSG00000272899.4	ATP6V1FNB	3.41652e-52	7.19849e-50	3.09076	0.203309	7.12353	2.89806	0.0285018	0.0117751	0.0335002	0.0335002
511	ENSG00000124588.22	NQO2	1.03933e-51	2.15524e-49	-1.70075	0.112415	10.6674	0.877657	0.00148261	0.010883	0.0174731	0.0174731
520	ENSG00000225138.8	SLC9A3-AS1	9.49033e-51	1.95088e-48	2.38802	0.159382	11.3621	1.74127	0.00287552	0.0352286	0.0180548	0.0352286
533	ENSG00000066230.12	SLC9A3	1.24015e-50	2.52734e-48	1.73037	0.115627	10.766	0.899018	0.00253185	-0.00157986	0.0175224	0.0175224
536	ENSG00000168890.14	TMEM150A	1.59516e-50	3.19572e-48	2.061	0.137874	8.21038	1.29282	0.00574637	0.0173802	0.0227676	0.0227676
538	ENSG00000198721.13	ECI2	1.58427e-50	3.19572e-48	-1.8279	0.122277	10.6253	1.02031	0.00153981	0.0208877	0.0174563	0.0208877
551	ENSG00000175556.17	LONRF3	2.99378e-50	5.9473e-48	2.24927	0.150893	8.27191	1.5282	0.011739	0.00130568	0.0224139	0.0224139
556	ENSG00000166035.11	LIPC	3.73023e-50	7.34855e-48	3.20983	0.215545	7.48075	3.14666	0.038615	0.0310744	0.0288994	0.0310744
560	ENSG00000130600.19	H19	1.63262e-49	3.18968e-47	-2.66205	0.179957	7.55864	2.15751	0.0205322	0.0189168	0.0280445	0.0280445
572	ENSG00000275993.3	SIK1B	1.74476e-49	3.38083e-47	1.89362	0.128049	10.2282	1.08073	0.00714288	-0.000905611	0.0174519	0.0174519
573	ENSG00000214655.11	ZSWIM8	3.43505e-49	6.602e-47	1.73542	0.117715	11.5606	0.911102	0.00246806	0.00702227	0.0183173	0.0183173
584	ENSG00000244005.13	NFS1	6.95132e-49	1.32524e-46	-1.82833	0.124419	9.66399	1.01202	0.00526369	0.00621017	0.0179566	0.0179566
593	ENSG00000268858.2	RP4-591C20.9	8.40377e-49	1.58932e-46	1.77885	0.121158	9.56886	0.953452	0.00394487	0.00125401	0.0180742	0.0180742
594	ENSG00000149548.15	CCDC15	1.03244e-48	1.93705e-46	1.93114	0.131656	8.90944	1.13306	0.00638436	0.011454	0.0196156	0.0196156
596	ENSG00000242265.6	PEG10	1.21196e-48	2.25596e-46	3.9256	0.267828	6.48988	4.63289	0.0630094	-0.0507721	0.0445882	0.0445882
603	ENSG00000130827.6	PLXNA3	1.52865e-48	2.82323e-46	1.65393	0.112963	11.027	0.828889	0.00143042	0.0088714	0.0177104	0.0177104
604	ENSG00000132196.16	HSD17B7	2.63594e-48	4.83051e-46	-1.9407	0.132885	8.20644	1.14502	0.00369686	0.0152078	0.0227909	0.0227909
608	ENSG00000129226.14	CD68	3.32033e-48	6.03789e-46	5.03623	0.345217	9.25671	7.7521	0.0228286	0.155934	0.018604	0.155934
612	ENSG00000213722.10	DDAH2	5.61138e-48	1.01262e-45	-1.68376	0.115701	9.89087	0.85981	0.0023649	0.00925382	0.0177151	0.0177151
618	ENSG00000173559.15	NABP1	5.94791e-48	1.06522e-45	1.97586	0.13581	10.5578	1.17841	0.0102312	-0.00123284	0.0174351	0.0174351
631	ENSG00000135253.15	KCP	1.41435e-47	2.51392e-45	5.1725	0.356986	5.79121	8.07603	0.129749	-0.0677462	0.0614092	0.0614092
636	ENSG00000177406.5	NINJ2-AS1	1.72818e-47	3.04881e-45	2.53675	0.175243	7.5493	1.93274	0.0179208	-0.0151564	0.0281443	0.0281443
643	ENSG00000074071.15	MRPS34	2.01322e-47	3.52537e-45	-1.85714	0.128387	10.472	1.05447	0.00181801	0.022907	0.0174194	0.022907
645	ENSG00000197043.14	ANXA6	2.06743e-47	3.59368e-45	-1.60257	0.110803	10.4001	0.782652	0.000999304	0.0142321	0.0174165	0.0174165
656	ENSG00000233822.5	H2BC15	4.26965e-47	7.36749e-45	-3.32165	0.230457	11.9722	3.37373	0.00245533	0.0772106	0.0190084	0.0772106
659	ENSG00000198576.4	ARC	5.53998e-47	9.49023e-45	2.31415	0.160758	8.42241	1.63761	0.0100778	0.0286869	0.0216242	0.0286869
660	ENSG00000067141.17	NEO1	7.87034e-47	1.33852e-44	1.95384	0.135957	8.82039	1.16454	0.00779082	0.0163258	0.0199357	0.0199357
665	ENSG00000167680.17	SEMA6B	2.05101e-46	3.46328e-44	-2.73276	0.191042	13.2538	2.2842	0.00030208	0.0544436	0.0226445	0.0544436
669	ENSG00000184661.14	CDCA2	2.40753e-46	4.03646e-44	-1.77006	0.123838	10.8463	0.958339	0.00106733	0.0219365	0.0175722	0.0219365
671	ENSG00000154133.15	ROBO4	5.85227e-46	9.74279e-44	1.64466	0.115566	10.4246	0.82445	0.00261673	0.0136083	0.0174164	0.0174164
673	ENSG00000171960.12	PPIH	6.64656e-46	1.09877e-43	-1.67296	0.117628	10.3191	0.842917	0.00332914	0.000766025	0.0174254	0.0174254
691	ENSG00000087586.18	AURKA	9.01118e-46	1.47934e-43	-2.06329	0.145291	11.2604	1.30249	0.00198703	0.029677	0.0179375	0.029677
704	ENSG00000099992.16	TBC1D10A	1.09043e-45	1.77778e-43	1.71223	0.120684	9.96162	0.893128	0.00420341	0.0128022	0.0176434	0.0176434
710	ENSG00000110046.13	ATG2A	1.27415e-45	2.06308e-43	1.69527	0.11958	11.749	0.867083	0.00284091	0.00327921	0.0186083	0.0186083
713	ENSG00000196787.3	H2AC11	1.52585e-45	2.45382e-43	-2.91759	0.205984	12.0484	2.60462	0.000568449	0.0630754	0.0191592	0.0630754
714	ENSG00000236753.7	MKLN1-AS	1.54118e-45	2.46172e-43	2.07127	0.14624	8.46922	1.31107	0.0106809	0.0193487	0.0213983	0.0213983
730	ENSG00000163814.8	CDCP1	3.74945e-45	5.94879e-43	1.68955	0.119818	12.5969	0.859041	0.00106071	0.00227743	0.020474	0.020474
732	ENSG00000240386.4	LCE1F	6.41854e-45	1.01156e-42	7.89403	0.561336	3.4993	19.0728	0.188467	0.284181	0.202768	0.284181
733	ENSG00000185361.9	TNFAIP8L1	7.24251e-45	1.13386e-42	-1.6435	0.116939	10.1966	0.826735	0.00182406	0.0186879	0.0174655	0.0186879
735	ENSG00000087074.8	PPP1R15A	8.5123e-45	1.32389e-42	1.91224	0.136171	10.7849	1.11924	0.0016847	0.026129	0.0175334	0.026129
737	ENSG00000134057.15	CCNB1	1.36715e-44	2.11239e-42	-1.58524	0.113156	11.8614	0.767339	0.000404183	0.0164015	0.0188023	0.0188023
743	ENSG00000101384.12	JAG1	1.44382e-44	2.21635e-42	-2.55745	0.182604	7.25048	2.00218	0.0012847	0.0487317	0.0317344	0.0487317
746	ENSG00000275221.2	H2AC15	1.58596e-44	2.41885e-42	-3.58048	0.255771	9.30732	3.92445	0.00687852	0.0912497	0.0184984	0.0912497
747	ENSG00000197982.14	C1orf122	1.7046e-44	2.58312e-42	1.61532	0.115432	10.4675	0.797374	0.00256804	0.0156775	0.0174189	0.0174189
750	ENSG00000119333.12	DYNC2I2	2.82862e-44	4.25915e-42	-1.54605	0.110768	10.5761	0.729775	0.000964188	0.0148994	0.0174401	0.0174401
752	ENSG00000197766.8	CFD	4.10634e-44	6.14391e-42	-2.087	0.14981	8.35058	1.32257	0.0116762	0.00819777	0.0219885	0.0219885
754	ENSG00000132003.9	ZSWIM4	6.9001e-44	1.0259e-41	1.56492	0.112634	10.5924	0.737836	0.00158456	0.00234308	0.017445	0.017445
757	ENSG00000135119.15	RNFT2	1.13309e-43	1.67415e-41	-2.24952	0.162323	7.54342	1.54005	0.0113155	0.0161191	0.0282075	0.0282075
762	ENSG00000248323.7	LUCAT1	1.14969e-43	1.68811e-41	2.57957	0.186153	8.89258	2.02006	0.0323045	-0.00254987	0.019675	0.019675
823	ENSG00000171368.12	TPPP	1.19889e-43	1.74949e-41	1.661	0.119891	9.49572	0.840771	0.00338506	0.0129871	0.0181756	0.0181756
824	ENSG00000168497.5	CAVIN2	1.30362e-43	1.89065e-41	-2.71261	0.195881	10.8397	2.25352	0.00134317	0.056211	0.0175678	0.056211
825	ENSG00000030582.18	GRN	1.69349e-43	2.44111e-41	1.54123	0.111446	11.4841	0.724038	0.000419413	0.0138519	0.0182109	0.0182109
841	ENSG00000159167.12	STC1	2.7088e-43	3.88098e-41	4.17261	0.30246	5.81563	5.24957	0.0764966	-0.0435455	0.0607262	0.0607262
843	ENSG00000140961.14	OSGIN1	2.79348e-43	3.97819e-41	1.86491	0.135203	8.98687	1.05395	0.00807065	0.00516208	0.0193493	0.0193493
847	ENSG00000103647.13	CORO2B	3.64889e-43	5.16526e-41	3.85685	0.280007	6.424	4.50112	0.0716417	-0.023463	0.0459643	0.0459643
850	ENSG00000163235.16	TGFA	5.35941e-43	7.54146e-41	6.82197	0.496277	2.41099	13.9732	0.0166168	-0.00239978	0.352819	0.352819
857	ENSG00000040487.13	SLC66A1	7.39767e-43	1.02871e-40	1.61464	0.117659	9.78154	0.789476	0.00293849	0.00626215	0.0178271	0.0178271
860	ENSG00000225190.11	PLEKHM1	7.3599e-43	1.02871e-40	1.80449	0.131491	9.00989	0.985349	0.00666267	0.00394919	0.0192721	0.0192721
872	ENSG00000180340.7	FZD2	2.05032e-42	2.83448e-40	-1.67115	0.122439	9.11077	0.850223	0.00352185	0.0119759	0.0189651	0.0189651
873	ENSG00000105499.14	PLA2G4C	2.44944e-42	3.36656e-40	3.74076	0.274332	6.54671	4.22029	0.0694516	-0.0415758	0.0434352	0.0434352
884	ENSG00000278637.2	H4C1	3.14027e-42	4.2911e-40	-4.01975	0.295184	9.97109	4.95208	0.00463224	0.126068	0.0176337	0.126068
885	ENSG00000273802.2	H2BC8	3.31513e-42	4.50401e-40	-4.21045	0.309278	7.7447	5.43315	0.0193884	0.124091	0.0262077	0.124091
886	ENSG00000228544.1	CCDC183-AS1	3.40402e-42	4.59835e-40	2.59209	0.190429	7.34197	2.03037	0.0238425	-0.00548361	0.0305522	0.0305522
887	ENSG00000196747.4	H2AC13	3.59216e-42	4.82493e-40	-3.37431	0.247967	10.9803	3.48958	0.00156877	0.0906623	0.0176716	0.0906623
888	ENSG00000225614.4	ZNF469	6.53983e-42	8.73456e-40	1.58776	0.117056	9.79038	0.762875	0.00273541	0.00548964	0.0178179	0.0178179
890	ENSG00000134070.5	IRAK2	6.62554e-42	8.79931e-40	2.15021	0.158534	7.88912	1.38844	0.0127239	-0.0109576	0.0249756	0.0249756
891	ENSG00000085662.14	AKR1B1	1.67809e-41	2.2162e-39	1.84285	0.13656	11.1267	1.04121	0.00148974	0.0264834	0.0178003	0.0264834
894	ENSG00000196562.14	SULF2	1.73413e-41	2.27749e-39	4.39314	0.325602	7.80675	5.80785	0.133367	-0.110931	0.025658	0.025658
899	ENSG00000077312.9	SNRPA	2.25197e-41	2.94125e-39	-1.51392	0.112366	10.1004	0.702714	0.0014179	0.0174897	0.0175214	0.0175214
906	ENSG00000164611.13	PTTG1	3.27429e-41	4.25297e-39	-1.56304	0.11625	11.494	0.749145	0.000971318	0.0192999	0.0182242	0.0192999
910	ENSG00000134668.12	SPOCD1	5.08684e-41	6.5712e-39	3.86408	0.288088	8.10289	4.57892	0.0326184	0.091874	0.0234346	0.091874
918	ENSG00000237753.2	AC079922.3	7.12233e-41	9.15065e-39	2.40934	0.179965	7.54011	1.77385	0.0203379	0.0201243	0.0282432	0.0282432
922	ENSG00000221968.9	FADS3	7.91806e-41	1.0118e-38	1.6372	0.122362	8.83188	0.811278	0.00256517	0.00637549	0.0198935	0.0198935
929	ENSG00000204054.14	LINC00963	1.20672e-40	1.5337e-38	1.82494	0.136714	9.09501	1.01664	0.00902635	0.012873	0.0190097	0.0190097
994	ENSG00000231298.7	MANCR	1.39481e-40	1.76328e-38	3.1749	0.238037	7.25868	3.04789	0.0533671	-0.023486	0.0316254	0.0316254
1000	ENSG00000273542.2	H4C12	1.49523e-40	1.88018e-38	-3.53677	0.265271	11.8849	3.83706	0.000802718	0.104751	0.0188447	0.104751
1001	ENSG00000270069.1	MIR222HG	2.07662e-40	2.59743e-38	1.83631	0.137984	8.53679	1.03445	0.00712906	0.0214303	0.0210867	0.0214303
1003	ENSG00000144481.17	TRPM8	2.21709e-40	2.75853e-38	3.98429	0.299498	6.83544	4.80812	0.0964853	-0.0392849	0.0380632	0.0380632
1010	ENSG00000279253.1	RP4-614O4.13	2.25868e-40	2.79556e-38	2.29809	0.172765	7.59551	1.60714	0.0171139	0.0113485	0.0276577	0.0276577
1011	ENSG00000171303.7	KCNK3	2.56562e-40	3.15892e-38	4.18577	0.314902	5.89516	5.37189	0.0901863	0.054423	0.0585584	0.0585584
1013	ENSG00000130066.17	SAT1	3.75755e-40	4.60251e-38	1.57344	0.118627	10.8252	0.759597	0.00144142	0.0196671	0.0175583	0.0196671
1016	ENSG00000145386.11	CCNA2	6.78645e-40	8.26967e-38	-2.11868	0.160271	10.6585	1.37746	0.00124449	0.0372858	0.0174693	0.0372858
1017	ENSG00000160193.12	WDR4	7.50776e-40	9.10171e-38	-1.51902	0.114975	10.03	0.704087	0.00225194	0.0125711	0.017577	0.017577
1019	ENSG00000167632.18	TRAPPC9	9.06379e-40	1.0932e-37	-1.73957	0.13181	10.1687	0.928681	0.00459614	0.0214648	0.0174794	0.0214648
1023	ENSG00000272196.2	H2AC19	1.13592e-39	1.3631e-37	-1.68896	0.128141	13.448	0.868422	0.00120049	0.0146046	0.0234296	0.0234296
1024	ENSG00000241839.10	PLEKHO2	1.29192e-39	1.54247e-37	1.60707	0.122017	9.33024	0.786565	0.00387879	0.0108288	0.0184535	0.0184535
1026	ENSG00000125266.8	EFNB2	1.6434e-39	1.95227e-37	2.69945	0.20524	7.01588	2.20121	0.0280713	-0.00919082	0.0351138	0.0351138
1027	ENSG00000128590.5	DNAJB9	1.87172e-39	2.21237e-37	1.59233	0.121156	9.3812	0.765907	0.0036586	0.00290242	0.0183597	0.0183597
1028	ENSG00000167106.12	FAM102A	1.96947e-39	2.31634e-37	1.46545	0.111535	10.9089	0.647044	0.00104371	0.00243372	0.0176163	0.0176163
1030	ENSG00000239713.9	APOBEC3G	2.75887e-39	3.2287e-37	-2.66563	0.203275	7.15883	2.18126	0.0185964	0.0433846	0.0329944	0.0433846
1031	ENSG00000102048.16	ASB9	2.871e-39	3.34337e-37	-2.80261	0.21377	7.05095	2.38532	0.0339704	0.00218847	0.0345762	0.0345762
1036	ENSG00000197019.5	SERTAD1	2.93132e-39	3.39688e-37	1.52267	0.116156	10.0875	0.705047	0.0027077	0.00915625	0.0175307	0.0175307
1037	ENSG00000156384.15	SFR1	4.53554e-39	5.23025e-37	1.50814	0.11534	10.2448	0.686757	0.00250917	0.00299916	0.0174457	0.0174457
1039	ENSG00000148841.17	ITPRIP	5.727e-39	6.57215e-37	1.56317	0.119711	10.4956	0.73983	0.00407353	0.00439796	0.0174224	0.0174224
1044	ENSG00000133315.12	MACROD1	8.03033e-39	9.17087e-37	-1.64347	0.126108	8.98663	0.822168	0.00450497	0.0103376	0.0193501	0.0193501
1046	ENSG00000111863.13	ADTRP	9.86193e-39	1.12085e-36	1.94874	0.149713	8.16253	1.15155	0.0105645	0.00478949	0.0230565	0.0230565
1053	ENSG00000173085.15	COQ2	1.72795e-38	1.95449e-36	-2.09585	0.161548	8.41722	1.34909	0.00692532	0.0322211	0.0216498	0.0322211
1058	ENSG00000212993.5	POU5F1B	2.39742e-38	2.69881e-36	3.55229	0.274341	6.30008	3.80685	0.0642279	-0.0377159	0.0486667	0.0486667
1060	ENSG00000142089.17	IFITM3	3.20705e-38	3.59311e-36	-1.99446	0.154297	11.1828	1.22192	0.000719246	0.034992	0.0178555	0.034992
1077	ENSG00000077782.22	FGFR1	3.58514e-38	3.99777e-36	1.92119	0.148728	10.5922	1.12144	0.0157349	0.00194741	0.017445	0.017445
1107	ENSG00000138207.14	RBP4	3.92426e-38	4.35537e-36	3.17337	0.245797	6.41833	3.04697	0.0445394	-0.0121953	0.0460847	0.0460847
1111	ENSG00000111674.9	ENO2	5.45038e-38	6.02088e-36	1.52118	0.118056	11.2437	0.699488	0.00298663	0.0036235	0.0179193	0.0179193
1119	ENSG00000196116.8	TDRD7	5.71753e-38	6.28663e-36	1.67687	0.130176	8.86364	0.859379	0.00564053	0.0141232	0.0197782	0.0197782
1120	ENSG00000138771.16	SHROOM3	8.2258e-38	9.00268e-36	-2.32066	0.180547	9.37773	1.65475	0.00444189	0.0444541	0.0183658	0.0444541
1123	ENSG00000141971.13	MVB12A	9.28633e-38	1.01165e-35	-1.46108	0.113755	9.78134	0.650421	0.00158292	0.0109148	0.0178273	0.0178273
1131	ENSG00000188015.10	S100A3	9.5284e-38	1.03326e-35	2.09221	0.162918	7.71153	1.34382	0.0132992	0.0249713	0.0265143	0.0265143
1133	ENSG00000179832.18	MROH1	1.41749e-37	1.53012e-35	1.72249	0.134451	10.7444	0.911787	0.00377851	0.0233371	0.0175105	0.0233371
1137	ENSG00000185480.12	PARPBP	1.52346e-37	1.63702e-35	-2.08631	0.162921	8.57024	1.33766	0.00838902	0.0314258	0.0209385	0.0314258
1146	ENSG00000188522.15	FAM83G	1.67115e-37	1.7876e-35	1.48457	0.115996	11.2885	0.668056	0.00221375	0.00637353	0.0179687	0.0179687
1149	ENSG00000130270.16	ATP8B3	1.8252e-37	1.94359e-35	-1.69359	0.132398	9.7507	0.875966	0.00843387	0.010934	0.0178599	0.0178599
1155	ENSG00000122359.18	ANXA11	2.29535e-37	2.43328e-35	-1.59085	0.12454	12.867	0.777035	0.00198402	0.0202551	0.0212812	0.0212812
1161	ENSG00000167889.13	MGAT5B	2.51978e-37	2.65927e-35	-1.67202	0.130969	9.65192	0.859284	0.00555626	0.020173	0.0179708	0.020173
1166	ENSG00000180573.10	H2AC6	2.54274e-37	2.67157e-35	-2.75541	0.215842	12.4513	2.33359	0.00238328	0.0674984	0.020084	0.0674984
1169	ENSG00000166166.13	TRMT61A	2.55886e-37	2.67661e-35	1.45557	0.114025	10.1433	0.645972	0.00200882	0.0109499	0.0174937	0.0174937
1171	ENSG00000172137.19	CALB2	4.50981e-37	4.69656e-35	-2.09547	0.164723	8.82207	1.34985	0.00426659	0.0364337	0.0199295	0.0364337
1175	ENSG00000132623.16	ANKEF1	5.18045e-37	5.37131e-35	-3.83452	0.301685	7.5444	4.52028	0.0205922	0.115929	0.0281969	0.115929
1177	ENSG00000140941.14	MAP1LC3B	5.73131e-37	5.91652e-35	1.79281	0.141139	12.5527	0.98815	0.00054068	0.0293395	0.0203523	0.0293395
1182	ENSG00000131480.9	AOC2	5.94684e-37	6.11231e-35	1.96624	0.154828	7.85941	1.1684	0.0107418	-3.7295e-05	0.0252156	0.0252156
1184	ENSG00000255639.3	RP11-234B24.6	6.13058e-37	6.27389e-35	-1.67253	0.131725	8.78738	0.859247	0.00596854	0.0190773	0.0200586	0.0200586
1186	ENSG00000024526.17	DEPDC1	7.7386e-37	7.88536e-35	-1.67715	0.132278	10.3299	0.85898	0.0088229	0.0100929	0.0174235	0.0174235
1190	ENSG00000164251.5	F2RL1	1.07341e-36	1.08908e-34	-2.0378	0.161049	9.19997	1.27691	0.0101179	0.0287874	0.0187338	0.0287874
1192	ENSG00000087111.21	PIGS	1.26946e-36	1.27771e-34	-1.42329	0.112601	10.7572	0.619694	0.00150113	0.013458	0.0175175	0.0175175
1194	ENSG00000274997.2	H2AC12	1.27015e-36	1.27771e-34	-4.45438	0.352403	9.97365	6.10147	0.00421841	0.182063	0.0176311	0.182063
1198	ENSG00000067082.15	KLF6	1.60228e-36	1.60499e-34	1.5574	0.12339	13.2048	0.733625	0.00037986	0.00709557	0.0224577	0.0224577
1201	ENSG00000029534.21	ANK1	2.75744e-36	2.75046e-34	-2.21542	0.176122	9.41752	1.50965	0.00125167	0.0452766	0.0182976	0.0452766
1212	ENSG00000245532.9	NEAT1	3.01182e-36	2.99157e-34	2.31982	0.184523	13.4455	1.65533	0.00166423	0.0494091	0.0234187	0.0494091
1221	ENSG00000131188.12	PRR7	3.20049e-36	3.16567e-34	-1.45386	0.115687	9.93387	0.648476	0.00240365	0.0155546	0.0176716	0.0176716
1225	ENSG00000196154.12	S100A4	3.73656e-36	3.68051e-34	-1.54906	0.123383	13.227	0.737992	0.000293256	0.0223556	0.0225417	0.0225417
1229	ENSG00000066279.19	ASPM	8.77958e-36	8.612e-34	-1.99626	0.159866	12.3748	1.22619	0.0008454	0.0374904	0.0198915	0.0374904
1234	ENSG00000081041.9	CXCL2	8.87923e-36	8.67376e-34	2.1061	0.168674	9.05124	1.36484	0.00602716	0.0366494	0.01914	0.0366494
1235	ENSG00000117461.15	PIK3R3	9.40002e-36	9.14471e-34	-1.69976	0.13618	10.341	0.889004	0.00679164	0.0210259	0.0174217	0.0210259
1240	ENSG00000260852.1	FBXL19-AS1	1.1198e-35	1.08493e-33	1.5573	0.124906	9.24895	0.734444	0.00478137	0.00383219	0.018621	0.018621
1241	ENSG00000184270.6	H2AC21	1.18587e-35	1.14425e-33	-2.97633	0.23881	9.69036	2.726	0.00424311	0.0813025	0.0179263	0.0813025
1242	ENSG00000142961.15	MOB3C	1.36853e-35	1.31512e-33	1.75104	0.140626	8.33201	0.928562	0.00757724	0.0033264	0.0220863	0.0220863
1245	ENSG00000260285.1	RP11-600F24.7	1.49615e-35	1.43195e-33	1.59557	0.128213	8.86149	0.78267	0.0048721	0.0187786	0.0197859	0.0197859
1246	ENSG00000185924.7	RTN4RL1	2.02196e-35	1.92739e-33	-2.26251	0.182159	8.43476	1.5755	0.00710668	0.0426659	0.0215638	0.0426659
1247	ENSG00000110063.10	DCPS	2.17577e-35	2.06567e-33	-1.89534	0.152669	8.64602	1.09833	0.0143458	0.0114461	0.0206161	0.0206161
1249	ENSG00000167157.11	PRRX2	2.56884e-35	2.4291e-33	-1.43715	0.115887	9.86188	0.630877	0.00240013	0.0116683	0.0177444	0.0177444
1250	ENSG00000271643.2	PDCD6IP-DT	2.60829e-35	2.45657e-33	2.20196	0.177575	7.41265	1.48065	0.0176099	0.0149626	0.0296895	0.0296895
1251	ENSG00000162302.13	RPS6KA4	2.77002e-35	2.59854e-33	-1.38835	0.112006	10.8955	0.589356	0.00121161	0.0126618	0.0176064	0.0176064
1255	ENSG00000172216.6	CEBPB	2.80701e-35	2.62284e-33	1.47853	0.119292	12.182	0.672893	0.00054758	0.0207981	0.0194417	0.0207981
1256	ENSG00000163347.6	CLDN1	4.55836e-35	4.24251e-33	1.56054	0.126305	9.29766	0.74973	0.00368195	0.0202475	0.0185179	0.0202475
1257	ENSG00000117650.13	NEK2	4.71483e-35	4.37093e-33	-1.46492	0.118592	10.5897	0.660675	0.00146709	0.019629	0.0174442	0.019629
1260	ENSG00000104361.10	NIPAL2	4.79644e-35	4.42921e-33	2.53507	0.205248	7.71837	1.97853	0.01828	0.0449104	0.0264504	0.0449104
1262	ENSG00000222009.8	BTBD19	5.20982e-35	4.79223e-33	3.66652	0.297015	5.8274	4.08556	0.0719265	-0.00624727	0.0604	0.0604
1265	ENSG00000188396.4	DYNLT4	5.5587e-35	5.09332e-33	3.30396	0.267757	6.12507	3.32376	0.0548076	0.00633172	0.0527335	0.0527335
1267	ENSG00000141934.10	PLPP2	6.7181e-35	6.13189e-33	-1.45235	0.117847	10.3806	0.649465	0.00150446	0.0193272	0.0174175	0.0193272
1273	ENSG00000139438.6	FAM222A	7.40428e-35	6.7322e-33	1.8526	0.150419	8.00858	1.04371	0.00986212	0.00773415	0.0240765	0.0240765
1275	ENSG00000065268.11	WDR18	8.73769e-35	7.91414e-33	-1.4009	0.113867	10.9946	0.599989	0.00176537	0.0122752	0.0176833	0.0176833
1283	ENSG00000089847.12	ANKRD24	9.43465e-35	8.51279e-33	2.82456	0.229701	6.70696	2.39808	0.0387901	-0.033007	0.0403537	0.0403537
1288	ENSG00000184117.12	NIPSNAP1	1.05813e-34	9.5111e-33	-1.94779	0.158519	9.38352	1.16831	0.00108966	0.0366025	0.0183556	0.0366025
1292	ENSG00000160050.16	CCDC28B	1.12952e-34	1.01144e-32	-2.0099	0.163644	7.62515	1.22708	0.0128139	0.00615688	0.027355	0.027355
1296	ENSG00000253438.4	PCAT1	1.17558e-34	1.04871e-32	2.80943	0.228801	7.64884	2.41501	0.0514067	0.00751045	0.0271184	0.0271184
1328	ENSG00000248132.3	LINC02101	1.2125e-34	1.07758e-32	1.88427	0.153487	8.00618	1.08769	0.0112436	0.0169458	0.0240936	0.0240936
1332	ENSG00000137285.11	TUBB2B	1.36565e-34	1.20914e-32	-1.96564	0.160241	9.88059	1.18993	0.00324659	0.0352689	0.0177254	0.0352689
1333	ENSG00000256269.10	HMBS	1.48651e-34	1.31123e-32	-1.54161	0.125744	9.05535	0.731159	0.00459003	0.0181463	0.0191273	0.0191273
1352	ENSG00000104142.11	VPS18	1.52319e-34	1.33859e-32	1.59075	0.129773	8.17024	0.771743	0.00225262	0.0134885	0.0230091	0.0230091
1355	ENSG00000105329.11	TGFB1	1.90251e-34	1.66576e-32	1.48803	0.121572	8.97888	0.678226	0.00279343	0.0146482	0.0193763	0.0193763
1358	ENSG00000197063.11	MAFG	2.12675e-34	1.85522e-32	1.3829	0.113066	10.2147	0.585116	0.00171852	0.0125246	0.0174574	0.0174574
1361	ENSG00000184357.5	H1-5	2.21843e-34	1.92808e-32	-4.68404	0.383076	12.2477	6.75816	0.000974205	0.219147	0.0195894	0.219147
1362	ENSG00000167767.14	KRT80	3.18138e-34	2.75487e-32	-1.36401	0.111821	10.7494	0.571236	0.00124283	0.0151057	0.0175132	0.0175132
1364	ENSG00000186185.14	KIF18B	3.38462e-34	2.92016e-32	-1.39271	0.114222	11.3118	0.586491	0.00157448	0.00417213	0.0179954	0.0179954
1367	ENSG00000101311.16	FERMT1	4.46723e-34	3.84019e-32	1.37401	0.112897	11.0146	0.581322	0.00141869	0.0172733	0.0176999	0.0176999
1370	ENSG00000176225.15	RTTN	4.79198e-34	4.10444e-32	-1.40889	0.115818	11.3319	0.608801	0.00210199	0.0145335	0.0180187	0.0180187
1383	ENSG00000178752.16	ERFE	4.82218e-34	4.11539e-32	1.7742	0.145855	9.02435	0.969866	0.0111253	0.020785	0.0192248	0.020785
1386	ENSG00000171223.6	JUNB	4.97482e-34	4.23038e-32	1.41817	0.11661	12.418	0.610892	0.000397528	0.0090182	0.0199993	0.0199993
1387	ENSG00000280441.3	CH507-528H12.1	6.39254e-34	5.41648e-32	-1.45185	0.119581	12.754	0.645332	0.000519521	0.0156979	0.0209298	0.0209298
1391	ENSG00000130449.6	ZSWIM6	7.54313e-34	6.36855e-32	1.48151	0.12216	9.34371	0.673283	0.00395664	0.014575	0.0184279	0.0184279
1392	ENSG00000139318.8	DUSP6	8.99347e-34	7.56604e-32	2.07356	0.171182	8.133	1.32033	0.020714	0.0173246	0.0232411	0.0232411
1396	ENSG00000113368.12	LMNB1	9.26846e-34	7.76973e-32	-2.20432	0.182014	11.9627	1.49747	0.000800405	0.0488935	0.0189901	0.0488935
1400	ENSG00000134107.5	BHLHE40	9.34195e-34	7.80366e-32	2.03325	0.167898	11.107	1.27406	0.00114033	0.0411441	0.0177817	0.0411441
1401	ENSG00000143013.13	LMO4	1.00987e-33	8.40613e-32	2.15648	0.178167	8.68399	1.43321	0.0247676	0.0228477	0.020461	0.0228477
1403	ENSG00000135476.12	ESPL1	1.85926e-33	1.54221e-31	-1.71644	0.142402	10.6933	0.903541	0.0129328	0.0116791	0.0174847	0.0174847
1406	ENSG00000135127.11	BICDL1	1.93607e-33	1.60031e-31	2.71622	0.225409	6.83438	2.2403	0.0381326	-0.00444662	0.0380814	0.0380814
1410	ENSG00000135519.8	KCNH3	2.77525e-33	2.28596e-31	-2.11364	0.175837	8.5155	1.37735	0.00702671	0.0393515	0.0211831	0.0393515
1412	ENSG00000168078.10	PBK	2.78601e-33	2.28685e-31	-1.72711	0.143685	9.96181	0.919645	0.00150014	0.0294679	0.0176432	0.0294679
1416	ENSG00000116016.14	EPAS1	3.45895e-33	2.8294e-31	2.84648	0.237163	7.13249	2.45589	0.0509987	-0.0195589	0.0333707	0.0333707
1418	ENSG00000101447.15	FAM83D	3.60129e-33	2.93567e-31	-1.38659	0.11556	10.5312	0.592817	0.00143241	0.0185988	0.0174289	0.0185988
1420	ENSG00000172819.17	RARG	4.39116e-33	3.56725e-31	-1.70204	0.142044	9.50901	0.890801	0.0121084	0.0150463	0.0181563	0.0181563
1427	ENSG00000165288.11	BRWD3	5.83346e-33	4.7227e-31	-1.89943	0.15883	10.7977	1.11262	0.00140989	0.0364306	0.0175411	0.0364306
1428	ENSG00000134954.14	ETS1	5.9345e-33	4.78811e-31	1.49172	0.124752	10.256	0.686243	0.00374482	0.0195998	0.0174419	0.0195998
1434	ENSG00000171345.13	KRT19	6.16044e-33	4.9535e-31	-1.32069	0.110477	11.2681	0.536806	0.000361945	0.0165656	0.0179459	0.0179459
1437	ENSG00000128342.5	LIF	6.46155e-33	5.178e-31	1.54482	0.12927	10.6012	0.725783	0.00761813	0.00467956	0.0174479	0.0174479
1439	ENSG00000278677.2	H2AC17	7.45714e-33	5.95563e-31	-3.24434	0.271755	11.3609	3.24635	0.000975613	0.109801	0.0180533	0.109801
1440	ENSG00000242732.4	RTL5	9.60151e-33	7.64241e-31	1.39236	0.116834	9.81244	0.592811	0.00268016	0.0113376	0.017795	0.017795
1442	ENSG00000103249.18	CLCN7	1.01415e-32	8.04512e-31	1.38384	0.116164	12.0849	0.583008	0.00100692	0.00961832	0.0192341	0.0192341
1447	ENSG00000083799.18	CYLD	1.16262e-32	9.19207e-31	1.65309	0.138898	10.6479	0.842961	0.00630049	0.0226383	0.0174649	0.0226383
1458	ENSG00000140451.13	PIF1	1.34586e-32	1.06054e-30	-2.58725	0.217612	7.58997	2.06498	0.0139274	0.0571051	0.0277151	0.0571051
1461	ENSG00000124507.11	PACSIN1	1.42824e-32	1.12171e-30	-1.60387	0.134957	8.61169	0.784379	0.00656035	0.00925918	0.0207599	0.0207599
1465	ENSG00000164171.11	ITGA2	1.75881e-32	1.37677e-30	4.035	0.340021	4.99988	5.00728	0.0838442	0.0698078	0.0895777	0.0895777
1471	ENSG00000040531.16	CTNS	1.8493e-32	1.44282e-30	1.70807	0.143986	9.64058	0.89464	0.0131139	0.0111278	0.0179842	0.0179842
1482	ENSG00000100647.8	SUSD6	1.99624e-32	1.55234e-30	1.50653	0.127066	9.10159	0.687862	0.00522774	0.00348587	0.0189909	0.0189909
1483	ENSG00000076382.17	SPAG5	2.13112e-32	1.65179e-30	-1.40766	0.118781	9.35603	0.600571	0.00275848	0.00489435	0.018405	0.018405
1492	ENSG00000227906.8	SNAP25-AS1	2.16122e-32	1.66965e-30	-3.24933	0.274213	6.69655	3.18777	0.0722431	-0.0468365	0.0405463	0.0405463
1516	ENSG00000126391.14	FRMD8	2.56702e-32	1.97669e-30	1.64772	0.139222	9.07156	0.837753	0.00432579	0.0247483	0.0190783	0.0247483
1523	ENSG00000232310.8	RP11-557H15.4	3.61711e-32	2.77625e-30	1.53692	0.130177	9.09609	0.712586	0.00641253	-0.00147901	0.0190066	0.0190066
1538	ENSG00000049249.9	TNFRSF9	3.73849e-32	2.86013e-30	3.85009	0.326179	5.18819	4.49096	0.0780026	-0.0230033	0.0815863	0.0815863
1543	ENSG00000257702.3	LBX2-AS1	3.92477e-32	2.99295e-30	1.84542	0.156398	9.52682	1.05103	0.00357232	0.0331181	0.0181311	0.0331181
1545	ENSG00000174004.6	NRROS	4.42169e-32	3.35028e-30	-1.31629	0.11165	10.94	0.531122	0.00105879	0.0131071	0.0176397	0.0176397
1546	ENSG00000197061.5	H4C3	4.40779e-32	3.35028e-30	-3.39456	0.287924	11.1132	3.55639	0.00184219	0.122508	0.0177875	0.122508
1547	ENSG00000166016.6	ABTB2	4.62104e-32	3.49014e-30	1.43977	0.122161	9.38932	0.625715	0.00403966	0.000753854	0.0183455	0.0183455
1548	ENSG00000152082.15	MZT2B	7.68862e-32	5.7885e-30	-1.52125	0.129547	11.5395	0.714396	0.00061196	0.0245617	0.0182872	0.0245617
1554	ENSG00000114480.13	GBE1	9.1875e-32	6.895e-30	-1.9825	0.169044	11.8198	1.21339	0.000530055	0.0423337	0.0187287	0.0423337
1556	ENSG00000179051.14	RCC2	9.7076e-32	7.26227e-30	-1.37027	0.116886	12.4443	0.57961	0.00042743	0.0199741	0.0200661	0.0200661
1558	ENSG00000184640.20	SEPTIN9	1.03685e-31	7.73224e-30	-1.29236	0.110293	10.617	0.513945	0.000793718	0.0153107	0.0174533	0.0174533
1590	ENSG00000111665.12	CDCA3	1.24502e-31	9.25544e-30	-1.34416	0.114866	9.98198	0.553814	0.00216882	0.0125571	0.0176226	0.0176226
1595	ENSG00000178104.19	PDE4DIP	1.34778e-31	9.98795e-30	1.92873	0.164915	7.22041	1.12472	0.00865626	0.00224271	0.0321394	0.0321394
1622	ENSG00000160570.14	DEDD2	1.56713e-31	1.15772e-29	1.34583	0.115201	10.5974	0.551277	0.00246025	0.0074145	0.0174466	0.0174466
1627	ENSG00000186684.14	CYP27C1	2.48311e-31	1.82868e-29	-1.69809	0.145843	9.63105	0.890574	0.00516863	0.0267365	0.0179957	0.0267365
1630	ENSG00000176928.7	GCNT4	2.63083e-31	1.93145e-29	3.29168	0.28283	6.18706	3.29112	0.0687296	-0.0180055	0.0512599	0.0512599
1632	ENSG00000137752.24	CASP1	3.41093e-31	2.49642e-29	1.99541	0.171779	11.0033	1.22991	0.0146818	0.02958	0.0176905	0.02958
1645	ENSG00000075914.13	EXOSC7	4.17141e-31	3.04359e-29	-1.35773	0.117056	9.66506	0.568572	0.00259795	0.0168289	0.0179554	0.0179554
1646	ENSG00000228742.11	LINC02577	4.68981e-31	3.4113e-29	1.47146	0.126971	9.62578	0.661682	0.00618046	0.00897239	0.0180021	0.0180021
1655	ENSG00000131876.17	SNRPA1	4.88315e-31	3.54103e-29	-1.38677	0.119699	9.52287	0.592591	0.00335511	0.0162111	0.0181367	0.0181367
1660	ENSG00000261324.2	RP11-174G6.5	5.35644e-31	3.87236e-29	1.78352	0.15405	7.80349	0.968081	0.00991098	0.00733895	0.0256861	0.0256861
1661	ENSG00000163513.19	TGFBR2	5.4878e-31	3.95523e-29	6.22813	0.538046	2.11407	11.6772	0.0271566	0.0231959	0.407084	0.407084
1663	ENSG00000164949.8	GEM	5.59562e-31	4.02068e-29	3.35441	0.289828	7.12595	3.44813	0.0925355	-0.00189893	0.0334651	0.0334651
1666	ENSG00000213859.8	KCTD11	5.79058e-31	4.14816e-29	1.96755	0.170044	7.55457	1.18661	0.0152844	0.0162547	0.0280879	0.0280879
1668	ENSG00000162063.13	CCNF	7.25492e-31	5.18146e-29	-1.30572	0.113034	10.7163	0.517171	0.00166931	0.0054604	0.0174958	0.0174958
1671	ENSG00000105202.9	FBL	1.0257e-30	7.30351e-29	-1.87819	0.163013	10.896	1.09017	0.00106506	0.0387949	0.0176068	0.0387949
1680	ENSG00000281571.2	CH17-195P21.2	1.24172e-30	8.81507e-29	6.21277	0.539996	2.10639	11.6562	0.0288149	0.0669479	0.408578	0.408578
1682	ENSG00000168298.7	H1-4	1.51744e-30	1.07402e-28	-5.10489	0.44437	11.1606	8.05491	0.00250468	0.293693	0.0178332	0.293693
1683	ENSG00000233338.1	TLR8-AS1	1.57732e-30	1.11307e-28	1.72343	0.150065	9.29716	0.918088	0.00466864	0.0291106	0.0185189	0.0291106
1684	ENSG00000128228.5	SDF2L1	1.93336e-30	1.35622e-28	-1.52486	0.132978	8.57168	0.713261	0.00559273	0.0140357	0.0209322	0.0209322
1685	ENSG00000164181.14	ELOVL7	1.92833e-30	1.35622e-28	3.6813	0.321029	5.89896	4.12359	0.0961326	-0.0236381	0.058457	0.058457
1692	ENSG00000091483.8	FH	2.0142e-30	1.40874e-28	-1.33388	0.11636	11.1012	0.550017	0.00114029	0.019169	0.0177763	0.019169
1696	ENSG00000102024.18	PLS3	2.18718e-30	1.52522e-28	-1.40746	0.122855	11.2459	0.612395	0.00195603	0.020684	0.0179217	0.020684
1705	ENSG00000173825.7	TIGD3	2.23417e-30	1.55341e-28	1.73957	0.151868	8.03041	0.912093	0.0106732	-0.00534037	0.0239228	0.0239228
1706	ENSG00000130635.16	COL5A1	2.46726e-30	1.71044e-28	-1.52794	0.133493	9.80279	0.710202	0.0089255	0.00335691	0.017805	0.017805
1709	ENSG00000115828.17	QPCT	2.76171e-30	1.90897e-28	2.80592	0.245358	8.16025	2.4342	0.00569563	0.084605	0.0230705	0.084605
1713	ENSG00000277157.2	H4C4	2.91919e-30	2.01194e-28	-4.10771	0.35934	11.2783	5.21692	0.00132441	0.192364	0.0179573	0.192364
1714	ENSG00000165915.14	SLC39A13	3.09534e-30	2.12715e-28	1.51386	0.132491	8.55628	0.697011	0.00533099	0.00651435	0.0209999	0.0209999
1723	ENSG00000275395.6	FCGBP	3.21357e-30	2.20199e-28	2.24937	0.196918	7.46062	1.54494	0.0290361	0.00476372	0.0291287	0.0291287
1725	ENSG00000124635.9	H2BC11	3.46466e-30	2.36718e-28	-3.21956	0.282013	10.4477	3.20512	0.00284656	0.116451	0.0174173	0.116451
1728	ENSG00000149260.18	CAPN5	3.83269e-30	2.61109e-28	1.63932	0.143705	8.38555	0.808311	0.00916812	-0.00654358	0.0218084	0.0218084
1734	ENSG00000168389.18	MFSD2A	3.92428e-30	2.6658e-28	1.60784	0.140971	8.68197	0.783662	0.00933986	0.000804067	0.0204692	0.0204692
1738	ENSG00000203814.6	H2BC18	4.69752e-30	3.18193e-28	-3.46904	0.304573	11.11	3.72159	0.00204984	0.137097	0.0177845	0.137097
1740	ENSG00000197208.6	SLC22A4	4.84414e-30	3.27187e-28	2.41515	0.212094	6.75715	1.75459	0.0280358	-0.0221528	0.0394399	0.0394399
1741	ENSG00000274213.1	RP11-670E13.6	4.92687e-30	3.31827e-28	3.32039	0.291628	6.00107	3.39976	0.0717717	0.0435655	0.0557984	0.0557984
1742	ENSG00000132510.11	KDM6B	5.05385e-30	3.39412e-28	1.88644	0.165717	11.6378	1.10055	0.00197318	0.0392201	0.0184315	0.0392201
1745	ENSG00000081059.20	TCF7	6.02463e-30	4.03462e-28	-2.82008	0.248068	9.69065	2.4597	0.00209727	0.0902096	0.017926	0.0902096
1762	ENSG00000198937.9	CCDC167	7.35147e-30	4.90929e-28	-2.13262	0.187884	7.0814	1.37709	0.0188316	-0.00299642	0.0341188	0.0341188
1763	ENSG00000104332.12	SFRP1	1.00575e-29	6.69746e-28	-2.5402	0.224334	10.1137	1.99618	0.00207432	0.073414	0.0175123	0.073414
1765	ENSG00000140545.15	MFGE8	1.03442e-29	6.86903e-28	1.3519	0.119417	10.3208	0.555525	0.00396539	0.00507831	0.0174251	0.0174251
1772	ENSG00000146112.12	PPP1R18	1.04394e-29	6.91284e-28	1.33399	0.117843	12.5755	0.543635	0.000416048	0.0118009	0.0204145	0.0204145
1776	ENSG00000198053.12	SIRPA	1.14561e-29	7.56487e-28	1.36118	0.120331	9.94374	0.573216	0.00299362	0.0187258	0.0176616	0.0187258
1780	ENSG00000197457.10	STMN3	1.17244e-29	7.72048e-28	-1.274	0.112645	11.8101	0.496118	0.00032157	0.0111677	0.0187119	0.0187119
1785	ENSG00000188372.15	ZP3	1.34838e-29	8.85437e-28	-1.31645	0.116525	9.8876	0.527888	0.00264867	0.00731961	0.0177184	0.0177184
1789	ENSG00000184260.6	H2AC20	1.52235e-29	9.96907e-28	-2.87434	0.25466	10.9181	2.55637	0.00122107	0.0960568	0.0176231	0.0960568
1790	ENSG00000141753.7	IGFBP4	1.84117e-29	1.20235e-27	-1.31918	0.11705	10.7132	0.538508	0.00125584	0.0192951	0.0174943	0.0192951
1791	ENSG00000175264.8	CHST1	1.87357e-29	1.22014e-27	3.27087	0.290262	6.06622	3.23321	0.0722107	-0.0426556	0.0541671	0.0541671
1792	ENSG00000162337.12	LRP5	2.22402e-29	1.44439e-27	-1.29017	0.114646	11.0125	0.513026	0.00201723	0.0150611	0.0176982	0.0176982
1795	ENSG00000158828.8	PINK1	2.3194e-29	1.50221e-27	1.26362	0.112323	11.3834	0.489437	0.000843804	0.0121767	0.0180809	0.0180809
1796	ENSG00000096070.19	BRPF3	2.48397e-29	1.6044e-27	1.35331	0.12036	11.213	0.552619	0.00384325	0.000137213	0.0178867	0.0178867
1807	ENSG00000075188.9	NUP37	2.58191e-29	1.66311e-27	-1.43755	0.127891	8.82901	0.636667	0.00463035	0.016246	0.019904	0.019904
1812	ENSG00000273270.1	RP11-212P7.2	2.67838e-29	1.72057e-27	1.35926	0.120961	9.46947	0.56326	0.00373255	0.0074962	0.0182149	0.0182149
1813	ENSG00000134690.11	CDCA8	2.74083e-29	1.75591e-27	-1.25647	0.111834	10.782	0.487336	0.0012286	0.0159216	0.0175317	0.0175317
1815	ENSG00000170430.10	MGMT	3.20819e-29	2.04977e-27	-1.52523	0.135923	10.8877	0.720064	0.00304084	0.0246719	0.0176008	0.0246719
1817	ENSG00000113810.16	SMC4	3.30603e-29	2.10659e-27	-1.30273	0.116123	10.567	0.525312	0.0023452	0.0178815	0.0174376	0.0178815
1830	ENSG00000171206.15	TRIM8	4.29771e-29	2.73112e-27	1.25529	0.112126	9.88206	0.479313	0.0011344	0.00710151	0.017724	0.017724
1839	ENSG00000168067.12	MAP4K2	4.3796e-29	2.77114e-27	-1.67699	0.149816	8.84927	0.870622	0.00724228	0.026425	0.0198301	0.026425
1841	ENSG00000228705.2	LINC00659	4.38413e-29	2.77114e-27	3.07048	0.274307	5.93553	2.88623	0.0553767	0.0169753	0.05749	0.05749
1854	ENSG00000100473.18	COCH	4.43175e-29	2.79378e-27	1.92863	0.172313	8.54692	1.15152	0.0182961	0.0262416	0.0210414	0.0262416
1866	ENSG00000285517.1	LINC00941	5.8227e-29	3.66087e-27	1.50244	0.134526	8.52145	0.683177	0.00598994	0.00148322	0.021156	0.021156
1880	ENSG00000144369.13	FAM171B	6.1401e-29	3.85018e-27	2.63854	0.236351	6.30321	2.13365	0.0351958	0.0211583	0.0485966	0.0485966
1882	ENSG00000277224.2	H2BC7	6.19872e-29	3.87666e-27	-3.52948	0.316181	10.2196	3.85713	0.00308993	0.146866	0.0174554	0.146866
1883	ENSG00000129946.11	SHC2	6.50503e-29	4.05749e-27	2.05263	0.183952	6.79594	1.28254	0.0120068	0.0111775	0.0387505	0.0387505
1886	ENSG00000177125.5	ZBTB34	7.31739e-29	4.55219e-27	1.3424	0.120415	9.32001	0.546199	0.00327634	0.00371185	0.0184733	0.0184733
1888	ENSG00000010704.19	HFE	7.8148e-29	4.84887e-27	-2.41425	0.216676	7.97217	1.80493	0.00869562	0.0617273	0.0243398	0.0617273
1900	ENSG00000185950.9	IRS2	8.50403e-29	5.2627e-27	1.24404	0.111727	10.761	0.472196	0.00120473	0.00867302	0.0175196	0.0175196
1901	ENSG00000187522.16	HSPA14	8.60613e-29	5.31198e-27	-1.39014	0.124859	8.89388	0.59656	0.00371445	0.0173045	0.0196704	0.0196704
1903	ENSG00000125740.14	FOSB	9.60371e-29	5.91229e-27	2.96719	0.266741	8.85548	2.72665	0.0165045	0.0902219	0.0198076	0.0902219
1914	ENSG00000169116.11	PARM1	1.22799e-28	7.54016e-27	1.58481	0.142751	10.1069	0.777939	0.00250467	0.0280621	0.0175169	0.0280621
1916	ENSG00000187134.14	AKR1C1	1.2659e-28	7.75279e-27	1.27754	0.115102	10.3655	0.498708	0.00245416	0.00888591	0.0174187	0.0174187
1919	ENSG00000112139.17	MDGA1	1.27104e-28	7.76419e-27	2.42793	0.218756	7.80582	1.82588	0.0291538	0.0426273	0.025666	0.0426273
1929	ENSG00000143479.18	DYRK3	1.34566e-28	8.19879e-27	1.35146	0.121822	9.35564	0.562654	0.00385506	0.0145491	0.0184058	0.0184058
1934	ENSG00000185745.10	IFIT1	1.36814e-28	8.31433e-27	-1.9951	0.179864	9.19927	1.23295	0.00448985	0.0440369	0.0187355	0.0440369
1936	ENSG00000275379.2	H3C11	1.48271e-28	8.98752e-27	-4.77515	0.430774	10.5199	7.06329	0.00339816	0.274951	0.0174266	0.274951
1937	ENSG00000163216.7	SPRR2D	1.7439e-28	1.05437e-26	6.0814	0.549332	2.0407	11.1112	0.0310962	-0.0108438	0.421553	0.421553
1941	ENSG00000236263.1	RP11-263K19.6	1.87302e-28	1.12955e-26	1.77179	0.160139	7.7939	0.961871	0.0126974	0.0124207	0.0257693	0.0257693
1942	ENSG00000067715.14	SYT1	1.98185e-28	1.19214e-26	-1.97438	0.178531	7.31224	1.17614	0.0168817	-0.0085187	0.0309281	0.0309281
1952	ENSG00000125648.15	SLC25A23	2.60266e-28	1.5616e-26	-1.61904	0.146724	9.4981	0.812217	0.00210414	0.0301877	0.0181721	0.0301877
1962	ENSG00000133958.13	UNC79	2.70013e-28	1.61597e-26	3.8659	0.350449	5.28853	4.62467	0.106513	0.0698799	0.0777088	0.0777088
1967	ENSG00000108511.10	HOXB6	2.81139e-28	1.67832e-26	-1.23797	0.112261	10.7461	0.474006	0.00139239	0.0163979	0.0175114	0.0175114
1969	ENSG00000135333.15	EPHA7	3.18914e-28	1.89903e-26	-2.89413	0.262713	7.83644	2.59561	0.0213425	0.0821849	0.0254058	0.0821849
1978	ENSG00000138835.22	RGS3	3.33189e-28	1.97904e-26	-1.2815	0.116369	10.7199	0.503953	0.00281496	0.0112888	0.0174977	0.0174977
1993	ENSG00000130669.17	PAK4	3.41103e-28	2.02097e-26	-1.2478	0.113331	10.9839	0.471921	0.00159125	0.00443361	0.0176746	0.0176746
2003	ENSG00000164463.12	CREBRF	4.4381e-28	2.62292e-26	1.50963	0.137407	9.44	0.704538	0.0100603	0.0159974	0.0182609	0.0182609
2007	ENSG00000182054.10	IDH2	4.46679e-28	2.63329e-26	-1.23841	0.112727	10.5762	0.470631	0.001621	0.0115421	0.0174402	0.0174402
2011	ENSG00000197279.5	ZNF165	4.76479e-28	2.80198e-26	1.65457	0.150688	8.31321	0.846357	0.0118736	0.0194694	0.0221869	0.0221869
2013	ENSG00000144063.4	MALL	4.81304e-28	2.82333e-26	-1.45728	0.132731	10.279	0.658239	0.00128675	0.0251396	0.0174349	0.0251396
2016	ENSG00000144354.14	CDCA7	4.96292e-28	2.90405e-26	-1.60504	0.146226	10.5046	0.798504	0.00151683	0.0305564	0.0174239	0.0305564
2021	ENSG00000168765.17	GSTM4	5.01595e-28	2.92783e-26	-1.57857	0.143828	8.17093	0.754037	0.00802478	6.18006e-05	0.0230048	0.0230048
2026	ENSG00000138061.12	CYP1B1	5.45309e-28	3.17515e-26	2.38161	0.217144	7.60776	1.7582	0.0241041	0.0466229	0.0275317	0.0466229
2030	ENSG00000063587.15	ZNF275	5.81531e-28	3.37774e-26	1.26915	0.115777	9.88446	0.499282	0.00238487	0.0176857	0.0177215	0.0177215
2033	ENSG00000279821.1	RP11-1334A24.5	5.96531e-28	3.45637e-26	2.34228	0.213716	6.75399	1.69316	0.0290153	0.0300778	0.0394966	0.0394966
2034	ENSG00000168140.5	VASN	5.98595e-28	3.45985e-26	1.67154	0.15252	8.17697	0.84253	0.0119256	-0.00652799	0.022968	0.022968
2035	ENSG00000104368.19	PLAT	7.02713e-28	4.05174e-26	-2.68263	0.245103	6.91379	2.2005	0.0533685	-0.00144383	0.0367445	0.0367445
2048	ENSG00000075461.6	CACNG4	7.56406e-28	4.35072e-26	-1.71208	0.156522	9.91561	0.908762	0.00218385	0.0345649	0.0176901	0.0345649
2049	ENSG00000126858.19	RHOT1	7.63105e-28	4.36799e-26	-1.45156	0.132714	10.5477	0.653239	0.00289123	0.0235283	0.0174326	0.0235283
2063	ENSG00000276966.2	H4C5	7.62703e-28	4.36799e-26	-3.24939	0.297087	11.2846	3.27346	0.0011286	0.131262	0.0179643	0.131262
2066	ENSG00000156709.15	AIFM1	7.78934e-28	4.44783e-26	-1.25841	0.115075	11.6353	0.490969	0.000628834	0.0192344	0.0184277	0.0192344
2091	ENSG00000272068.1	BCAN-AS1	9.17396e-28	5.22584e-26	1.29937	0.118982	9.61127	0.510427	0.00321496	0.00168408	0.01802	0.01802
2092	ENSG00000138944.8	SHISAL1	9.54432e-28	5.42374e-26	2.05562	0.188293	7.32002	1.2779	0.0223525	-0.00957578	0.0308289	0.0308289
2093	ENSG00000183718.5	TRIM52	1.05287e-27	5.96879e-26	1.4129	0.129526	8.99829	0.618117	0.00585465	0.018185	0.0193108	0.0193108
2094	ENSG00000029153.14	ARNTL2	1.13096e-27	6.39614e-26	4.31942	0.396214	6.99365	5.78559	0.0296776	0.205801	0.0354605	0.205801
2102	ENSG00000188643.11	S100A16	1.20027e-27	6.77193e-26	1.22365	0.1123	10.8065	0.459608	0.00137026	0.0116442	0.0175465	0.0175465
2106	ENSG00000196866.3	H2AC7	1.29133e-27	7.26836e-26	-4.07926	0.3746	10.0751	5.16049	0.00523824	0.205249	0.0175399	0.205249
2107	ENSG00000186765.12	FSCN2	1.30078e-27	7.30412e-26	2.6351	0.241997	6.70327	2.1534	0.037105	0.0507385	0.0404218	0.0507385
2109	ENSG00000228044.3	RP4-781K5.4	1.30936e-27	7.33488e-26	2.60663	0.239395	6.75024	2.09919	0.0464008	0.0296522	0.0395643	0.0395643
2114	ENSG00000277268.2	LHX1-DT	1.35092e-27	7.5498e-26	1.48726	0.136627	7.976	0.676826	0.00368866	0.0128687	0.0243117	0.0243117
2121	ENSG00000270276.2	H4C15	1.40488e-27	7.83289e-26	2.24113	0.205949	8.79786	1.51417	0.0436029	-0.0343845	0.0200193	0.0200193
2124	ENSG00000165912.16	PACSIN3	1.44473e-27	8.03607e-26	-1.33775	0.122961	9.05221	0.542416	0.00354228	0.0033882	0.019137	0.019137
2135	ENSG00000124102.5	PI3	1.82521e-27	1.01286e-25	6.01899	0.554332	2.00949	10.9273	0.0330848	0.0404667	0.427841	0.427841
2136	ENSG00000136161.13	RCBTB2	1.85623e-27	1.02767e-25	1.78839	0.16473	7.59705	0.983225	0.013062	0.0165863	0.0276418	0.0276418
2140	ENSG00000139998.16	RAB15	1.89888e-27	1.04882e-25	1.36975	0.126192	9.0405	0.581729	0.00471317	0.0188707	0.0191734	0.0191734
2148	ENSG00000068137.15	PLEKHH3	1.93517e-27	1.06637e-25	-1.28374	0.118287	10.0093	0.502127	0.00339178	0.00627238	0.0175959	0.0175959
2152	ENSG00000163481.8	RNF25	2.27274e-27	1.24948e-25	1.30261	0.120189	9.20785	0.521654	0.00295305	0.0128134	0.018715	0.018715
2154	ENSG00000100302.7	RASD2	2.48355e-27	1.36221e-25	2.00411	0.185053	7.57481	1.24603	0.017189	0.0341778	0.0278735	0.0341778
2155	ENSG00000115641.19	FHL2	2.49282e-27	1.36413e-25	1.21905	0.112567	10.904	0.451274	0.00139428	0.0054146	0.0176127	0.0176127
2167	ENSG00000214026.11	MRPL23	2.6701e-27	1.45777e-25	-1.4626	0.135134	9.41826	0.663671	0.00286153	0.0245303	0.0182963	0.0245303
2173	ENSG00000170458.14	CD14	2.90226e-27	1.58086e-25	-3.35535	0.310231	7.03653	3.49301	0.0221881	0.122177	0.0347959	0.122177
2178	ENSG00000233452.7	STXBP5-AS1	2.97561e-27	1.61709e-25	1.77404	0.16406	7.88813	0.956228	0.01539	-0.000312564	0.0249835	0.0249835
2228	ENSG00000012822.16	CALCOCO1	3.16621e-27	1.71673e-25	2.26562	0.209631	7.58663	1.59264	0.0159813	0.0499361	0.0277498	0.0499361
2241	ENSG00000120696.9	KBTBD7	3.20589e-27	1.73426e-25	-1.58038	0.146243	8.42046	0.774945	0.00804407	0.0240365	0.0216338	0.0240365
2242	ENSG00000112742.10	TTK	3.24955e-27	1.75387e-25	-1.70158	0.157476	7.64601	0.883584	0.0100519	0.00866481	0.0271464	0.0271464
2250	ENSG00000203760.9	CENPW	3.38975e-27	1.82537e-25	-1.59766	0.147912	7.66671	0.782814	0.00587421	0.0154491	0.0269428	0.0269428
2253	ENSG00000173706.14	HEG1	3.64267e-27	1.95711e-25	1.95412	0.181024	7.78952	1.17005	0.0233472	0.00724482	0.0258075	0.0258075
2257	ENSG00000189171.15	S100A13	3.73641e-27	2.00292e-25	1.53128	0.141884	11.3733	0.7276	0.00120926	0.0289873	0.0180684	0.0289873
2262	ENSG00000152234.16	ATP5F1A	4.82138e-27	2.57868e-25	-1.33261	0.123745	12.5689	0.551134	0.000141013	0.0228283	0.0203964	0.0228283
2276	ENSG00000176393.11	RNPEP	5.08089e-27	2.71134e-25	-1.1944	0.11096	9.96695	0.437063	0.000830277	0.010531	0.017638	0.017638
2282	ENSG00000079616.13	KIF22	5.61634e-27	2.99032e-25	-1.2244	0.113845	11.7556	0.456125	0.000821736	0.00715188	0.0186194	0.0186194
2289	ENSG00000168234.13	TTC39C	5.79763e-27	3.07552e-25	2.13087	0.198183	7.62743	1.40804	0.0315827	0.0257439	0.027332	0.027332
2291	ENSG00000092621.13	PHGDH	5.80238e-27	3.07552e-25	-1.20783	0.112336	10.8915	0.4528	0.000905732	0.0180234	0.0176036	0.0180234
2316	ENSG00000138160.7	KIF11	6.03202e-27	3.19009e-25	-1.49791	0.139362	11.6585	0.696431	0.000628113	0.0285046	0.0184633	0.0285046
2321	ENSG00000092964.18	DPYSL2	6.12687e-27	3.23302e-25	-1.56235	0.145376	12.231	0.757643	0.000865434	0.030836	0.0195514	0.030836
2325	ENSG00000276368.2	H2AC14	7.3134e-27	3.84689e-25	-4.02369	0.374974	10.7361	5.02576	0.00186536	0.209043	0.0175061	0.209043
2326	ENSG00000196739.15	COL27A1	7.32276e-27	3.84689e-25	1.40508	0.130943	8.75289	0.603292	0.0055293	0.0082412	0.0201899	0.0201899
2329	ENSG00000154518.10	ATP5MC3	7.40674e-27	3.88238e-25	-1.60965	0.150023	11.599	0.804303	0.000873883	0.0328862	0.0183732	0.0328862
2332	ENSG00000273230.1	RP11-1246C19.1	7.60324e-27	3.97656e-25	1.46127	0.136223	8.51923	0.653195	0.00666912	0.00908721	0.0211661	0.0211661
2333	ENSG00000101162.4	TUBB1	8.47576e-27	4.41337e-25	-2.56838	0.239656	6.52764	2.04789	0.0320295	0.0541229	0.0438186	0.0541229
2334	ENSG00000130720.13	FIBCD1	8.4653e-27	4.41337e-25	1.7323	0.16164	8.17358	0.911278	0.0162023	-0.00242834	0.0229887	0.0229887
2339	ENSG00000002586.20	CD99	8.69288e-27	4.51648e-25	-1.40254	0.1309	11.6152	0.610701	0.000582499	0.0251198	0.0183973	0.0251198
2357	ENSG00000233016.7	SNHG7	8.81502e-27	4.56989e-25	1.21668	0.113567	11.502	0.450122	0.00111101	0.00642682	0.0182352	0.0182352
2364	ENSG00000135821.19	GLUL	8.90176e-27	4.60476e-25	1.91215	0.178499	7.22288	1.10207	0.0156868	-0.00922252	0.0321059	0.0321059
2369	ENSG00000147573.17	TRIM55	9.78754e-27	5.05191e-25	1.27794	0.119394	10.3933	0.507049	0.00234689	0.0190354	0.0174168	0.0190354
2373	ENSG00000172432.19	GTPBP2	1.074e-26	5.53143e-25	1.24083	0.11602	10.265	0.467411	0.0027519	0.00413575	0.017439	0.017439
2380	ENSG00000134824.14	FADS2	1.1958e-26	6.13895e-25	-1.56562	0.146524	8.93099	0.748636	0.0126636	0.00394475	0.0195404	0.0195404
2387	ENSG00000278996.1	CH507-513H4.1	1.19715e-26	6.13895e-25	-1.2702	0.118878	12.7454	0.491427	0.000293845	0.00896091	0.020904	0.020904
2388	ENSG00000087053.20	MTMR2	1.33618e-26	6.8371e-25	-1.5354	0.143835	9.74155	0.732064	0.00469021	0.0263425	0.0178697	0.0263425
2436	ENSG00000278463.2	H2AC4	1.45355e-26	7.42157e-25	-4.30037	0.40315	9.62243	5.743	0.00524227	0.238553	0.0180062	0.238553
2437	ENSG00000074219.14	TEAD2	1.5063e-26	7.67431e-25	-1.27194	0.119278	10.3514	0.497925	0.00392061	0.011803	0.0174203	0.0174203
2445	ENSG00000151117.9	TMEM86A	1.56332e-26	7.94771e-25	2.35458	0.220877	6.57856	1.69314	0.0303769	0.00702598	0.0428029	0.0428029
2446	ENSG00000131746.13	TNS4	1.63521e-26	8.29535e-25	-3.66935	0.344347	4.91768	4.08579	0.0844686	-0.0262946	0.0933938	0.0933938
2448	ENSG00000124496.12	TRERF1	1.69832e-26	8.59707e-25	-1.97406	0.185315	10.1297	1.21029	0.00186253	0.0496502	0.017502	0.0496502
2453	ENSG00000122966.17	CIT	1.72122e-26	8.69439e-25	-1.29572	0.12165	11.8797	0.519822	0.00336291	0.0168307	0.0188352	0.0188352
2472	ENSG00000164062.13	APEH	1.81885e-26	9.15907e-25	-1.25624	0.118001	9.48407	0.484161	0.00269342	0.0107021	0.0181928	0.0181928
2473	ENSG00000072864.16	NDE1	1.82097e-26	9.15907e-25	-1.42085	0.133464	12.4354	0.627017	0.001682	0.0250368	0.0200432	0.0250368
2501	ENSG00000138796.18	HADH	1.8271e-26	9.17042e-25	-1.80026	0.169107	9.76956	1.00659	0.00220549	0.0406904	0.0178398	0.0406904
2520	ENSG00000179091.5	CYC1	1.85887e-26	9.31008e-25	-1.22173	0.114781	12.1348	0.458607	0.000422665	0.0130981	0.0193394	0.0193394
2521	ENSG00000284879.1	RP13-511M20.1	1.88917e-26	9.44186e-25	-1.62351	0.152549	8.41598	0.796234	0.0132508	-0.00637514	0.021656	0.021656
2523	ENSG00000113552.16	GNPDA1	2.07136e-26	1.03306e-24	1.19265	0.112155	11.3261	0.440941	0.000856087	0.0169155	0.018012	0.018012
2533	ENSG00000140374.16	ETFA	2.23369e-26	1.11167e-24	-1.25502	0.118099	10.4759	0.489262	0.00259138	0.0183295	0.0174198	0.0183295
2546	ENSG00000092054.13	MYH7	2.28758e-26	1.1361e-24	5.91122	0.556366	1.95561	10.4987	0.0254251	-0.00544728	0.43889	0.43889
2547	ENSG00000139278.10	GLIPR1	2.41968e-26	1.19919e-24	2.81068	0.264673	6.55966	2.45404	0.0512485	0.053829	0.043177	0.053829
2551	ENSG00000136450.13	SRSF1	2.97867e-26	1.47313e-24	-1.22645	0.115703	11.993	0.462252	0.00103178	0.0127136	0.0190489	0.0190489
2558	ENSG00000272325.2	NUDT3	3.29173e-26	1.62456e-24	-1.51893	0.143421	11.8552	0.716828	0.000780964	0.0300736	0.018791	0.0300736
2559	ENSG00000128604.20	IRF5	3.35303e-26	1.65137e-24	1.62305	0.153278	8.97507	0.797487	0.0158519	-0.00685401	0.0193892	0.0193892
2573	ENSG00000069998.12	HDHD5	3.45427e-26	1.69769e-24	-1.63215	0.154177	10.9816	0.827697	0.00109182	0.0345642	0.0176727	0.0345642
2576	ENSG00000116991.11	SIPA1L2	3.71141e-26	1.82029e-24	1.89232	0.178868	9.44107	1.11266	0.00513406	0.0428564	0.0182592	0.0428564
2585	ENSG00000196839.13	ADA	4.36096e-26	2.13443e-24	-1.30046	0.123099	9.00351	0.519673	0.00343678	0.0119559	0.0192933	0.0192933
2589	ENSG00000255112.3	CHMP1B	4.37853e-26	2.13861e-24	1.18896	0.112549	11.3392	0.434688	0.000973528	0.0122763	0.0180274	0.0180274
2590	ENSG00000088325.16	TPX2	4.43918e-26	2.16376e-24	-1.39419	0.131992	12.9265	0.604032	0.000278782	0.025854	0.0214746	0.025854
2592	ENSG00000103202.13	NME4	4.46223e-26	2.17052e-24	-1.37992	0.130647	11.2432	0.591736	0.000916555	0.0246865	0.0179187	0.0246865
2602	ENSG00000177337.8	DLGAP1-AS1	4.6118e-26	2.23866e-24	2.77547	0.262852	6.34219	2.37437	0.055905	0.0233416	0.0477317	0.0477317
2609	ENSG00000169213.7	RAB3B	4.74373e-26	2.29798e-24	1.69276	0.160353	9.04445	0.890482	0.00546439	0.0331053	0.019161	0.0331053
2610	ENSG00000171451.15	DSEL	5.67597e-26	2.74397e-24	2.07547	0.196922	7.59901	1.33881	0.0205082	0.037659	0.0276215	0.037659
2611	ENSG00000157613.11	CREB3L1	6.3356e-26	3.0566e-24	-1.4076	0.133685	7.86296	0.615617	0.00162093	0.0249002	0.0251865	0.0251865
2614	ENSG00000272921.1	RP11-500M8.7	6.55204e-26	3.15459e-24	-1.50614	0.143087	8.9124	0.705107	0.00641727	0.0242935	0.0196052	0.0242935
2615	ENSG00000156970.13	BUB1B	7.24491e-26	3.48109e-24	-1.40485	0.133585	9.99671	0.613498	0.00322405	0.0235432	0.017608	0.0235432
2619	ENSG00000007516.14	BAIAP3	7.3059e-26	3.50328e-24	1.64394	0.15633	10.0276	0.840088	0.00425625	0.0324026	0.0175792	0.0324026
2628	ENSG00000088899.16	LZTS3	7.65141e-26	3.66153e-24	1.19663	0.11384	10.1595	0.441027	0.0019551	0.0123599	0.0174844	0.0174844
2632	ENSG00000171241.9	SHCBP1	1.00078e-25	4.77947e-24	-1.5364	0.146518	9.68376	0.733921	0.00359438	0.028607	0.0179338	0.028607
2634	ENSG00000261857.7	MIA	1.46865e-25	6.9998e-24	-2.3132	0.221363	7.07816	1.66407	0.0223439	0.0511587	0.034167	0.0511587
2640	ENSG00000165238.16	WNK2	1.69573e-25	8.0658e-24	-1.22222	0.117114	11.4007	0.456761	0.00247116	0.00829799	0.0181024	0.0181024
2648	ENSG00000196754.13	S100A2	1.94777e-25	9.24602e-24	3.61145	0.346489	8.44445	4.05683	0.0238512	0.156231	0.0215168	0.156231
2654	ENSG00000101457.13	DNTTIP1	2.33255e-25	1.10504e-23	1.55422	0.149361	10.9132	0.751454	0.00141502	0.0320481	0.0176194	0.0320481
2659	ENSG00000275714.2	H3C1	2.57835e-25	1.21904e-23	-3.71478	0.357319	8.65023	4.2931	0.00853673	0.182979	0.0205986	0.182979
2660	ENSG00000149289.11	ZC3H12C	3.22957e-25	1.52389e-23	2.30063	0.221752	7.76603	1.59785	0.0477456	-0.035258	0.0260152	0.0260152
2663	ENSG00000177732.9	SOX12	3.27272e-25	1.54118e-23	-1.1623	0.112045	11.0551	0.417872	0.00109628	0.0146437	0.0177347	0.0177347
2664	ENSG00000148219.18	ASTN2	3.29931e-25	1.55061e-23	-1.4618	0.140927	9.27343	0.650642	0.0112227	0.000752796	0.0185681	0.0185681
2672	ENSG00000147224.13	PRPS1	3.35045e-25	1.57152e-23	-1.32263	0.127528	8.95979	0.544318	0.00473308	0.019662	0.0194412	0.019662
2694	ENSG00000168994.14	PXDC1	3.37556e-25	1.58016e-23	1.2333	0.118923	9.50034	0.470691	0.00304514	0.014935	0.0181689	0.0181689
2696	ENSG00000165810.17	BTNL9	3.41395e-25	1.59498e-23	1.54307	0.148809	7.90869	0.726911	0.00839485	0.00734612	0.0248212	0.0248212
2700	ENSG00000178381.12	ZFAND2A	3.52325e-25	1.64279e-23	1.59411	0.153776	8.07518	0.767598	0.0118531	-0.00529946	0.0236173	0.0236173
2704	ENSG00000166340.18	TPP1	3.66898e-25	1.70738e-23	1.4521	0.140129	12.0043	0.656145	0.000973905	0.0284805	0.019071	0.0284805
2723	ENSG00000169093.16	ASMTL	3.79577e-25	1.76291e-23	-1.31504	0.126943	11.8806	0.538138	0.000561442	0.0236102	0.0188368	0.0236102
2729	ENSG00000143409.16	MINDY1	4.23755e-25	1.96423e-23	-1.59558	0.15418	9.16918	0.79229	0.00837201	0.0272853	0.0188097	0.0272853
2736	ENSG00000165943.5	MOAP1	5.30829e-25	2.45573e-23	1.17279	0.113564	10.3213	0.416158	0.00192002	0.00248495	0.017425	0.017425
2738	ENSG00000262814.8	MRPL12	6.27299e-25	2.89636e-23	-1.15724	0.112232	11.424	0.415409	0.000762007	0.0162978	0.0181319	0.0181319
2739	ENSG00000035403.18	VCL	6.31562e-25	2.8998e-23	-1.35789	0.131699	13.9506	0.568815	0.000205346	0.019363	0.0258118	0.0258118
2740	ENSG00000126602.11	TRAP1	6.31724e-25	2.8998e-23	-1.13518	0.1101	10.6705	0.399779	0.000708517	0.0157758	0.0174744	0.0174744
2741	ENSG00000110675.13	ELMOD1	6.31072e-25	2.8998e-23	3.28682	0.318781	5.58718	3.29392	0.0849591	-0.0187541	0.0674728	0.0674728
2755	ENSG00000072310.18	SREBF1	6.43272e-25	2.94708e-23	-1.13441	0.110044	10.6796	0.394834	0.000686024	0.0102702	0.0174784	0.0174784
2765	ENSG00000224596.8	ZMIZ1-AS1	6.58852e-25	3.01262e-23	3.56641	0.346036	5.78133	3.94149	0.117923	0.039209	0.0616882	0.0616882
2769	ENSG00000169738.8	DCXR	7.0967e-25	3.23873e-23	-1.17426	0.114013	9.72909	0.419338	0.00161532	0.00547581	0.0178832	0.0178832
2777	ENSG00000116675.16	DNAJC6	8.08591e-25	3.68306e-23	2.44906	0.238079	7.54491	1.81258	0.0568313	-0.0403244	0.0281914	0.0281914
2781	ENSG00000277399.5	GPR179	8.65619e-25	3.93524e-23	2.59067	0.252006	6.16907	2.03581	0.0435763	-0.0156488	0.051684	0.051684
2783	ENSG00000157456.8	CCNB2	9.34239e-25	4.23904e-23	-1.61595	0.157303	10.7266	0.813081	0.00118174	0.0359347	0.0175011	0.0359347
2786	ENSG00000183018.9	SPNS2	9.36455e-25	4.24096e-23	2.2086	0.214999	7.30172	1.50627	0.038274	0.015344	0.0310631	0.0310631
2788	ENSG00000276410.4	H2BC3	9.85325e-25	4.45374e-23	-4.20322	0.409364	9.01557	5.50122	0.00715248	0.244216	0.0192534	0.244216
2789	ENSG00000183307.4	TMEM121B	1.05695e-24	4.76838e-23	2.19951	0.214358	7.72231	1.50649	0.015641	0.053283	0.0264136	0.053283
2791	ENSG00000163435.16	ELF3	1.18104e-24	5.31806e-23	-1.81398	0.176971	7.41822	1.02248	0.0173547	0.0267978	0.0296233	0.0296233
2795	ENSG00000137575.12	SDCBP	1.26593e-24	5.68946e-23	1.17089	0.114306	11.6637	0.426975	0.000821532	0.0187772	0.0184714	0.0187772
2803	ENSG00000173175.15	ADCY5	1.31461e-24	5.89702e-23	2.20252	0.215094	6.8608	1.50561	0.0317679	0.0310759	0.0376299	0.0376299
2809	ENSG00000147872.10	PLIN2	1.51969e-24	6.80407e-23	1.22454	0.11975	8.84395	0.4565	0.00166082	0.00664946	0.0198494	0.0198494
2813	ENSG00000272931.1	LRRC8D-DT	1.55492e-24	6.94865e-23	-2.01477	0.197071	6.84597	1.26041	0.0203729	0.0329031	0.0378825	0.0378825
2814	ENSG00000145569.6	OTULINL	1.66324e-24	7.41867e-23	2.10449	0.205978	6.92888	1.33094	0.0271431	-0.0242966	0.0364972	0.0364972
2815	ENSG00000181652.19	ATG9B	1.67331e-24	7.44952e-23	4.00747	0.392256	5.83459	5.00258	0.142301	0.088496	0.0602016	0.088496
2818	ENSG00000049246.15	PER3	1.82074e-24	8.09064e-23	-1.23261	0.120746	10.7963	0.461782	0.00432912	0.00315169	0.0175403	0.0175403
2823	ENSG00000164900.5	GBX1	1.84823e-24	8.1974e-23	4.32257	0.423499	4.95786	5.69681	0.177525	-0.0632582	0.091502	0.091502
2824	ENSG00000196388.8	INCA1	1.85411e-24	8.20806e-23	1.73848	0.17033	7.67299	0.928875	0.0166367	0.0110947	0.0268818	0.0268818
2828	ENSG00000178531.6	CTXN1	1.86698e-24	8.24961e-23	-1.48973	0.145968	10.802	0.691354	0.00130668	0.0306534	0.0175437	0.0306534
2829	ENSG00000175395.16	ZNF25	1.93682e-24	8.54223e-23	-1.55755	0.152667	7.94823	0.755756	0.00851194	0.0264488	0.024518	0.0264488
2830	ENSG00000169908.12	TM4SF1	2.01596e-24	8.87475e-23	1.31917	0.129351	13.7833	0.54117	0.000138615	0.0237426	0.024959	0.024959
2834	ENSG00000183722.9	LHFPL6	2.075e-24	9.11767e-23	3.70923	0.363808	5.41845	4.22378	0.125501	-0.00518158	0.073033	0.073033
2836	ENSG00000162642.14	C1orf52	2.08535e-24	9.14615e-23	1.29349	0.126873	11.3436	0.51894	0.00611267	0.0151476	0.0180326	0.0180326
2838	ENSG00000136861.18	CDK5RAP2	2.14492e-24	9.38997e-23	-1.2951	0.127065	11.4346	0.518137	0.00607286	0.0126201	0.0181456	0.0181456
2847	ENSG00000232110.9	RP11-149I23.3	2.18161e-24	9.53295e-23	-1.2593	0.123573	10.5652	0.494075	0.00382383	0.0190817	0.0174371	0.0190817
2856	ENSG00000068489.13	PRR11	2.20531e-24	9.61875e-23	-1.62551	0.159525	9.06361	0.823221	0.00430505	0.0338674	0.0191022	0.0338674
2864	ENSG00000196420.7	S100A5	2.30174e-24	1.00208e-22	1.76964	0.173741	7.51765	0.969101	0.0167908	0.0202326	0.0284879	0.0284879
2866	ENSG00000188641.14	DPYD	2.84826e-24	1.23774e-22	-1.96463	0.193279	11.2066	1.20276	0.00137714	0.054658	0.01788	0.054658
2868	ENSG00000113356.13	POLR3G	2.89815e-24	1.2571e-22	-1.90247	0.187195	7.46716	1.11341	0.0235089	0.0109739	0.0290539	0.0290539
2875	ENSG00000187961.14	KLHL17	3.00585e-24	1.30144e-22	-1.2784	0.125833	9.30533	0.50651	0.00524858	0.0150208	0.0185024	0.0185024
2878	ENSG00000080986.13	NDC80	3.0886e-24	1.33482e-22	-1.22248	0.12036	8.91872	0.456669	0.00214679	0.0082652	0.0195831	0.0195831
2882	ENSG00000115648.14	MLPH	3.17369e-24	1.36909e-22	1.21989	0.120136	9.41963	0.456816	0.00335492	0.00961908	0.0182941	0.0182941
2893	ENSG00000113448.19	PDE4D	3.44773e-24	1.4846e-22	-1.54881	0.15265	8.46892	0.747607	0.00480029	0.0301529	0.0213997	0.0301529
2911	ENSG00000147536.12	GINS4	3.49143e-24	1.50068e-22	-1.17892	0.116208	10.7444	0.430306	0.00274607	0.01394	0.0175105	0.0175105
2916	ENSG00000145604.17	SKP2	3.84994e-24	1.65177e-22	-2.89136	0.285275	10.5096	2.60564	0.00557381	0.116499	0.0174247	0.116499
2936	ENSG00000107175.12	CREB3	4.08837e-24	1.74772e-22	1.21615	0.120061	9.48592	0.459697	0.00343179	0.0165541	0.0181901	0.0181901
2937	ENSG00000196428.12	TSC22D2	4.08383e-24	1.74772e-22	1.33009	0.131307	9.31294	0.551431	0.00284729	0.0230151	0.0184873	0.0230151
2941	ENSG00000160284.15	SPATC1L	4.40995e-24	1.88179e-22	-1.26051	0.124531	9.41291	0.485264	0.00495675	0.00578911	0.0183053	0.0183053
2943	ENSG00000141837.22	CACNA1A	4.69659e-24	2.00049e-22	-2.00567	0.198269	9.6743	1.25399	0.0228551	0.0361108	0.0179446	0.0361108
2969	ENSG00000146540.15	C7orf50	4.79435e-24	2.03846e-22	-1.13732	0.112451	11.1015	0.397938	0.00119116	0.0111735	0.0177766	0.0177766
2975	ENSG00000163659.13	TIPARP	5.65587e-24	2.40045e-22	1.16507	0.11538	10.1444	0.416949	0.0024759	0.00968672	0.017493	0.017493
2982	ENSG00000183696.14	UPP1	6.12437e-24	2.59463e-22	1.30293	0.129133	9.66756	0.529301	0.0034533	0.0215596	0.0179524	0.0215596
2992	ENSG00000165629.20	ATP5F1C	7.34934e-24	3.10802e-22	-1.51326	0.150245	11.5439	0.714076	0.000733657	0.0331266	0.0182934	0.0331266
2994	ENSG00000108479.13	GALK1	7.94599e-24	3.35434e-22	-1.54901	0.153911	9.418	0.748256	0.00292152	0.0326116	0.0182968	0.0326116
2999	ENSG00000102763.18	VWA8	8.80964e-24	3.7123e-22	-1.38321	0.137576	10.0141	0.596689	0.00311372	0.0252769	0.0175914	0.0252769
3001	ENSG00000169962.5	TAS1R3	9.09146e-24	3.82185e-22	1.62815	0.161989	7.66898	0.819174	0.0124398	0.0174455	0.0269208	0.0269208
3002	ENSG00000278540.5	ACACA	9.10196e-24	3.82185e-22	-1.16611	0.11602	10.3796	0.422204	0.00277349	0.0150524	0.0174175	0.0174175
3016	ENSG00000085063.17	CD59	9.40932e-24	3.94391e-22	1.17253	0.116697	10.8863	0.421666	0.0028274	0.00869628	0.0175999	0.0175999
3031	ENSG00000137807.16	KIF23	9.57815e-24	4.00757e-22	-1.25787	0.125212	10.8384	0.493482	0.00119924	0.0223179	0.0175669	0.0223179
3040	ENSG00000074800.16	ENO1	9.88489e-24	4.12132e-22	-1.24593	0.124062	13.3482	0.477663	6.99963e-05	0.0148816	0.0230171	0.0230171
3041	ENSG00000158109.15	TPRG1L	9.8786e-24	4.12132e-22	1.1319	0.112707	10.3577	0.395429	0.00163468	0.0122066	0.0174195	0.0174195
3052	ENSG00000090581.11	GNPTG	1.00682e-23	4.19036e-22	1.21306	0.120811	10.0574	0.44662	0.00433925	0.00211495	0.0175538	0.0175538
3058	ENSG00000148334.16	PTGES2	1.01265e-23	4.20721e-22	-1.13117	0.112662	11.2874	0.38724	0.00107166	0.00314609	0.0179675	0.0179675
3070	ENSG00000151502.11	VPS26B	1.04573e-23	4.33702e-22	-1.26144	0.125676	8.86726	0.487618	0.0039266	0.00888293	0.0197652	0.0197652
3074	ENSG00000171314.9	PGAM1	1.04931e-23	4.34427e-22	-1.27538	0.127069	13.5889	0.503216	0.000175556	0.0188721	0.0240443	0.0240443
3075	ENSG00000083812.12	ZNF324	1.0935e-23	4.51928e-22	1.37455	0.137005	10.1133	0.581407	0.010643	0.00759743	0.0175126	0.0175126
3079	ENSG00000136378.15	ADAMTS7	1.13322e-23	4.67527e-22	-1.76625	0.176109	8.99825	0.973107	0.0048245	0.041697	0.0193109	0.041697
3080	ENSG00000115163.15	CENPA	1.17919e-23	4.85647e-22	-1.36284	0.135939	9.65352	0.579374	0.00267706	0.025042	0.0179689	0.025042
3083	ENSG00000233429.9	HOTAIRM1	1.19631e-23	4.9184e-22	-1.49915	0.149557	7.9715	0.681008	0.00920617	-0.000740921	0.0243448	0.0243448
3089	ENSG00000102893.16	PHKB	1.24161e-23	5.09578e-22	-1.92007	0.191619	9.05903	1.15006	0.0050113	0.0500653	0.0191161	0.0500653
3100	ENSG00000145979.18	TBC1D7	1.27097e-23	5.20723e-22	-1.39154	0.138904	8.34494	0.596278	0.00692357	0.0122819	0.022018	0.022018
3119	ENSG00000160161.9	CILP2	1.28544e-23	5.25739e-22	3.13421	0.312894	5.75166	2.96315	0.08432	-0.0641166	0.0625341	0.0625341
3121	ENSG00000020129.16	NCDN	1.44995e-23	5.92001e-22	1.17562	0.117504	11.453	0.421281	0.00254125	0.00578182	0.0181694	0.0181694
3126	ENSG00000197977.4	ELOVL2	1.46625e-23	5.97621e-22	2.20339	0.220254	6.60946	1.47586	0.0305692	-0.00633457	0.0421989	0.0421989
3127	ENSG00000164086.10	DUSP7	1.52353e-23	6.19901e-22	1.13052	0.113051	11.6157	0.396518	0.000772743	0.0155998	0.0183981	0.0183981
3129	ENSG00000184831.14	APOO	1.53492e-23	6.23462e-22	-1.27368	0.127377	8.86721	0.498685	0.00457197	0.0104372	0.0197654	0.0197654
3135	ENSG00000169679.15	BUB1	1.59031e-23	6.44853e-22	-1.47249	0.147311	10.5495	0.676507	0.00214234	0.0304084	0.0174331	0.0304084
3143	ENSG00000035499.13	DEPDC1B	1.61195e-23	6.52507e-22	-1.76133	0.176231	8.95035	0.967954	0.00486037	0.0417257	0.0194736	0.0417257
3147	ENSG00000178607.17	ERN1	1.615e-23	6.52627e-22	1.13583	0.113648	10.2727	0.392981	0.00193706	0.00550195	0.0174367	0.0174367
3151	ENSG00000120708.17	TGFBI	1.7067e-23	6.88504e-22	2.00811	0.201036	7.41187	1.25825	0.0184848	0.0421386	0.0296987	0.0421386
3159	ENSG00000165092.13	ALDH1A1	1.75555e-23	7.07006e-22	-2.66263	0.266637	12.0344	2.2122	0.000551981	0.106091	0.019131	0.106091
3163	ENSG00000196998.19	WDR45	1.76113e-23	7.08046e-22	1.32781	0.132972	10.3499	0.539143	0.00910177	0.0036699	0.0174205	0.0174205
3192	ENSG00000145882.11	PCYOX1L	1.82078e-23	7.30784e-22	-1.49003	0.149266	8.8789	0.672141	0.0136971	-0.00609212	0.0197236	0.0197236
3197	ENSG00000119899.13	SLC17A5	1.86838e-23	7.48617e-22	1.11813	0.112039	10.478	0.388559	0.00140899	0.0154624	0.0174201	0.0174201
3198	ENSG00000121068.14	TBX2	1.95752e-23	7.83008e-22	-1.11948	0.112227	10.4932	0.380181	0.00147025	0.00378929	0.0174221	0.0174221
3200	ENSG00000196535.17	MYO18A	2.25184e-23	8.99216e-22	-1.73898	0.174574	12.7353	0.943787	0.00343576	0.0422785	0.0208734	0.0422785
3209	ENSG00000229953.1	RP11-284F21.7	2.4318e-23	9.69439e-22	1.1397	0.114501	10.3361	0.401878	0.00224329	0.0130112	0.0174224	0.0174224
3210	ENSG00000143369.15	ECM1	2.46331e-23	9.80349e-22	2.68511	0.269797	8.76712	2.25029	0.0103337	0.0988519	0.0201354	0.0988519
3213	ENSG00000099624.8	ATP5F1D	2.54378e-23	1.01067e-21	-1.10171	0.110734	10.978	0.375992	0.000723216	0.0141085	0.0176697	0.0176697
3217	ENSG00000250072.6	SH3TC2-DT	2.61057e-23	1.03547e-21	-1.69274	0.170183	7.89477	0.886185	0.0185127	0.0147101	0.0249307	0.0249307
3224	ENSG00000115875.19	SRSF7	2.62055e-23	1.03769e-21	-1.1623	0.116859	12.1772	0.415817	0.00105274	0.0121166	0.0194312	0.0194312
3234	ENSG00000064961.19	HMG20B	2.70655e-23	1.06995e-21	-1.09932	0.110562	10.5208	0.367786	0.000909224	0.00563665	0.0174268	0.0174268
3241	ENSG00000107672.15	NSMCE4A	3.24141e-23	1.27925e-21	-1.37637	0.138677	9.4733	0.591395	0.00265005	0.026197	0.018209	0.026197
3243	ENSG00000276903.2	H2AC16	3.45874e-23	1.36274e-21	-4.939	0.497957	9.41948	7.61566	0.00838565	0.363557	0.0182943	0.363557
3244	ENSG00000258655.2	ARHGAP5-AS1	3.47479e-23	1.36679e-21	1.11938	0.112863	10.2536	0.388702	0.00166436	0.0143343	0.0174427	0.0174427
3245	ENSG00000152642.11	GPD1L	3.52196e-23	1.38304e-21	-1.76656	0.17814	6.79378	0.959057	0.00881211	0.0197367	0.0387885	0.0387885
3250	ENSG00000101057.16	MYBL2	3.54117e-23	1.38828e-21	-1.29425	0.130519	12.5561	0.522964	0.000355505	0.0251972	0.0203616	0.0251972
3252	ENSG00000165617.15	DACT1	3.60849e-23	1.41233e-21	6.24534	0.629934	2.72733	12.1775	0.246569	0.348655	0.30194	0.348655
3257	ENSG00000167977.9	KCTD5	3.73341e-23	1.45881e-21	1.13482	0.114503	10.2311	0.399621	0.00221552	0.014376	0.0174508	0.0174508
3259	ENSG00000135069.14	PSAT1	3.7944e-23	1.47775e-21	-1.41667	0.142964	11.7996	0.626612	0.00046604	0.0301921	0.0186937	0.0301921
3260	ENSG00000183508.5	TENT5C	3.79256e-23	1.47775e-21	2.43786	0.246018	6.26321	1.79945	0.0412876	-0.0206696	0.0494994	0.0494994
3262	ENSG00000179292.5	TMEM151A	3.99245e-23	1.55233e-21	2.13003	0.215063	6.68823	1.39715	0.0286775	0.0163821	0.0407009	0.0407009
3263	ENSG00000031081.11	ARHGAP31	4.09964e-23	1.59139e-21	4.31217	0.435505	6.94535	5.80603	0.164454	0.120043	0.0362298	0.120043
3265	ENSG00000155090.15	KLF10	4.17073e-23	1.61633e-21	1.13834	0.114986	10.4135	0.399824	0.00241652	0.0114289	0.0174163	0.0174163
3267	ENSG00000175482.9	POLD4	4.58331e-23	1.77332e-21	1.34006	0.135491	9.01222	0.550544	0.00827234	0.00650017	0.0192644	0.0192644
3273	ENSG00000047188.16	YTHDC2	4.77043e-23	1.84269e-21	-1.18521	0.119883	9.72147	0.427702	0.0036663	0.00419331	0.0178916	0.0178916
3277	ENSG00000105514.8	RAB3D	4.84711e-23	1.86926e-21	-1.1336	0.114681	10.5404	0.394499	0.00229674	0.0089364	0.0174309	0.0174309
3279	ENSG00000257923.12	CUX1	5.13164e-23	1.97576e-21	-1.12992	0.114375	10.972	0.390646	0.00195758	0.00758253	0.0176649	0.0176649
3294	ENSG00000014914.21	MTMR11	5.39706e-23	2.07458e-21	-1.6615	0.168271	8.43453	0.862156	0.00651744	0.035955	0.0215649	0.035955
3296	ENSG00000172728.16	FUT10	5.4483e-23	2.09087e-21	-1.31348	0.133037	8.99257	0.538805	0.0034821	0.023066	0.0193301	0.023066
3299	ENSG00000181291.8	TMEM132E	5.59483e-23	2.14363e-21	4.16601	0.422071	5.01811	5.38546	0.178457	0.045004	0.0887594	0.0887594
3301	ENSG00000108578.15	BLMH	5.94766e-23	2.27145e-21	-1.38808	0.140718	8.17365	0.582246	0.00671404	-0.00143929	0.0229882	0.0229882
3302	ENSG00000162772.17	ATF3	5.94439e-23	2.27145e-21	3.13718	0.318034	6.68926	3.07394	0.0493156	0.102402	0.0406818	0.102402
3317	ENSG00000110660.15	SLC35F2	5.95822e-23	2.27181e-21	1.22777	0.124469	8.96422	0.465559	0.00381273	0.012851	0.0194261	0.0194261
3323	ENSG00000131747.15	TOP2A	6.09408e-23	2.31987e-21	-1.79199	0.18171	10.0232	1.00299	0.000342681	0.0491849	0.0175831	0.0491849
3326	ENSG00000025039.15	RRAGD	6.25525e-23	2.3774e-21	1.28234	0.130066	11.6096	0.513622	0.00081851	0.0245572	0.0183889	0.0245572
3328	ENSG00000173457.11	PPP1R14B	6.2658e-23	2.37759e-21	-1.34932	0.136861	10.8197	0.568674	0.00114359	0.0269529	0.0175548	0.0269529
3331	ENSG00000128849.11	CGNL1	6.54287e-23	2.47874e-21	2.64905	0.268812	5.98326	2.15333	0.0521365	0.00797646	0.056253	0.056253
3332	ENSG00000099797.15	TECR	6.87588e-23	2.60073e-21	-1.72083	0.174709	12.0524	0.925004	0.000638105	0.0451468	0.0191674	0.0451468
3337	ENSG00000171097.14	KYAT1	6.96689e-23	2.63095e-21	-1.78384	0.181131	7.45183	0.96034	0.0199826	-0.0128413	0.02923	0.02923
3343	ENSG00000075711.21	DLG1	7.06095e-23	2.66222e-21	-1.2292	0.12483	12.0674	0.459169	0.00417562	0.0031877	0.019198	0.019198
3404	ENSG00000155158.20	TTC39B	7.28841e-23	2.7436e-21	-1.38652	0.140851	8.41941	0.586142	0.00811969	0.00364632	0.021639	0.021639
3410	ENSG00000049167.16	ERCC8	7.78897e-23	2.92737e-21	-1.34365	0.13659	8.82072	0.560018	0.00805059	0.0149481	0.0199345	0.0199345
3427	ENSG00000145107.16	TM4SF19	8.10074e-23	3.03971e-21	3.50753	0.356703	6.47573	3.82872	0.145975	0.0263977	0.0448803	0.0448803
3431	ENSG00000254470.3	AP5B1	8.13133e-23	3.04635e-21	1.10234	0.112108	11.003	0.37201	0.00116212	0.00816943	0.0176902	0.0176902
3432	ENSG00000159640.17	ACE	8.33212e-23	3.11664e-21	-2.98402	0.303552	7.63373	2.78189	0.0227552	0.11546	0.0272687	0.11546
3444	ENSG00000072778.20	ACADVL	9.3128e-23	3.47796e-21	1.13565	0.115656	11.9238	0.394732	0.00114804	0.00863285	0.0189165	0.0189165
3456	ENSG00000077549.19	CAPZB	9.50042e-23	3.54243e-21	-1.3048	0.13291	14.0038	0.53172	0.00040173	0.025811	0.026096	0.026096
3465	ENSG00000111885.7	MAN1A1	1.02068e-22	3.7998e-21	5.56087	0.566863	4.63346	9.3201	0.37358	-0.319666	0.10842	0.10842
3466	ENSG00000203783.5	PRR9	1.19208e-22	4.43094e-21	4.25494	0.434434	5.29256	5.65784	0.187514	0.0955855	0.077558	0.0955855
3467	ENSG00000081248.12	CACNA1S	1.20249e-22	4.4626e-21	5.65218	0.577145	1.82609	9.60903	0.0331696	-0.00205009	0.466475	0.466475
3474	ENSG00000159199.14	ATP5MC1	1.23416e-22	4.57296e-21	-1.11436	0.113818	9.98978	0.377068	0.00181709	0.00384224	0.0176148	0.0176148
3480	ENSG00000162670.11	BRINP3	1.40028e-22	5.18037e-21	-2.78993	0.285329	8.66299	2.43281	0.00758218	0.114537	0.0205463	0.114537
3483	ENSG00000126787.13	DLGAP5	1.42187e-22	5.25202e-21	-1.88093	0.192395	10.4225	1.10579	0.0025809	0.0529429	0.0174164	0.0529429
3487	ENSG00000123416.15	TUBA1B	1.54213e-22	5.68736e-21	-1.27768	0.1308	13.2012	0.510268	8.0864e-05	0.0255821	0.0224442	0.0255821
3493	ENSG00000115226.10	FNDC4	1.6019e-22	5.89857e-21	1.31937	0.135121	8.62709	0.526829	0.00669169	-0.000927355	0.0206949	0.0206949
3494	ENSG00000112640.16	PPP2R5D	1.69224e-22	6.22155e-21	-1.42293	0.14581	11.2998	0.632928	0.00105088	0.0308401	0.0179816	0.0308401
3501	ENSG00000116254.18	CHD5	2.21772e-22	8.14081e-21	-1.12328	0.115429	10.5513	0.387273	0.00255237	0.00838311	0.0174335	0.0174335
3507	ENSG00000154122.14	ANKH	2.22275e-22	8.14665e-21	1.96776	0.202215	6.86788	1.18208	0.0238261	0.00174139	0.0375101	0.0375101
3510	ENSG00000042753.12	AP2S1	2.23156e-22	8.16628e-21	-1.1026	0.113312	11.7015	0.375752	0.000728391	0.0130638	0.0185311	0.0185311
3517	ENSG00000165799.5	RNASE7	2.32357e-22	8.48982e-21	5.63611	0.579456	1.81805	9.53964	0.0354194	-0.023001	0.468235	0.468235
3519	ENSG00000100097.12	LGALS1	2.44293e-22	8.91216e-21	-1.6	0.164585	12.7709	0.800506	0.000361664	0.0402705	0.0209812	0.0402705
3522	ENSG00000222022.1	AC112721.1	2.47669e-22	9.02139e-21	3.19812	0.329023	7.4629	3.19829	0.0192893	0.143095	0.0291027	0.143095
3523	ENSG00000272405.1	RP11-284F21.10	2.77933e-22	1.01082e-20	1.10177	0.113488	11.8215	0.371259	0.000587672	0.00827148	0.0187316	0.0187316
3524	ENSG00000110057.8	UNC93B1	2.9093e-22	1.05647e-20	-1.31757	0.135781	7.94419	0.527925	0.00310644	0.00579972	0.0245485	0.0245485
3527	ENSG00000141401.12	IMPA2	3.0429e-22	1.10328e-20	-1.32377	0.136484	9.52579	0.548063	0.00466871	0.0232732	0.0181326	0.0232732
3535	ENSG00000173402.12	DAG1	3.28158e-22	1.18625e-20	-1.15423	0.119099	9.218	0.41591	0.00258559	0.0177104	0.0186912	0.0186912
3536	ENSG00000124145.6	SDC4	3.28177e-22	1.18625e-20	1.1273	0.116321	12.358	0.392443	0.000445685	0.0135514	0.0198501	0.0198501
3552	ENSG00000160447.7	PKN3	3.30942e-22	1.19442e-20	-1.08484	0.111949	10.7549	0.359317	0.00128269	0.00653316	0.0175162	0.0175162
3553	ENSG00000164818.16	DNAAF5	3.36874e-22	1.21398e-20	-1.37511	0.14193	11.0345	0.591452	0.000936849	0.0292792	0.0177168	0.0292792
3557	ENSG00000116584.20	ARHGEF2	3.9048e-22	1.40318e-20	1.11976	0.115755	11.4203	0.392241	0.00141302	0.0186858	0.0181272	0.0186858
3559	ENSG00000244242.2	IFITM10	3.90563e-22	1.40318e-20	1.6368	0.169203	7.54567	0.82403	0.0147614	0.0106102	0.0281833	0.0281833
3572	ENSG00000156110.15	ADK	3.95856e-22	1.42004e-20	-1.152	0.119104	10.7212	0.415152	0.00245499	0.0188237	0.0174983	0.0188237
3584	ENSG00000023228.14	NDUFS1	4.17745e-22	1.49629e-20	-1.14512	0.118461	11.9502	0.407087	0.00208316	0.0150355	0.0189664	0.0189664
3593	ENSG00000142945.13	KIF2C	4.20076e-22	1.50236e-20	-1.14461	0.118415	10.1305	0.409865	0.000964694	0.0200684	0.0175015	0.0200684
3598	ENSG00000102226.10	USP11	4.4015e-22	1.57178e-20	1.11414	0.115319	12.2482	0.381795	0.000357323	0.0113988	0.0195905	0.0195905
3602	ENSG00000072210.19	ALDH3A2	4.49329e-22	1.60213e-20	-1.1605	0.120145	11.1127	0.418562	0.0038652	0.0142987	0.017787	0.017787
3629	ENSG00000143878.10	RHOB	4.60003e-22	1.63772e-20	1.17372	0.121543	10.4223	0.43101	0.00143815	0.0207209	0.0174164	0.0207209
3630	ENSG00000087085.16	ACHE	4.95989e-22	1.76318e-20	1.60278	0.166108	7.45168	0.783776	0.0121559	0.00421993	0.0292317	0.0292317
3643	ENSG00000089685.15	BIRC5	5.00761e-22	1.77748e-20	-1.34613	0.139523	8.73249	0.566979	0.00154517	0.0276547	0.0202689	0.0276547
3652	ENSG00000172183.16	ISG20	5.1318e-22	1.8161e-20	1.65785	0.171876	8.50362	0.859986	0.0179803	0.0263319	0.0212376	0.0263319
3653	ENSG00000253276.4	CCDC71L	5.12429e-22	1.8161e-20	1.22886	0.1274	13.522	0.464048	0.000598731	0.0131724	0.0237473	0.0237473
3658	ENSG00000079462.8	PAFAH1B3	5.17541e-22	1.8288e-20	-1.29495	0.134265	9.48745	0.524703	0.00265295	0.0243879	0.0181878	0.0243879
3665	ENSG00000186472.20	PCLO	5.39196e-22	1.90248e-20	4.21149	0.436854	3.52668	5.45738	0.0864671	0.0840166	0.199794	0.199794
3671	ENSG00000215021.10	PHB2	5.6694e-22	1.99739e-20	-1.17171	0.121605	13.068	0.426097	0.000223838	0.0175621	0.0219577	0.0219577
3682	ENSG00000179958.10	DCTPP1	5.86042e-22	2.06161e-20	-1.07474	0.111581	10.1004	0.361356	0.00115404	0.0173906	0.0175214	0.0175214
3688	ENSG00000189410.12	SH2D5	6.12024e-22	2.14981e-20	1.51008	0.15685	7.69949	0.710056	0.0102752	0.0221719	0.0266278	0.0266278
3694	ENSG00000141574.8	SECTM1	7.14322e-22	2.50542e-20	-1.6896	0.175788	7.52221	0.893507	0.0175001	0.028852	0.0284379	0.028852
3702	ENSG00000271780.1	RP11-1017G21.5	7.39534e-22	2.59001e-20	1.8026	0.187614	7.14689	1.01538	0.0196341	0.0310856	0.0331642	0.0331642
3703	ENSG00000176658.17	MYO1D	8.1146e-22	2.83771e-20	2.55413	0.266098	6.25224	2.00982	0.0564629	0.00946866	0.0497495	0.0497495
3708	ENSG00000153944.12	MSI2	8.69597e-22	3.03652e-20	-1.37722	0.14359	9.79036	0.57435	0.0131092	-0.00644582	0.0178179	0.0178179
3726	ENSG00000157326.19	DHRS4	8.86985e-22	3.09267e-20	-1.53182	0.159743	9.30612	0.734567	0.00416501	0.0341119	0.0185008	0.0341119
3734	ENSG00000204248.12	COL11A2	1.03894e-21	3.61716e-20	3.53244	0.369002	7.08761	3.90682	0.0500152	0.154228	0.0340266	0.154228
3738	ENSG00000167755.15	KLK6	1.0891e-21	3.78624e-20	-2.37996	0.24874	11.294	1.77351	0.00107552	0.0917316	0.0179749	0.0917316
3745	ENSG00000161955.17	TNFSF13	1.19958e-21	4.16418e-20	2.16064	0.226054	6.95584	1.42783	0.0405898	-0.00643895	0.0360608	0.0360608
3754	ENSG00000204934.10	ATP6V0E2-AS1	1.25434e-21	4.3479e-20	1.23736	0.12952	8.87037	0.466857	0.00540908	0.00401141	0.019754	0.019754
3757	ENSG00000163508.13	EOMES	1.37046e-21	4.74345e-20	2.18514	0.228948	7.42143	1.49536	0.0160191	0.0626065	0.0295853	0.0626065
3760	ENSG00000145536.15	ADAMTS16	1.54213e-21	5.32677e-20	1.76848	0.18553	7.22098	0.944981	0.0195007	-0.0111009	0.0321316	0.0321316
3761	ENSG00000183250.12	LINC01547	1.5435e-21	5.32677e-20	1.31038	0.137472	8.86231	0.526024	0.0085649	0.00505526	0.019783	0.019783
3772	ENSG00000104824.18	HNRNPL	1.63432e-21	5.63198e-20	-1.21234	0.127266	13.5203	0.449355	0.000554969	0.00997459	0.0237401	0.0237401
3779	ENSG00000130748.7	TMEM160	1.82371e-21	6.27548e-20	-1.36677	0.143649	9.60523	0.585177	0.00234356	0.028609	0.0180275	0.028609
3780	ENSG00000136802.12	LRRC8A	1.86254e-21	6.39978e-20	1.07353	0.112856	11.5099	0.35543	0.000858636	0.0112514	0.018246	0.018246
3783	ENSG00000204525.17	HLA-C	1.88319e-21	6.46133e-20	1.1184	0.117587	11.0293	0.389255	0.00302752	0.0144838	0.0177124	0.0177124
3787	ENSG00000223891.6	OSER1-DT	1.91969e-21	6.57703e-20	1.32995	0.139857	8.27869	0.545318	0.00696413	0.0114	0.022376	0.022376
3799	ENSG00000169258.7	GPRIN1	2.10721e-21	7.20902e-20	1.06626	0.112243	11.4239	0.3554	0.00076587	0.0171434	0.0181318	0.0181318
3800	ENSG00000100906.11	NFKBIA	2.13595e-21	7.29679e-20	1.11983	0.117899	11.1123	0.392886	0.00081438	0.020036	0.0177866	0.020036
3805	ENSG00000186844.6	LCE1A	2.20256e-21	7.51351e-20	5.57311	0.586953	1.78655	9.39378	0.0415796	0.0533298	0.475191	0.475191
3806	ENSG00000287864.1	KB-208E9.3	2.32021e-21	7.90342e-20	-3.44535	0.363067	4.90066	3.6395	0.103515	-0.0055415	0.0942117	0.0942117
3807	ENSG00000007314.12	SCN4A	2.34498e-21	7.9763e-20	5.73753	0.604686	2.42105	10.2475	0.197373	0.267236	0.351094	0.351094
3808	ENSG00000107521.20	HPS1	2.51396e-21	8.5388e-20	1.10925	0.116995	10.0348	0.379805	0.00295891	0.0103823	0.0175729	0.0175729
3813	ENSG00000139180.11	NDUFA9	2.55814e-21	8.67638e-20	-1.41801	0.149589	8.36241	0.630079	0.00742641	0.0261389	0.021927	0.0261389
3816	ENSG00000095059.16	DHPS	2.56461e-21	8.68588e-20	-1.17666	0.124132	8.9297	0.420925	0.00356826	0.00338829	0.0195449	0.0195449
3832	ENSG00000198853.12	RUSC2	2.74316e-21	9.2773e-20	1.08043	0.114064	10.2285	0.353666	0.00206422	0.00227173	0.0174518	0.0174518
3834	ENSG00000261609.8	GAN	2.96068e-21	9.99865e-20	1.20846	0.127689	10.4127	0.457679	0.00543597	0.0190207	0.0174163	0.0190207
3837	ENSG00000189337.17	KAZN	3.0789e-21	1.03831e-19	-2.1709	0.229482	9.93061	1.47704	0.00642309	0.07257	0.0176749	0.07257
3845	ENSG00000054611.14	TBC1D22A	3.3046e-21	1.11283e-19	-1.27962	0.135372	8.64131	0.506015	0.00685267	0.0116335	0.0206356	0.0206356
3853	ENSG00000135604.10	STX11	3.48742e-21	1.17273e-19	3.17203	0.335772	5.63199	3.07506	0.103031	-0.0323776	0.0660834	0.0660834
3854	ENSG00000184545.11	DUSP8	3.55225e-21	1.19283e-19	1.18698	0.125672	9.08445	0.433517	0.00465001	0.00890023	0.0190402	0.0190402
3856	ENSG00000166165.13	CKB	3.91211e-21	1.31181e-19	-1.1025	0.116853	9.7104	0.38083	0.00257807	0.0176438	0.0179038	0.0179038
3863	ENSG00000111846.19	GCNT2	3.94585e-21	1.32124e-19	-1.40614	0.14905	10.4798	0.61983	0.00271299	0.0306108	0.0174203	0.0306108
3869	ENSG00000139354.11	GAS2L3	4.00558e-21	1.33935e-19	-1.5072	0.159788	9.36795	0.712133	0.00989801	0.0284005	0.0183833	0.0284005
3875	ENSG00000164442.10	CITED2	4.05468e-21	1.35385e-19	1.70828	0.181131	10.6462	0.914842	0.00257142	0.0466415	0.0174643	0.0466415
3879	ENSG00000106723.17	SPIN1	4.23873e-21	1.41331e-19	-1.06212	0.112674	11.4933	0.353666	0.000760945	0.0182821	0.0182233	0.0182821
3880	ENSG00000099625.13	CBARP	4.24546e-21	1.41356e-19	1.13701	0.12062	10.2278	0.397795	0.00437179	0.00807462	0.0174521	0.0174521
3885	ENSG00000124104.19	SNX21	4.32663e-21	1.43856e-19	1.19375	0.126666	9.7737	0.438192	0.00623103	0.00712131	0.0178354	0.0178354
3891	ENSG00000107984.10	DKK1	4.55004e-21	1.51071e-19	1.05983	0.112519	11.2731	0.349407	0.00103931	0.0145074	0.0179514	0.0179514
3892	ENSG00000146834.14	MEPCE	4.6998e-21	1.55825e-19	1.06172	0.112761	11.4596	0.351177	0.000894436	0.015356	0.0181782	0.0181782
3894	ENSG00000163734.4	CXCL3	4.95548e-21	1.64072e-19	1.7807	0.189232	7.01304	0.96602	0.0185553	-0.0001109	0.0351578	0.0351578
3895	ENSG00000197608.12	ZNF841	5.12749e-21	1.6953e-19	1.41939	0.150894	7.90168	0.630653	0.00927714	0.0235425	0.0248762	0.0248762
3900	ENSG00000163762.7	TM4SF18	5.13866e-21	1.69662e-19	-1.72556	0.183447	9.8185	0.933654	0.00355434	0.0469251	0.0177887	0.0469251
3903	ENSG00000149591.17	TAGLN	5.37541e-21	1.77231e-19	2.51763	0.267788	7.62703	1.98759	0.0554497	0.0521158	0.0273361	0.0521158
3910	ENSG00000137812.20	KNL1	5.4371e-21	1.79015e-19	-1.34577	0.143161	9.22042	0.549777	0.0120571	-0.00399462	0.0186856	0.0186856
3918	ENSG00000130751.10	NPAS1	5.65606e-21	1.85965e-19	1.1663	0.124124	9.38712	0.41189	0.0047609	7.10046e-06	0.0183493	0.0183493
3924	ENSG00000143815.15	LBR	5.71862e-21	1.87761e-19	-1.29654	0.138003	10.9206	0.52716	0.000975395	0.0275917	0.017625	0.0275917
3929	ENSG00000135842.17	NIBAN1	5.8174e-21	1.9074e-19	1.27828	0.136085	8.2878	0.509592	0.00545327	0.0187822	0.0223256	0.0223256
3931	ENSG00000101224.18	CDC25B	6.16206e-21	2.01761e-19	-1.1496	0.122464	13.1521	0.412199	0.000235094	0.0194234	0.0222612	0.0222612
3936	ENSG00000159176.14	CSRP1	6.3699e-21	2.08277e-19	1.06034	0.112998	9.78873	0.3461	0.0013331	0.00967461	0.0178196	0.0178196
3944	ENSG00000141497.14	ZMYND15	6.49922e-21	2.12212e-19	2.28401	0.243457	6.23135	1.61266	0.0386776	0.0208863	0.0502292	0.0502292
3948	ENSG00000169860.7	P2RY1	6.89788e-21	2.24918e-19	3.5124	0.374644	5.23829	3.79856	0.130917	-0.00907052	0.0796195	0.0796195
3949	ENSG00000120709.11	FAM53C	7.36364e-21	2.39775e-19	1.0515	0.112239	10.5604	0.345114	0.00146039	0.0153159	0.0174358	0.0174358
3953	ENSG00000083544.16	TDRD3	8.31163e-21	2.70271e-19	-1.60066	0.171091	8.78695	0.803761	0.0184346	0.0254735	0.0200603	0.0254735
3960	ENSG00000105364.14	MRPL4	8.4974e-21	2.75932e-19	-1.08257	0.115742	11.4825	0.367661	0.000612207	0.0194821	0.0182086	0.0194821
3969	ENSG00000169750.9	RAC3	8.70216e-21	2.82194e-19	-1.50487	0.160936	7.7714	0.710474	0.0083534	0.0304972	0.0259674	0.0304972
3972	ENSG00000050438.17	SLC4A8	9.42317e-21	3.05156e-19	-2.32962	0.249362	7.87564	1.70276	0.0282174	0.0650545	0.0250836	0.0650545
3976	ENSG00000186298.12	PPP1CC	9.48595e-21	3.06769e-19	-1.15231	0.123352	12.069	0.416601	0.00174012	0.0210833	0.0192013	0.0210833
3984	ENSG00000010404.18	IDS	9.69375e-21	3.1306e-19	1.08931	0.116637	9.99779	0.364418	0.00279922	0.00775105	0.0176069	0.0176069
3990	ENSG00000107833.10	NPM3	1.08156e-20	3.48814e-19	-1.05351	0.112944	10.2369	0.347639	0.00168592	0.0166554	0.0174486	0.0174486
3991	ENSG00000277443.3	MARCKS	1.09916e-20	3.54007e-19	-1.35496	0.145288	9.00147	0.576102	0.00394254	0.0277202	0.0193001	0.0277202
3992	ENSG00000112312.10	GMNN	1.13692e-20	3.6567e-19	-1.13017	0.121231	9.0423	0.392129	0.00287784	0.00829906	0.0191678	0.0191678
3998	ENSG00000165264.11	NDUFB6	1.16782e-20	3.75098e-19	-1.22926	0.1319	8.39128	0.470086	0.00431704	0.0166391	0.0217794	0.0217794
4001	ENSG00000132256.20	TRIM5	1.18631e-20	3.80521e-19	-1.38909	0.149077	8.51701	0.58596	0.0121596	-0.00329357	0.0211762	0.0211762
4010	ENSG00000112699.11	GMDS	1.20338e-20	3.85473e-19	-1.46162	0.156886	8.80143	0.670434	0.00395075	0.0329692	0.020006	0.0329692
4012	ENSG00000187792.5	ZNF70	1.21372e-20	3.8826e-19	1.15912	0.12443	9.17491	0.409201	0.00442881	0.00323447	0.0187953	0.0187953
4013	ENSG00000221843.4	C2orf16	1.26816e-20	4.05126e-19	1.51925	0.163169	7.97202	0.705572	0.0155955	0.00082881	0.0243409	0.0243409
4015	ENSG00000274290.3	H2BC6	1.28745e-20	4.10733e-19	-5.52648	0.593655	12.1768	9.58551	0.0113542	0.517286	0.0194303	0.517286
4017	ENSG00000004487.17	KDM1A	1.34052e-20	4.27086e-19	-1.089	0.117034	11.9315	0.37221	0.000631582	0.0199138	0.018931	0.0199138
4021	ENSG00000134955.12	SLC37A2	1.47893e-20	4.70551e-19	2.56613	0.276091	7.21493	2.03749	0.0821254	-0.00464359	0.0322141	0.0322141
4024	ENSG00000102554.14	KLF5	1.55922e-20	4.95431e-19	2.27695	0.245126	6.29132	1.57227	0.041267	-0.0201131	0.0488633	0.0488633
4026	ENSG00000279207.1	RP11-159D12.8	1.56254e-20	4.9582e-19	1.31784	0.141876	8.27998	0.536468	0.00782436	0.0115	0.0223689	0.0223689
4027	ENSG00000074855.11	ANO8	1.70049e-20	5.38869e-19	-1.10528	0.119108	9.83172	0.380332	0.00350482	0.0137962	0.0177751	0.0177751
4030	ENSG00000167716.19	WDR81	1.70495e-20	5.3956e-19	1.10899	0.119512	9.85514	0.37461	0.0036733	0.00339041	0.0177513	0.0177513
4040	ENSG00000163083.6	INHBB	1.74022e-20	5.49985e-19	2.20859	0.238066	6.52387	1.48893	0.0411186	-0.0091484	0.0438948	0.0438948
4041	ENSG00000204392.11	LSM2	1.75949e-20	5.55331e-19	-1.0432	0.112462	10.4009	0.338679	0.00155519	0.0136919	0.0174165	0.0174165
4042	ENSG00000155252.13	PI4K2A	1.81358e-20	5.7164e-19	1.03965	0.112119	10.9631	0.335672	0.00119817	0.0130626	0.0176578	0.0176578
4043	ENSG00000167995.17	BEST1	1.9323e-20	6.0825e-19	1.55763	0.168102	7.86531	0.761776	0.00663226	0.035755	0.0251674	0.035755
4048	ENSG00000119383.21	PTPA	1.94701e-20	6.12067e-19	-1.03701	0.111925	11.439	0.337602	0.000639575	0.0180929	0.0181512	0.0181512
4072	ENSG00000113742.14	CPEB4	2.02258e-20	6.34978e-19	1.65154	0.17833	8.07158	0.851314	0.0240608	0.0172426	0.0236414	0.0236414
4083	ENSG00000107140.16	TESK1	2.13912e-20	6.70674e-19	1.20807	0.130529	9.29184	0.458275	0.00346609	0.0220907	0.0185298	0.0220907
4085	ENSG00000134352.20	IL6ST	2.15089e-20	6.73472e-19	1.17091	0.126523	11.4608	0.415387	0.00583215	-0.000736782	0.0181798	0.0181798
4096	ENSG00000164061.5	BSN	2.19651e-20	6.86844e-19	1.18447	0.128019	8.83765	0.437042	0.00471084	0.0154771	0.0198724	0.0198724
4097	ENSG00000126259.20	KIRREL2	2.34439e-20	7.3212e-19	-1.40938	0.152442	7.85497	0.604207	0.00960568	0.000772182	0.025252	0.025252
4102	ENSG00000164970.15	FAM219A	2.38428e-20	7.43592e-19	1.4799	0.160101	9.62118	0.669005	0.0204405	-0.0054725	0.0180078	0.0180078
4112	ENSG00000176533.13	GNG7	2.39215e-20	7.45066e-19	-1.22035	0.132027	8.50753	0.457155	0.00492695	0.00804701	0.0212196	0.0212196
4114	ENSG00000110108.10	TMEM109	2.43718e-20	7.58093e-19	-1.05846	0.114537	10.0294	0.34843	0.00210051	0.0133099	0.0175776	0.0175776
4116	ENSG00000117245.13	KIF17	2.49869e-20	7.76203e-19	2.72519	0.294981	5.62531	2.31291	0.064232	0.0419069	0.0662884	0.0662884
4119	ENSG00000180626.10	ZNF594	2.58379e-20	8.00557e-19	1.27519	0.138083	10.3386	0.495702	0.0111784	-0.00134521	0.0174221	0.0174221
4122	ENSG00000270066.3	SCARNA2	2.58386e-20	8.00557e-19	1.71274	0.185463	13.4477	0.921322	0.000230631	0.0513641	0.0234284	0.0513641
4123	ENSG00000149599.16	DUSP15	2.5996e-20	8.0438e-19	1.6227	0.175725	7.53899	0.801821	0.0180637	-0.00321995	0.0282553	0.0282553
4131	ENSG00000164626.9	KCNK5	2.62268e-20	8.10459e-19	1.03729	0.112341	10.8836	0.333825	0.00133282	0.0124631	0.0175979	0.0175979
4132	ENSG00000133027.18	PEMT	2.62809e-20	8.1107e-19	-1.28663	0.139349	8.31393	0.515886	0.00694405	0.0171359	0.022183	0.022183
4139	ENSG00000120875.9	DUSP4	2.68308e-20	8.26377e-19	3.19444	0.346059	5.18115	3.12582	0.0977674	-0.0171683	0.0818675	0.0818675
4141	ENSG00000125827.9	TMX4	2.68468e-20	8.26377e-19	-1.4371	0.155684	8.59478	0.648658	0.00180637	0.0345498	0.0208321	0.0345498
4144	ENSG00000011426.11	ANLN	2.87877e-20	8.84968e-19	-1.70284	0.184622	9.42049	0.910804	0.0023279	0.0488002	0.0182926	0.0488002
4154	ENSG00000180596.7	H2BC4	3.08553e-20	9.4607e-19	-2.68117	0.290927	11.486	2.25816	0.000882621	0.126075	0.0182134	0.126075
4155	ENSG00000162078.11	ZG16B	3.08193e-20	9.4607e-19	4.86542	0.527928	3.82767	7.43616	0.228746	0.189317	0.169434	0.189317
4160	ENSG00000143164.15	DCAF6	3.1788e-20	9.73404e-19	-1.37872	0.149653	11.3459	0.597133	0.000776828	0.0328173	0.0180353	0.0328173
4165	ENSG00000173581.8	CCDC106	3.22008e-20	9.8477e-19	-1.19924	0.130191	9.14991	0.446272	0.00656526	0.011963	0.0188592	0.0188592
4173	ENSG00000065029.15	ZNF76	3.51108e-20	1.07238e-18	1.18538	0.128817	9.09644	0.427411	0.00588506	0.00145543	0.0190056	0.0190056
4178	ENSG00000183207.14	RUVBL2	3.56036e-20	1.08602e-18	-1.03943	0.112974	11.7881	0.335323	0.000470685	0.0135302	0.018674	0.018674
4188	ENSG00000165434.8	PGM2L1	3.58099e-20	1.09091e-18	1.78059	0.193543	8.2132	0.996102	0.009318	0.0468706	0.022751	0.0468706
4189	ENSG00000257732.1	RP11-818F20.5	3.61195e-20	1.09892e-18	3.20965	0.348912	5.12566	3.15956	0.0984781	-0.0122258	0.0841313	0.0841313
4190	ENSG00000185189.18	NRBP2	3.63978e-20	1.10597e-18	1.17912	0.12819	8.51472	0.428641	0.00346234	0.0109698	0.0211866	0.0211866
4193	ENSG00000168061.17	SAC3D1	3.76941e-20	1.14389e-18	-1.38428	0.150556	8.8516	0.602072	0.00523334	0.0287675	0.0198217	0.0287675
4197	ENSG00000272622.2	RP11-395N3.2	3.90457e-20	1.18339e-18	-1.32158	0.143796	8.87923	0.548788	0.00688282	0.0241333	0.0197224	0.0241333
4199	ENSG00000136816.16	TOR1B	4.15998e-20	1.25918e-18	1.02792	0.111927	10.193	0.325876	0.00132422	0.00979078	0.0174672	0.0174672
4201	ENSG00000164109.14	MAD2L1	4.22578e-20	1.27607e-18	-1.58107	0.172189	9.34844	0.785512	0.00345722	0.0410165	0.0184191	0.0410165
4203	ENSG00000196865.4	NHLRC2	4.22659e-20	1.27607e-18	-1.06171	0.115628	10.5066	0.354212	0.00147674	0.018578	0.0174242	0.018578
4205	ENSG00000103876.14	FAH	4.26187e-20	1.28509e-18	-1.57398	0.171435	8.30247	0.778496	0.00927482	0.0348101	0.0222452	0.0348101
4213	ENSG00000177042.16	TMEM80	4.63703e-20	1.39643e-18	1.27823	0.13936	8.5004	0.502032	0.00787949	0.006956	0.0212524	0.0212524
4218	ENSG00000167772.12	ANGPTL4	5.12894e-20	1.5426e-18	1.37134	0.149689	9.04512	0.591059	0.00411913	0.0294909	0.019159	0.0294909
4226	ENSG00000128050.9	PAICS	5.17504e-20	1.55449e-18	-1.297	0.141589	12.9656	0.52872	0.000565981	0.0295053	0.0216048	0.0295053
4231	ENSG00000185860.13	CCDC190	5.22751e-20	1.56825e-18	1.34488	0.146833	10.407	0.56848	0.00146452	0.0308754	0.0174164	0.0308754
4234	ENSG00000112406.5	HECA	5.51851e-20	1.65345e-18	1.05816	0.115604	9.97037	0.347592	0.00241189	0.0121862	0.0176345	0.0176345
4235	ENSG00000273703.2	H2BC14	5.58267e-20	1.67056e-18	-4.22582	0.461731	9.98655	5.61309	0.00393986	0.315853	0.017618	0.315853
4236	ENSG00000116288.13	PARK7	5.59807e-20	1.67305e-18	-1.11132	0.121432	12.0466	0.388206	0.000781668	0.0213368	0.0191555	0.0213368
4243	ENSG00000057757.10	PITHD1	5.69489e-20	1.69984e-18	1.09325	0.119481	9.41361	0.372536	0.0031095	0.0143636	0.0183041	0.0183041
4246	ENSG00000274180.1	NATD1	5.79094e-20	1.72633e-18	1.3449	0.147013	10.0837	0.56856	0.00220633	0.0302128	0.0175334	0.0302128
4247	ENSG00000180921.7	FAM83H	5.91702e-20	1.76169e-18	1.06149	0.116062	12.3243	0.342684	0.000437033	0.00538467	0.0197687	0.0197687
4250	ENSG00000106868.17	SUSD1	6.1403e-20	1.82587e-18	1.12405	0.122957	9.40607	0.392045	0.0043607	0.0118892	0.0183168	0.0183168
4256	ENSG00000178623.12	GPR35	6.43291e-20	1.91048e-18	2.72839	0.298616	5.40223	2.30672	0.0601601	0.0316914	0.0735969	0.0735969
4261	ENSG00000186193.9	SAPCD2	6.59044e-20	1.95481e-18	-1.68898	0.184907	11.2352	0.896821	0.000956435	0.0503296	0.0179101	0.0503296
4262	ENSG00000120802.14	TMPO	6.84084e-20	2.02654e-18	-1.30902	0.143373	11.9685	0.538724	0.001311	0.0295227	0.0190013	0.0295227
4268	ENSG00000164692.18	COL1A2	7.29937e-20	2.15966e-18	-3.9067	0.42822	12.6825	4.79875	0.000559754	0.274499	0.0207177	0.274499
4270	ENSG00000183011.14	NAA38	7.61402e-20	2.24994e-18	-1.14137	0.125171	10.1989	0.409621	0.00181382	0.0216877	0.0174644	0.0216877
4276	ENSG00000012660.14	ELOVL5	7.80947e-20	2.30482e-18	-1.59435	0.1749	13.0108	0.799298	0.000751627	0.0451335	0.0217584	0.0451335
4280	ENSG00000171606.18	ZNF274	7.91376e-20	2.33268e-18	1.13078	0.124066	10.4272	0.387508	0.00567212	-0.000787472	0.0174165	0.0174165
4287	ENSG00000130294.18	KIF1A	7.99823e-20	2.35465e-18	1.25223	0.137408	10.2557	0.479053	0.0108794	-8.99791e-05	0.017442	0.017442
4316	ENSG00000166046.11	TCP11L2	8.08737e-20	2.37793e-18	1.79693	0.197205	6.75843	1.00564	0.0189176	0.0272743	0.0394169	0.0394169
4325	ENSG00000012124.17	CD22	8.10456e-20	2.38002e-18	3.85465	0.423041	3.73829	4.49617	0.0904399	-0.0420964	0.178005	0.178005
4343	ENSG00000261485.1	PAN3-AS1	8.19151e-20	2.40257e-18	1.98286	0.217643	6.64997	1.18992	0.0296317	-0.0166329	0.0414209	0.0414209
4344	ENSG00000175793.12	SFN	8.26866e-20	2.42219e-18	-1.71694	0.188476	7.68501	0.926993	0.0115304	0.0417544	0.0267659	0.0417544
4345	ENSG00000179630.11	LACC1	8.34619e-20	2.44188e-18	2.51181	0.275763	6.89774	1.97388	0.0770582	0.0243414	0.0370099	0.0370099
4348	ENSG00000107731.12	UNC5B	8.35836e-20	2.44242e-18	1.22605	0.134606	8.5337	0.463118	0.00607737	0.00912453	0.0211006	0.0211006
4350	ENSG00000135951.16	TSGA10	8.54823e-20	2.49482e-18	2.47324	0.271606	6.01563	1.90482	0.0552249	0.0319615	0.0554297	0.0554297
4356	ENSG00000165029.17	ABCA1	8.60606e-20	2.5086e-18	-1.18614	0.13027	9.55472	0.442446	0.00632986	0.0191257	0.0180929	0.0191257
4360	ENSG00000088305.18	DNMT3B	8.80901e-20	2.56459e-18	-1.20632	0.132523	8.58395	0.442453	0.00546477	0.00189719	0.0208788	0.0208788
4366	ENSG00000007372.24	PAX6	8.90191e-20	2.58845e-18	-1.36532	0.150009	8.22704	0.580475	0.0110843	0.0154684	0.0226699	0.0226699
4423	ENSG00000239900.14	ADSL	8.9441e-20	2.59753e-18	-1.2314	0.135303	11.2399	0.476875	0.00172787	0.0257325	0.0179152	0.0257325
4445	ENSG00000129925.11	PGAP6	9.01645e-20	2.61532e-18	1.09721	0.12057	9.0023	0.365911	0.00250824	0.00342942	0.0192974	0.0192974
4450	ENSG00000051108.15	HERPUD1	9.13507e-20	2.64648e-18	1.12123	0.123228	9.37218	0.394386	0.00440213	0.0171486	0.0183757	0.0183757
4460	ENSG00000033100.16	CHPF2	9.26981e-20	2.68223e-18	1.04411	0.114773	10.6091	0.334566	0.00230864	0.00708681	0.0174505	0.0174505
4464	ENSG00000204624.8	DISP3	9.28261e-20	2.68265e-18	1.7581	0.193261	6.70835	0.949649	0.0156966	0.0122691	0.040328	0.040328
4466	ENSG00000205336.14	ADGRG1	9.4208e-20	2.71926e-18	1.4861	0.16339	7.60689	0.694583	0.00872663	0.0313176	0.0275407	0.0313176
4532	ENSG00000150764.14	DIXDC1	9.50835e-20	2.74119e-18	-1.52443	0.167622	8.13439	0.710621	0.0189137	-0.00209612	0.0232323	0.0232323
4536	ENSG00000143228.13	NUF2	9.76085e-20	2.81055e-18	-1.3938	0.153307	9.77976	0.611007	0.00159856	0.0336558	0.017829	0.0336558
4543	ENSG00000033327.13	GAB2	1.07296e-19	3.08575e-18	2.64015	0.290724	7.13897	2.19254	0.0535807	0.0731998	0.0332775	0.0731998
4547	ENSG00000064042.18	LIMCH1	1.0934e-19	3.1407e-18	3.91163	0.430833	5.40452	4.80157	0.204908	0.0592252	0.0735172	0.0735172
4564	ENSG00000166833.22	NAV2	1.11004e-19	3.18462e-18	1.41756	0.15616	9.38186	0.619693	0.0182206	0.00284165	0.0183586	0.0183586
4574	ENSG00000203812.2	H2AC18	1.13737e-19	3.25907e-18	-11.1309	1.22656	5.6803	37.9962	2.19204	-1.15837	0.0646231	0.0646231
4575	ENSG00000118193.12	KIF14	1.15228e-19	3.29782e-18	-1.07917	0.118936	11.2181	0.366358	0.00101881	0.0202	0.017892	0.0202
4577	ENSG00000176619.13	LMNB2	1.18215e-19	3.3792e-18	-1.18303	0.130423	13.8661	0.437134	0.000142079	0.0214371	0.0253732	0.0253732
4578	ENSG00000134996.12	OSTF1	1.3746e-19	3.92457e-18	2.2534	0.248876	6.29288	1.54729	0.0440807	-0.0141347	0.0488282	0.0488282
4579	ENSG00000197837.3	H4-16	1.46357e-19	4.17356e-18	-1.5908	0.175829	11.9824	0.796297	0.00176986	0.044604	0.0190283	0.044604
4581	ENSG00000103495.14	MAZ	1.47968e-19	4.21443e-18	-1.03751	0.11469	11.6662	0.338714	0.000655741	0.0190749	0.0184752	0.0190749
4596	ENSG00000185420.19	SMYD3	1.54081e-19	4.38324e-18	-1.46231	0.161728	8.32106	0.672896	0.00536591	0.0338679	0.0221447	0.0338679
4602	ENSG00000071794.16	HLTF	1.57208e-19	4.46684e-18	-1.55167	0.171652	11.0673	0.757657	0.00143906	0.0427573	0.0177455	0.0427573
4607	ENSG00000010292.13	NCAPD2	1.59873e-19	4.5371e-18	-1.11066	0.12289	13.1571	0.386074	0.000373448	0.019635	0.0222796	0.0222796
4611	ENSG00000165312.7	OTUD1	1.62692e-19	4.61156e-18	1.2415	0.137397	8.48049	0.485052	0.00565016	0.0226668	0.0213451	0.0226668
4612	ENSG00000133056.14	PIK3C2B	1.6705e-19	4.72942e-18	-1.22153	0.13523	8.89257	0.459005	0.00775578	0.00644787	0.019675	0.019675
4618	ENSG00000023892.11	DEF6	1.68206e-19	4.75645e-18	-1.38444	0.153278	9.81522	0.603195	0.00174801	0.0334931	0.0177921	0.0334931
4620	ENSG00000164938.14	TP53INP1	1.72449e-19	4.86479e-18	1.42572	0.157895	7.70824	0.630012	0.0108513	0.0144112	0.0265452	0.0265452
4621	ENSG00000156026.14	MCU	1.72308e-19	4.86479e-18	-1.07389	0.11893	9.72158	0.361321	0.00332492	0.0158639	0.0178915	0.0178915
4630	ENSG00000153162.9	BMP6	1.76324e-19	4.96816e-18	1.89045	0.20942	6.68345	1.08937	0.0249951	-0.00346115	0.0407902	0.0407902
4631	ENSG00000155256.18	ZFYVE27	1.95982e-19	5.51549e-18	1.02389	0.11357	10.4037	0.321756	0.00193084	0.00713154	0.0174164	0.0174164
4639	ENSG00000108861.9	DUSP3	2.02219e-19	5.68179e-18	1.02729	0.11399	11.5783	0.32582	0.00114775	0.0103829	0.0183429	0.0183429
4640	ENSG00000109321.11	AREG	2.02372e-19	5.68179e-18	1.21541	0.134866	12.3085	0.46499	0.000412542	0.0268705	0.0197311	0.0268705
4645	ENSG00000108828.16	VAT1	2.07612e-19	5.822e-18	0.997509	0.110721	10.0697	0.311195	0.00084478	0.0150145	0.0175441	0.0175441
4654	ENSG00000080200.10	CRYBG3	2.15128e-19	6.02563e-18	1.57012	0.174356	8.39106	0.776063	0.0194472	0.0261526	0.0217805	0.0261526
4656	ENSG00000168209.6	DDIT4	2.21851e-19	6.20658e-18	-1.02883	0.11429	11.926	0.329432	0.00067273	0.014186	0.0189205	0.0189205
4659	ENSG00000120438.12	TCP1	2.24017e-19	6.25978e-18	-1.01162	0.112392	11.7637	0.320738	0.000315132	0.0168405	0.0186328	0.0186328
4670	ENSG00000082515.18	MRPL22	2.26294e-19	6.31594e-18	-1.14501	0.127227	12.8041	0.399565	0.00319721	0.00461489	0.021083	0.021083
4675	ENSG00000253729.8	PRKDC	2.38926e-19	6.66063e-18	-1.18447	0.131699	13.9647	0.437382	0.000130639	0.0204855	0.0258863	0.0258863
4679	ENSG00000029639.11	TFB1M	2.41391e-19	6.72142e-18	-1.2424	0.138157	8.46224	0.477837	0.0071998	0.0112642	0.0214314	0.0214314
4680	ENSG00000104823.9	ECH1	2.44003e-19	6.77818e-18	-1.30882	0.145563	9.22853	0.539333	0.00146845	0.0303146	0.0186669	0.0303146
4681	ENSG00000099869.8	IGF2-AS	2.43836e-19	6.77818e-18	5.38764	0.599191	1.69382	8.74735	0.0423474	0.00683192	0.496198	0.496198
4691	ENSG00000260942.1	CAPN10-DT	2.47984e-19	6.88068e-18	1.6265	0.18093	7.95235	0.832931	0.0123458	0.0367576	0.024487	0.0367576
4692	ENSG00000137221.14	TJAP1	2.51519e-19	6.97059e-18	1.06848	0.118877	10.5627	0.346071	0.00376126	0.000707224	0.0174364	0.0174364
4703	ENSG00000077097.16	TOP2B	2.57e-19	7.11414e-18	-1.54177	0.17158	11.1419	0.748443	0.00155874	0.0426006	0.0178149	0.0426006
4707	ENSG00000116574.6	RHOU	2.60145e-19	7.19279e-18	1.49583	0.166492	7.50208	0.680374	0.0129192	-0.00151689	0.0286602	0.0286602
4708	ENSG00000165171.11	METTL27	2.61244e-19	7.21472e-18	1.76768	0.19676	7.81638	0.983869	0.0200178	0.0380542	0.0255754	0.0380542
4710	ENSG00000132801.7	ZSWIM3	2.67923e-19	7.38559e-18	1.79	0.199306	7.62247	1.0089	0.0168547	0.0427297	0.0273821	0.0427297
4711	ENSG00000120437.9	ACAT2	2.68056e-19	7.38559e-18	-1.86971	0.208183	10.3746	1.10076	0.00186007	0.0631501	0.0174179	0.0631501
4712	ENSG00000101236.17	RNF24	2.70134e-19	7.43418e-18	1.1832	0.131755	10.3497	0.436055	0.00861876	0.0114654	0.0174205	0.0174205
4716	ENSG00000173599.15	PC	2.77076e-19	7.61637e-18	-1.65725	0.184601	9.80653	0.864836	0.00653675	0.0445796	0.0178011	0.0445796
4729	ENSG00000169021.6	UQCRFS1	2.8495e-19	7.82371e-18	-1.06365	0.118521	11.8723	0.356265	0.000490486	0.0205804	0.0188218	0.0205804
4730	ENSG00000119801.13	YPEL5	2.92577e-19	8.0238e-18	1.02526	0.11428	10.2489	0.329346	0.00214569	0.0153498	0.0174443	0.0174443
4735	ENSG00000198589.14	LRBA	3.05283e-19	8.36255e-18	-1.36314	0.152021	10.8036	0.585179	0.00167883	0.0329868	0.0175447	0.0329868
4747	ENSG00000111962.8	UST	3.23764e-19	8.85855e-18	2.03043	0.226603	6.42706	1.25702	0.031124	-0.00584628	0.0458995	0.0458995
4748	ENSG00000108840.16	HDAC5	3.33392e-19	9.11142e-18	1.05191	0.117438	10.2032	0.346689	0.00322522	0.0151966	0.0174625	0.0174625
4756	ENSG00000132821.12	VSTM2L	3.35621e-19	9.16174e-18	1.14063	0.127354	8.82133	0.395436	0.00439644	0.00201125	0.0199322	0.0199322
4759	ENSG00000198740.9	ZNF652	3.36535e-19	9.17611e-18	-1.52247	0.169994	9.48607	0.730054	0.00470436	0.0386425	0.0181899	0.0386425
4762	ENSG00000255521.2	RP4-607I7.1	3.39223e-19	9.23876e-18	2.83397	0.316462	5.96147	2.49131	0.0934082	0.0089617	0.0568141	0.0568141
4765	ENSG00000258602.1	LINC01629	3.39906e-19	9.2467e-18	4.00333	0.447053	5.19307	4.88675	0.218392	-0.119948	0.0813921	0.0813921
4766	ENSG00000229124.7	VIM-AS1	3.40712e-19	9.25797e-18	1.94137	0.216799	7.09585	1.13374	0.0365982	-0.032764	0.0339047	0.0339047
4770	ENSG00000140678.17	ITGAX	3.55862e-19	9.65854e-18	4.01596	0.448717	7.50557	5.08	0.094748	0.207272	0.0286214	0.207272
4773	ENSG00000128683.14	GAD1	4.05109e-19	1.09825e-17	2.28999	0.256278	6.34382	1.59383	0.0508221	-0.0250608	0.0476958	0.0476958
4784	ENSG00000092208.19	GEMIN2	4.26308e-19	1.1544e-17	-1.29959	0.145533	8.18132	0.515131	0.008828	0.00173094	0.0229416	0.0229416
4794	ENSG00000065361.17	ERBB3	4.35546e-19	1.17807e-17	-2.04655	0.22924	8.00014	1.31957	0.0517541	0.0270722	0.0241367	0.0270722
4809	ENSG00000156928.5	MALSU1	4.38731e-19	1.18533e-17	-1	0.112023	11.1972	0.310057	0.000953699	0.0116148	0.0178702	0.0178702
4810	ENSG00000175602.4	CCDC85B	4.53216e-19	1.22306e-17	-0.997268	0.111762	11.1543	0.30648	0.000909068	0.0092374	0.017827	0.017827
4811	ENSG00000262202.4	RP11-160E2.6	4.7501e-19	1.28041e-17	-1.47267	0.165135	10.6717	0.68335	0.00153703	0.0393675	0.0174749	0.0393675
4812	ENSG00000079739.17	PGM1	4.98455e-19	1.34208e-17	-1.13597	0.127457	10.8617	0.406623	0.00106852	0.0232992	0.0175826	0.0232992
4816	ENSG00000086504.18	MRPL28	4.99826e-19	1.34387e-17	-1.05151	0.117984	9.92992	0.344539	0.00320468	0.0128435	0.0176756	0.0176756
4817	ENSG00000187479.8	C11orf96	5.00255e-19	1.34387e-17	6.52024	0.731607	4.00406	12.7799	0.649261	-0.616904	0.153613	0.153613
4824	ENSG00000176058.13	TPRN	5.1491e-19	1.3801e-17	1.00774	0.113115	10.6356	0.314732	0.00173221	0.010857	0.0174601	0.0174601
4825	ENSG00000197409.8	H3C4	5.14471e-19	1.3801e-17	-4.76018	0.534306	10.572	7.14039	0.0058618	0.422362	0.017439	0.422362
4827	ENSG00000120075.6	HOXB5	5.24574e-19	1.40441e-17	-1.07086	0.120228	9.41779	0.358131	0.00338498	0.0142483	0.0182971	0.0182971
4828	ENSG00000180901.11	KCTD2	5.35152e-19	1.43111e-17	1.01577	0.114071	10.3508	0.319058	0.00209806	0.00979932	0.0174204	0.0174204
4831	ENSG00000086475.15	SEPHS1	5.48604e-19	1.46542e-17	-1.08557	0.121947	12.0771	0.366474	0.00308872	0.0130808	0.0192179	0.0192179
4836	ENSG00000164976.9	MYORG	5.58687e-19	1.49067e-17	1.40669	0.158056	7.69032	0.602858	0.0107577	0.000768408	0.026715	0.026715
4838	ENSG00000169035.12	KLK7	5.91709e-19	1.577e-17	-3.42378	0.384972	7.87627	3.69452	0.0213768	0.200928	0.0250785	0.200928
4843	ENSG00000274827.4	LINC01297	5.98153e-19	1.59238e-17	2.31344	0.26016	6.68973	1.68683	0.0134938	0.0880312	0.040673	0.0880312
4845	ENSG00000132386.11	SERPINF1	6.23676e-19	1.65846e-17	-2.74005	0.308295	8.39664	2.36641	0.00711493	0.135454	0.0217524	0.135454
4854	ENSG00000172915.19	NBEA	6.30075e-19	1.67359e-17	-1.39703	0.157207	9.34542	0.615168	0.00277058	0.0343004	0.0184247	0.0343004
4858	ENSG00000163931.16	TKT	6.33973e-19	1.68206e-17	-1.78947	0.201383	13.579	1.00933	0.00024709	0.0605854	0.0239998	0.0605854
4865	ENSG00000101158.15	NELFCD	6.36523e-19	1.68693e-17	-1.07046	0.120473	11.3988	0.361179	0.000571097	0.0211994	0.0181	0.0211994
4868	ENSG00000198860.14	TSEN15	6.39125e-19	1.69193e-17	-1.10466	0.124329	9.73714	0.376934	0.00531198	0.00825095	0.0178745	0.0178745
4885	ENSG00000006576.16	PHTF2	6.49019e-19	1.7162e-17	-1.01954	0.114771	11.5198	0.321781	0.00149881	0.0109268	0.0182597	0.0182597
4893	ENSG00000131788.16	PIAS3	6.80806e-19	1.79824e-17	-1.0184	0.11471	10.6399	0.323744	0.00227597	0.013479	0.0174618	0.0174618
4897	ENSG00000165757.9	JCAD	7.06431e-19	1.86384e-17	1.23521	0.139197	8.45509	0.469067	0.00759798	0.00657896	0.0214655	0.0214655
4898	ENSG00000160113.6	NR2F6	7.28e-19	1.91861e-17	-1.19852	0.135113	11.2926	0.452844	0.000545033	0.0268383	0.0179734	0.0268383
4900	ENSG00000102996.5	MMP15	7.5902e-19	1.99813e-17	-1.06266	0.11986	9.3105	0.352014	0.00305741	0.0134923	0.0184921	0.0184921
4902	ENSG00000104915.15	STX10	7.77285e-19	2.04394e-17	-1.08548	0.12247	10.3491	0.362751	0.00507786	0.00650875	0.0174206	0.0174206
4913	ENSG00000165996.14	HACD1	7.99527e-19	2.10009e-17	-1.31811	0.14877	8.4044	0.544666	0.0114851	0.0178154	0.0217135	0.0217135
4917	ENSG00000165609.13	NUDT5	8.09498e-19	2.12392e-17	-1.02495	0.1157	10.3789	0.328551	0.00266207	0.0140808	0.0174176	0.0174176
4924	ENSG00000124570.21	SERPINB6	8.12801e-19	2.13022e-17	-1.01887	0.11502	12.019	0.315168	0.00074406	0.00392814	0.0191002	0.0191002
4945	ENSG00000267317.2	CTB-25B13.12	8.29193e-19	2.17078e-17	1.1578	0.130736	8.85899	0.414813	0.00584285	0.00998575	0.019795	0.019795
4946	ENSG00000160789.24	LMNA	8.46517e-19	2.21368e-17	-1.14333	0.129136	13.7473	0.40356	0.000230243	0.014017	0.0247838	0.0247838
4970	ENSG00000151779.13	NBAS	8.73502e-19	2.28172e-17	-1.29801	0.146665	7.65419	0.51892	0.00520032	0.0116334	0.0270655	0.0270655
4978	ENSG00000225978.3	HAR1A	8.91015e-19	2.3249e-17	2.76305	0.31228	5.64521	2.35768	0.0805978	0.00358545	0.0656801	0.0656801
4979	ENSG00000119397.18	CNTRL	9.20484e-19	2.39914e-17	-1.0508	0.118811	9.73947	0.343358	0.00330195	0.0118245	0.017872	0.017872
4985	ENSG00000181019.13	NQO1	9.25658e-19	2.40997e-17	-1.85905	0.210211	13.5823	1.08985	0.000283872	0.0659992	0.0240147	0.0659992
4991	ENSG00000243566.7	UPK3B	9.51045e-19	2.47334e-17	-1.66342	0.188154	7.30672	0.872569	0.0143991	0.0387038	0.0309989	0.0387038
4994	ENSG00000062822.15	POLD1	9.5577e-19	2.4829e-17	-1.02142	0.115543	11.7286	0.32237	0.00145032	0.0102779	0.0185748	0.0185748
5005	ENSG00000099814.16	CEP170B	9.63928e-19	2.50135e-17	1.06337	0.120301	12.9092	0.345072	0.000290698	0.00701709	0.0214179	0.0214179
5008	ENSG00000134871.19	COL4A2	9.6921e-19	2.51229e-17	-1.28448	0.145326	8.0418	0.516973	0.00783552	0.0196748	0.0238439	0.0238439
5017	ENSG00000157064.11	NMNAT2	1.1031e-18	2.85622e-17	2.22611	0.252275	6.31543	1.50883	0.0471402	-0.0194341	0.0483239	0.0483239
5019	ENSG00000099866.16	MADCAM1	1.1234e-18	2.9056e-17	1.62183	0.183837	7.5223	0.806163	0.0222572	-0.000924924	0.0284369	0.0284369
5023	ENSG00000115286.20	NDUFS7	1.13518e-18	2.93285e-17	-0.995024	0.112803	11.3361	0.301624	0.00106291	0.00469005	0.0180238	0.0180238
5032	ENSG00000162496.9	DHRS3	1.19814e-18	3.09215e-17	-2.37185	0.269073	8.03261	1.77458	0.00539346	0.103207	0.0239075	0.103207
5035	ENSG00000037757.14	MRI1	1.25891e-18	3.24543e-17	-1.35414	0.153716	9.46178	0.57846	0.00285262	0.0325903	0.0182267	0.0325903
5037	ENSG00000204262.14	COL5A2	1.28302e-18	3.3004e-17	-1.19063	0.135188	14.0864	0.445897	0.000862615	0.0249077	0.0265512	0.0265512
5038	ENSG00000165233.18	CARD19	1.28166e-18	3.3004e-17	-1.02434	0.116306	10.3258	0.326411	0.0028664	0.0116672	0.0174242	0.0174242
5042	ENSG00000204394.13	VARS1	1.28548e-18	3.30313e-17	-0.964968	0.109568	10.4235	0.292958	0.000591475	0.0164192	0.0174164	0.0174164
5045	ENSG00000196611.6	MMP1	1.33751e-18	3.4331e-17	0.992827	0.112789	10.538	0.30885	0.00165154	0.0147713	0.0174304	0.0174304
5046	ENSG00000165175.16	MID1IP1	1.42202e-18	3.64604e-17	-1.38395	0.157345	8.36728	0.604306	0.0109497	0.0261864	0.0219018	0.0261864
5050	ENSG00000008283.16	CYB561	1.42795e-18	3.65727e-17	-1.12898	0.128363	9.21195	0.397195	0.00601029	0.0125107	0.0187054	0.0187054
5065	ENSG00000109606.13	DHX15	1.45648e-18	3.72633e-17	-0.997833	0.113481	11.8637	0.309398	0.00051051	0.0128602	0.0188063	0.0188063
5066	ENSG00000070540.13	WIPI1	1.48815e-18	3.80323e-17	1.22999	0.139921	8.30712	0.470638	0.00714706	0.0138251	0.0222199	0.0222199
5072	ENSG00000272106.1	RP11-345P4.9	1.51051e-18	3.8562e-17	1.27441	0.145002	8.25232	0.498489	0.0090141	0.00505302	0.0225244	0.0225244
5073	ENSG00000234880.1	LINC00163	1.67493e-18	4.27134e-17	1.80446	0.205583	6.69126	0.978588	0.0227521	-0.0205426	0.0406445	0.0406445
5075	ENSG00000213337.9	ANKRD39	1.67801e-18	4.27458e-17	-1.17538	0.133915	10.1835	0.435976	0.00613903	0.0207609	0.0174718	0.0207609
5077	ENSG00000221890.6	NPTXR	1.72359e-18	4.38125e-17	0.994159	0.113307	10.5461	0.303633	0.00182539	0.00708397	0.0174323	0.0174323
5078	ENSG00000175215.11	CTDSP2	1.72325e-18	4.38125e-17	-1.06183	0.121019	9.39909	0.352271	0.00363988	0.0138913	0.0183286	0.0183286
5084	ENSG00000167645.17	YIF1B	1.74072e-18	4.42004e-17	-1.00318	0.114349	10.2726	0.305315	0.00217696	0.00207874	0.0174367	0.0174367
5095	ENSG00000165282.14	PIGO	1.7502e-18	4.43936e-17	-1.2092	0.137843	8.29567	0.461449	0.00613176	0.0223691	0.0222823	0.0223691
5098	ENSG00000260953.1	RP11-426C22.6	1.88466e-18	4.77529e-17	1.68413	0.192165	7.10658	0.883496	0.0216439	0.019118	0.033747	0.033747
5099	ENSG00000124702.18	KLHDC3	1.92312e-18	4.86752e-17	-0.98297	0.112189	11.2925	0.296259	0.000906346	0.00708175	0.0179733	0.0179733
5102	ENSG00000101928.13	MOSPD1	1.99886e-18	5.05379e-17	1.563	0.178479	7.18496	0.77112	0.0106544	0.0371278	0.0326274	0.0371278
5105	ENSG00000197894.12	ADH5	2.031e-18	5.12957e-17	-1.0543	0.120415	9.82495	0.350867	0.003044	0.0187058	0.0177821	0.0187058
5111	ENSG00000119865.9	CNRIP1	2.10443e-18	5.30936e-17	3.87007	0.442215	4.99449	4.68065	0.20351	0.0307679	0.0898212	0.0898212
5114	ENSG00000131558.15	EXOC4	2.20251e-18	5.55089e-17	-0.996667	0.113952	11.1755	0.313244	0.00162932	0.0174215	0.0178481	0.0178481
5116	ENSG00000166902.5	MRPL16	2.20745e-18	5.55743e-17	-1.52664	0.17455	9.33961	0.735753	0.00250578	0.0431959	0.0184357	0.0431959
5118	ENSG00000165410.15	CFL2	2.25101e-18	5.66106e-17	-1.07235	0.122639	10.6036	0.351873	0.0051118	0.00350503	0.0174487	0.0174487
5127	ENSG00000173530.6	TNFRSF10D	2.32489e-18	5.84064e-17	0.980639	0.112197	10.928	0.293321	0.00125186	0.0047794	0.0176305	0.0176305
5128	ENSG00000162511.8	LAPTM5	2.37269e-18	5.95439e-17	-1.41853	0.16234	7.63536	0.635294	0.0108558	0.0286758	0.0272524	0.0286758
5129	ENSG00000090020.11	SLC9A1	2.41213e-18	6.04696e-17	1.24699	0.142739	9.43747	0.490945	0.00190344	0.0286583	0.018265	0.0286583
5132	ENSG00000168434.13	COG7	2.43652e-18	6.10164e-17	-1.70606	0.195313	6.43482	0.918965	0.00956211	0.0476584	0.0457354	0.0476584
5135	ENSG00000079156.17	OSBPL6	2.44276e-18	6.11078e-17	1.75917	0.201399	6.9104	0.959439	0.0240422	0.0147583	0.0368003	0.0368003
5142	ENSG00000130511.16	SSBP4	2.44614e-18	6.11276e-17	-0.989434	0.113278	10.8156	0.299355	0.00169566	0.00537997	0.0175522	0.0175522
5152	ENSG00000168101.14	NUDT16L1	2.463e-18	6.14839e-17	-1.11239	0.127366	8.8328	0.388652	0.00444309	0.0173449	0.0198901	0.0198901
5157	ENSG00000010256.11	UQCRC1	2.47643e-18	6.1754e-17	-0.990064	0.113368	11.8547	0.299265	0.000488382	0.00600754	0.0187902	0.0187902
5160	ENSG00000100300.18	TSPO	2.57609e-18	6.41716e-17	-0.997702	0.114301	11.2769	0.3143	0.000953419	0.0186438	0.0179557	0.0186438
5165	ENSG00000167395.10	ZNF646	2.59734e-18	6.46328e-17	1.36931	0.156891	11.337	0.592043	0.00462103	0.0323013	0.0180248	0.0323013
5169	ENSG00000186594.14	MIR22HG	2.61903e-18	6.51039e-17	2.09134	0.239645	6.04259	1.34086	0.0313914	0.0045455	0.0547531	0.0547531
5188	ENSG00000158623.14	COPG2	2.6999e-18	6.70438e-17	-1.2563	0.144016	10.3109	0.498379	0.00166417	0.0294466	0.0174271	0.0294466
5190	ENSG00000104936.20	DMPK	2.80639e-18	6.96151e-17	1.06365	0.121992	10.8876	0.357265	0.00249139	0.0198318	0.0176008	0.0198318
5199	ENSG00000173276.14	ZBTB21	2.85359e-18	7.07115e-17	1.09943	0.126123	11.9878	0.369424	0.00482177	0.00367862	0.0190387	0.0190387
5206	ENSG00000116729.14	WLS	2.90221e-18	7.1841e-17	2.02248	0.232063	6.467	1.25198	0.0357183	-0.00464285	0.0450613	0.0450613
5217	ENSG00000096433.11	ITPR3	3.04827e-18	7.53776e-17	1.15529	0.132645	14.034	0.405266	0.000131308	0.00593822	0.0262608	0.0262608
5219	ENSG00000246228.6	CASC8	3.14449e-18	7.76759e-17	1.65707	0.190334	7.36533	0.850516	0.0240784	0.00935951	0.0302622	0.0302622
5223	ENSG00000156050.10	FAM161B	3.16164e-18	7.80179e-17	1.48804	0.170931	7.37425	0.689496	0.0136733	0.0178494	0.0301527	0.0301527
5226	ENSG00000125520.14	SLC2A4RG	3.21678e-18	7.92958e-17	-0.983255	0.112972	11.6452	0.305111	0.00070115	0.0181414	0.0184428	0.0184428
5227	ENSG00000115170.16	ACVR1	3.5698e-18	8.79064e-17	1.24184	0.142876	8.74309	0.483872	0.0103926	0.0161365	0.0202277	0.0202277
5247	ENSG00000070882.13	OSBPL3	3.62827e-18	8.92532e-17	-1.05469	0.12137	10.3006	0.347484	0.0046667	0.0125481	0.0174294	0.0174294
5258	ENSG00000130640.15	TUBGCP2	3.64827e-18	8.95587e-17	-1.15152	0.132523	12.6197	0.418876	0.000530774	0.0258126	0.0205377	0.0258126
5259	ENSG00000129646.16	QRICH2	3.64626e-18	8.95587e-17	1.76989	0.203686	7.89085	0.959492	0.0372703	-0.0126023	0.0249618	0.0249618
5285	ENSG00000168291.13	PDHB	3.7051e-18	9.08594e-17	-1.03249	0.118848	10.0773	0.336763	0.00187485	0.0193125	0.0175382	0.0193125
5290	ENSG00000003249.15	DBNDD1	3.72093e-18	9.11531e-17	-1.18993	0.136978	10.3354	0.447296	0.00201733	0.0261272	0.0174226	0.0261272
5296	ENSG00000149654.11	CDH22	3.91526e-18	9.58143e-17	3.45117	0.397544	5.1533	3.61066	0.154068	-0.107196	0.0829933	0.0829933
5297	ENSG00000154719.14	MRPL39	4.16795e-18	1.01893e-16	-1.46012	0.168331	10.3441	0.673588	0.00186848	0.0406345	0.0174213	0.0406345
5300	ENSG00000122641.11	INHBA	4.70013e-18	1.14784e-16	5.07172	0.58562	2.78128	8.12824	0.21253	0.301896	0.293918	0.301896
5303	ENSG00000158457.6	TSPAN33	4.79421e-18	1.16961e-16	1.11327	0.12858	8.77857	0.38363	0.00470747	0.0100653	0.0200919	0.0200919
5304	ENSG00000198478.8	SH3BGRL2	4.97598e-18	1.2127e-16	3.91668	0.452591	4.72386	4.60309	0.203952	-0.202742	0.103306	0.103306
5305	ENSG00000138778.13	CENPE	5.06578e-18	1.23332e-16	-1.3964	0.161398	10.9146	0.616236	0.0116023	0.0274717	0.0176205	0.0274717
5310	ENSG00000268812.3	LIF-AS2	5.22616e-18	1.27105e-16	1.76199	0.203738	6.70336	0.948035	0.0218434	-0.00102514	0.0404201	0.0404201
5311	ENSG00000117036.12	ETV3	5.23202e-18	1.27117e-16	0.975701	0.112821	10.3469	0.298922	0.00167211	0.0149837	0.0174209	0.0174209
5313	ENSG00000170917.14	NUDT6	5.34053e-18	1.2962e-16	-1.67878	0.194172	7.02871	0.883664	0.0216383	0.0260776	0.0349157	0.0349157
5319	ENSG00000104147.9	OIP5	5.38337e-18	1.30526e-16	-1.55282	0.179622	7.17364	0.755451	0.0156103	0.0244884	0.0327856	0.0327856
5321	ENSG00000167196.14	FBXO22	5.43749e-18	1.31703e-16	-1.07754	0.124661	9.27069	0.359434	0.00473647	0.00914585	0.0185739	0.0185739
5329	ENSG00000109805.10	NCAPG	5.44527e-18	1.31757e-16	-1.34247	0.155314	10.7584	0.569618	0.00191252	0.034271	0.0175181	0.034271
5332	ENSG00000275126.2	H4C13	5.57666e-18	1.34798e-16	-3.61568	0.418438	10.026	4.13206	0.00313121	0.259504	0.0175806	0.259504
5333	ENSG00000184524.6	CEND1	5.75431e-18	1.3895e-16	1.64753	0.190746	7.11158	0.82566	0.020902	-0.00671536	0.033674	0.033674
5334	ENSG00000134901.13	POGLUT2	5.89375e-18	1.42172e-16	-1.32437	0.153379	7.76976	0.538305	0.00930588	0.00584362	0.025982	0.025982
5335	ENSG00000273706.5	LHX1	6.13956e-18	1.4795e-16	1.42269	0.164855	10.1155	0.639826	0.0104861	0.0302799	0.0175111	0.0302799
5337	ENSG00000073008.15	PVR	6.16845e-18	1.48495e-16	1.00648	0.116634	11.8709	0.312131	0.00158605	0.00870064	0.0188193	0.0188193
5343	ENSG00000068028.18	RASSF1	6.31385e-18	1.51841e-16	1.18445	0.1373	8.57485	0.438629	0.00735881	0.0148303	0.0209183	0.0209183
5350	ENSG00000141556.22	TBCD	6.33934e-18	1.52299e-16	-1.11266	0.128985	13.2844	0.387064	0.00219212	0.0173827	0.0227637	0.0227637
5382	ENSG00000139970.17	RTN1	6.41902e-18	1.54057e-16	-2.02181	0.234417	10.2992	1.29225	0.00130682	0.0811203	0.0174297	0.0811203
5386	ENSG00000159348.13	CYB5R1	6.48245e-18	1.55421e-16	1.12261	0.130177	8.57064	0.383706	0.00448233	0.00255785	0.0209367	0.0209367
5388	ENSG00000237649.8	KIFC1	6.6039e-18	1.58172e-16	-0.990518	0.114888	9.28177	0.303605	0.00124839	0.0103354	0.0185506	0.0185506
5391	ENSG00000100567.13	PSMA3	6.63999e-18	1.58876e-16	-0.970672	0.112595	10.6602	0.29268	0.0015463	0.0109778	0.01747	0.01747
5397	ENSG00000129451.12	KLK10	6.70347e-18	1.60233e-16	-2.06231	0.239251	8.21052	1.34417	0.0630945	0.0222035	0.0227668	0.0227668
5402	ENSG00000138821.14	SLC39A8	6.72571e-18	1.60602e-16	-1.63576	0.189775	9.4328	0.845932	0.00302312	0.0509987	0.0182725	0.0509987
5418	ENSG00000130414.13	NDUFA10	7.14561e-18	1.70456e-16	-1.03004	0.119597	12.4562	0.335457	0.000766934	0.0206883	0.0200966	0.0206883
5453	ENSG00000228436.3	RP5-864K19.4	7.1811e-18	1.70958e-16	2.31297	0.268576	6.0515	1.62643	0.0536682	-0.026819	0.0545314	0.0545314
5456	ENSG00000274512.6	TBC1D3L	7.17821e-18	1.70958e-16	1.07035	0.124285	9.60085	0.345536	0.00513713	-0.00283231	0.018033	0.018033
5460	ENSG00000103723.17	AP3B2	7.30466e-18	1.73724e-16	1.82854	0.212373	8.28185	1.05719	0.0253887	0.042265	0.0223585	0.042265
5482	ENSG00000178445.10	GLDC	7.74381e-18	1.83983e-16	2.46843	0.286916	7.47896	1.92673	0.0254144	0.0980665	0.0289196	0.0980665
5492	ENSG00000171988.19	JMJD1C	7.86266e-18	1.8662e-16	0.981286	0.114082	11.9049	0.303751	0.000640653	0.0179523	0.0188814	0.0188814
5496	ENSG00000010818.10	HIVEP2	7.93949e-18	1.88254e-16	1.05764	0.122975	10.1122	0.353731	0.00248794	0.0201964	0.0175133	0.0201964
5499	ENSG00000189420.9	ZFP92	7.96552e-18	1.88682e-16	1.12042	0.130281	8.98271	0.396973	0.00414089	0.0213186	0.0193633	0.0213186
5500	ENSG00000181264.9	TLCD5	8.57181e-18	2.0284e-16	1.22461	0.142534	8.83809	0.469732	0.0106033	0.0141872	0.0198707	0.0198707
5503	ENSG00000205189.12	ZBTB10	8.89716e-18	2.10329e-16	1.04747	0.121978	10.7511	0.344472	0.00480371	0.0143391	0.0175141	0.0175141
5508	ENSG00000157890.18	MEGF11	8.94108e-18	2.11156e-16	-1.86604	0.217314	8.26576	1.09792	0.0483899	0.0182235	0.0224484	0.0224484
5517	ENSG00000198910.14	L1CAM	9.02291e-18	2.12876e-16	1.13247	0.131901	8.153	0.402481	0.00298113	0.0191883	0.0231155	0.0231155
5527	ENSG00000114529.13	C3orf52	9.08077e-18	2.14027e-16	1.46983	0.171208	7.39703	0.653645	0.014092	-0.00718329	0.0298763	0.0298763
5531	ENSG00000174358.16	SLC6A19	9.33982e-18	2.19914e-16	5.28216	0.615508	1.64108	8.41612	0.0597691	-0.00259494	0.508505	0.508505
5533	ENSG00000077150.20	NFKB2	9.82022e-18	2.30995e-16	0.972756	0.113427	11.7995	0.296573	0.00060507	0.0152666	0.0186935	0.0186935
5539	ENSG00000141738.14	GRB7	9.85984e-18	2.31696e-16	-2.08469	0.243096	9.56673	1.37469	0.0150693	0.0735741	0.018077	0.0735741
5546	ENSG00000130513.6	GDF15	1.01117e-17	2.37378e-16	1.40328	0.163693	7.39674	0.601361	0.0103132	0.00293744	0.0298798	0.0298798
5549	ENSG00000110871.15	COQ5	1.01807e-17	2.38762e-16	-1.16931	0.136412	8.04045	0.423248	0.00405916	0.01227	0.0238532	0.0238532
5555	ENSG00000135838.14	NPL	1.0251e-17	2.40171e-16	2.99897	0.349893	6.37353	2.84505	0.107318	0.0763199	0.0470471	0.0763199
5561	ENSG00000144893.12	MED12L	1.03812e-17	2.42981e-16	2.21361	0.258309	6.35561	1.55009	0.0284272	0.0716579	0.0474375	0.0716579
5566	ENSG00000102144.15	PGK1	1.03923e-17	2.43e-16	-1.11189	0.129749	13.7867	0.387628	0.000276542	0.0206492	0.0249757	0.0249757
5568	ENSG00000144746.7	ARL6IP5	1.0614e-17	2.4794e-16	-1.07239	0.125175	8.65586	0.358427	0.00292777	0.0138512	0.0205755	0.0205755
5572	ENSG00000154930.15	ACSS1	1.06278e-17	2.48018e-16	-1.13398	0.132367	8.51088	0.394592	0.00507729	0.00594674	0.0212042	0.0212042
5576	ENSG00000163694.15	RBM47	1.07498e-17	2.50617e-16	-1.4877	0.173683	7.83723	0.700177	0.0105989	0.0346498	0.0253992	0.0346498
5589	ENSG00000148680.16	HTR7	1.08247e-17	2.52114e-16	1.21726	0.142123	8.40912	0.468756	0.00638237	0.0239162	0.02169	0.0239162
5592	ENSG00000069188.17	SDK2	1.15785e-17	2.69406e-16	2.06943	0.24184	6.39642	1.3027	0.0411767	-0.0187609	0.0465528	0.0465528
5594	ENSG00000171492.14	LRRC8D	1.21896e-17	2.83346e-16	-1.05144	0.122959	9.82324	0.349799	0.00307585	0.0196025	0.0177838	0.0196025
5601	ENSG00000131398.15	KCNC3	1.23016e-17	2.85668e-16	1.22611	0.143404	9.06458	0.475682	0.00492336	0.0259236	0.0190992	0.0259236
5605	ENSG00000163626.17	COX18	1.25579e-17	2.91333e-16	-1.38847	0.162438	9.36681	0.610017	0.0139944	0.0255848	0.0183854	0.0255848
5609	ENSG00000124357.13	NAGK	1.26456e-17	2.9308e-16	1.28281	0.15009	8.79352	0.52071	0.0108139	0.0229769	0.0200356	0.0229769
5622	ENSG00000188290.11	HES4	1.27151e-17	2.94402e-16	1.00966	0.118141	9.625	0.318184	0.00293271	0.0125184	0.0180031	0.0180031
5625	ENSG00000255517.6	CTD-3074O7.5	1.28162e-17	2.96453e-16	2.13871	0.250278	6.04513	1.4248	0.0392688	0.0264509	0.05469	0.05469
5630	ENSG00000169683.8	LRRC45	1.29008e-17	2.98117e-16	-1.31367	0.153744	8.07972	0.546087	0.00612456	0.0293311	0.0235871	0.0293311
5633	ENSG00000084207.18	GSTP1	1.30085e-17	3.00314e-16	-1.03206	0.120799	12.3624	0.337054	0.000524676	0.0213638	0.0198609	0.0213638
5638	ENSG00000169933.16	FRMPD4	1.31477e-17	3.03232e-16	5.25948	0.615692	1.62974	8.3691	0.0574286	0.0306443	0.511187	0.511187
5646	ENSG00000139433.11	GLTP	1.31645e-17	3.03322e-16	1.07203	0.125498	8.58572	0.359021	0.00275338	0.0150534	0.0208711	0.0208711
5651	ENSG00000180354.16	MTURN	1.3188e-17	3.03569e-16	1.23888	0.145033	9.74586	0.482185	0.0136869	0.0134872	0.0178651	0.0178651
5655	ENSG00000259207.9	ITGB3	1.33214e-17	3.06339e-16	2.81953	0.330122	4.63419	2.40306	0.0550933	-0.032421	0.108377	0.108377
5658	ENSG00000126062.4	TMEM115	1.33376e-17	3.06414e-16	0.961836	0.112617	10.616	0.286551	0.00157112	0.00969479	0.0174529	0.0174529
5659	ENSG00000121989.15	ACVR2A	1.33594e-17	3.06617e-16	1.19211	0.139583	8.93598	0.442549	0.00970199	0.010558	0.0195231	0.0195231
5662	ENSG00000163064.7	EN1	1.34523e-17	3.08451e-16	-1.62193	0.189927	7.03762	0.832484	0.0165947	0.0375139	0.0347791	0.0375139
5663	ENSG00000115425.14	PECR	1.39119e-17	3.18681e-16	-1.69923	0.19907	7.71033	0.913773	0.00942443	0.0500189	0.0265256	0.0500189
5665	ENSG00000159231.6	CBR3	1.42136e-17	3.25275e-16	-1.13765	0.133318	8.61437	0.400002	0.00591193	0.00874637	0.0207485	0.0207485
5666	ENSG00000152104.12	PTPN14	1.43946e-17	3.291e-16	-0.980526	0.114925	11.4623	0.295171	0.0016298	0.00679712	0.0181817	0.0181817
5668	ENSG00000132518.7	GUCY2D	1.55903e-17	3.56091e-16	5.22807	0.61343	1.61403	8.2972	0.0495234	0.0722158	0.514921	0.514921
5669	ENSG00000224051.7	CPTP	1.56911e-17	3.58048e-16	1.13582	0.133282	9.93986	0.408344	0.00182414	0.024822	0.0176655	0.024822
5671	ENSG00000172172.8	MRPL13	1.59975e-17	3.64686e-16	-1.08943	0.127872	9.05489	0.361513	0.00539795	0.00142405	0.0191287	0.0191287
5675	ENSG00000070785.17	EIF2B3	1.63352e-17	3.72028e-16	-0.987391	0.115928	9.71006	0.30406	0.00225477	0.0122175	0.0179042	0.0179042
5680	ENSG00000042445.14	RETSAT	1.69255e-17	3.85099e-16	0.953178	0.111965	10.4572	0.282126	0.00138631	0.0105659	0.017418	0.017418
5685	ENSG00000136717.15	BIN1	1.69831e-17	3.86039e-16	-0.955094	0.112195	10.8443	0.28576	0.00131087	0.0138132	0.0175709	0.0175709
5696	ENSG00000176994.11	SMCR8	1.77074e-17	4.02116e-16	0.965207	0.113448	11.7393	0.286742	0.000713406	0.00835425	0.0185923	0.0185923
5697	ENSG00000112655.16	PTK7	1.8056e-17	4.09639e-16	-1.06629	0.125362	10.6821	0.359952	0.00316896	0.0204047	0.0174796	0.0204047
5713	ENSG00000115902.11	SLC1A4	1.82312e-17	4.13218e-16	1.26716	0.148998	8.97591	0.508349	0.00710699	0.0261936	0.0193863	0.0261936
5715	ENSG00000129951.19	PLPPR3	1.89915e-17	4.30038e-16	-2.8051	0.330019	10.994	2.49127	0.00194822	0.161421	0.0176828	0.161421
5719	ENSG00000168769.14	TET2	1.96374e-17	4.44239e-16	-1.06853	0.125769	9.88077	0.359922	0.00600168	0.0157446	0.0177253	0.0177253
5726	ENSG00000231133.8	HAR1B	1.97124e-17	4.45509e-16	3.84986	0.453166	4.97688	4.56431	0.217415	-0.0700607	0.0906238	0.0906238
5734	ENSG00000146729.10	NIPSNAP2	2.0609e-17	4.65327e-16	-1.31599	0.154999	9.94221	0.548378	0.00115542	0.0348816	0.0176631	0.0348816
5740	ENSG00000060688.13	SNRNP40	2.07578e-17	4.68238e-16	-0.940406	0.110773	10.7818	0.275148	0.000874482	0.0114242	0.0175316	0.0175316
5742	ENSG00000232838.4	PET117	2.08987e-17	4.70968e-16	-1.33891	0.157729	7.99214	0.565162	0.0131233	0.0210731	0.0241943	0.0241943
5743	ENSG00000005448.17	WDR54	2.13572e-17	4.80842e-16	-0.98838	0.11647	9.58511	0.306094	0.00229473	0.0139862	0.018053	0.018053
5745	ENSG00000052850.8	ALX4	2.15293e-17	4.84255e-16	-1.86779	0.220122	6.36619	1.09425	0.0254742	0.034103	0.0472065	0.0472065
5746	ENSG00000157193.18	LRP8	2.29863e-17	5.16536e-16	-1.93455	0.228195	9.99808	1.18523	0.00304918	0.07506	0.0176066	0.07506
5772	ENSG00000117318.9	ID3	2.35921e-17	5.29647e-16	-1.05886	0.124945	12.0408	0.355088	0.000478568	0.0229384	0.0191439	0.0229384
5773	ENSG00000164032.12	H2AZ1	2.38343e-17	5.34069e-16	-1.06074	0.125184	12.572	0.356355	0.000389352	0.0231174	0.020405	0.0231174
5774	ENSG00000179833.4	SERTAD2	2.38141e-17	5.34069e-16	1.20399	0.142089	10.0268	0.459106	0.00237375	0.0279103	0.0175799	0.0279103
5776	ENSG00000142867.14	BCL10	2.51763e-17	5.63605e-16	0.968125	0.114341	11.0081	0.294549	0.00191619	0.0147952	0.0176945	0.0176945
5779	ENSG00000102401.20	ARMCX3	2.54562e-17	5.69332e-16	1.01245	0.119595	10.9504	0.324683	0.0030787	0.0183756	0.0176478	0.0183756
5784	ENSG00000013441.16	CLK1	2.55077e-17	5.69946e-16	0.962574	0.113706	10.3522	0.283025	0.0019733	0.00435153	0.0174202	0.0174202
5790	ENSG00000141696.13	P3H4	2.61829e-17	5.84479e-16	-1.25636	0.148464	7.76916	0.492087	0.00707479	0.0161149	0.0259873	0.0259873
5795	ENSG00000066855.16	MTFR1	2.7124e-17	6.04917e-16	-1.15687	0.136773	9.45092	0.423953	0.00240206	0.0256582	0.0182436	0.0256582
5801	ENSG00000165879.9	FRAT1	2.87373e-17	6.40292e-16	1.7538	0.207511	7.20963	0.974414	0.0201536	0.0444376	0.0322867	0.0444376
5802	ENSG00000168917.9	SLC35G2	2.9227e-17	6.50589e-16	1.07062	0.126707	8.90939	0.357957	0.00446609	0.0131431	0.0196157	0.0196157
5804	ENSG00000197322.4	C17orf102	2.92852e-17	6.51271e-16	1.81302	0.214574	7.43859	1.04136	0.0181461	0.0509169	0.0293838	0.0509169
5806	ENSG00000197905.10	TEAD4	3.01611e-17	6.70122e-16	-1.15665	0.136948	9.34427	0.42386	0.00228065	0.0258515	0.0184269	0.0258515
5814	ENSG00000163535.18	SGO2	3.37116e-17	7.48302e-16	-1.26872	0.150448	8.27742	0.510054	0.00538405	0.0285678	0.0223831	0.0285678
5817	ENSG00000150753.12	CCT5	3.38302e-17	7.50231e-16	-1.12482	0.13339	13.5549	0.400916	0.000171259	0.0265182	0.0238922	0.0265182
5826	ENSG00000205913.7	SRRM2-AS1	3.42504e-17	7.58837e-16	2.02452	0.240126	6.33448	1.27542	0.0385891	0.0186806	0.0479016	0.0479016
5832	ENSG00000118156.12	ZNF541	3.48117e-17	7.70551e-16	5.18684	0.615343	1.59342	8.1759	0.0481119	0.0830456	0.519859	0.519859
5836	ENSG00000165861.14	ZFYVE1	3.68185e-17	8.1421e-16	1.06059	0.125922	9.85397	0.348918	0.00603191	0.00829753	0.0177524	0.0177524
5841	ENSG00000123685.9	BATF3	3.88118e-17	8.57486e-16	2.74165	0.32575	5.40216	2.36051	0.0855696	0.046326	0.0735995	0.0735995
5842	ENSG00000143367.16	TUFT1	3.93889e-17	8.69425e-16	1.04996	0.124776	9.13214	0.342834	0.00444726	0.0106937	0.0189064	0.0189064
5846	ENSG00000105552.15	BCAT2	4.14003e-17	9.12969e-16	-0.942619	0.112098	11.069	0.27349	0.00110201	0.00756112	0.017747	0.017747
5854	ENSG00000078487.18	ZCWPW1	4.17452e-17	9.19718e-16	1.8529	0.220376	7.38225	1.04747	0.0427935	-0.0209207	0.0300551	0.0300551
5860	ENSG00000176597.12	B3GNT5	4.43133e-17	9.75387e-16	3.22581	0.383985	4.97333	3.16131	0.13038	-0.0809438	0.0907869	0.0907869
5866	ENSG00000170542.6	SERPINB9	4.5092e-17	9.91605e-16	-1.19903	0.142761	11.822	0.455756	0.00047203	0.030099	0.0187324	0.030099
5867	ENSG00000167799.10	NUDT8	4.71443e-17	1.03577e-15	-1.68241	0.20044	6.75462	0.854553	0.0207788	-0.0140316	0.0394855	0.0394855
5869	ENSG00000276791.1	CTD-2270P14.5	4.76897e-17	1.04678e-15	1.38784	0.165372	7.55353	0.585465	0.0129227	-0.00338115	0.028099	0.028099
5870	ENSG00000163683.12	SMIM14	5.10004e-17	1.11841e-15	1.42551	0.170019	7.31407	0.631091	0.0124552	0.0143841	0.0309048	0.0309048
5874	ENSG00000073578.17	SDHA	5.14092e-17	1.12633e-15	-0.991965	0.118325	12.6099	0.307742	0.000490795	0.0151886	0.0205102	0.0205102
5881	ENSG00000076003.5	MCM6	5.15229e-17	1.12778e-15	-1.05305	0.125615	11.9948	0.351608	0.000476478	0.0231921	0.0190524	0.0231921
5882	ENSG00000117408.11	IPO13	5.37468e-17	1.17537e-15	0.938672	0.112038	10.3072	0.269151	0.00140074	0.00462362	0.0174279	0.0174279
5884	ENSG00000197915.7	HRNR	5.39379e-17	1.17846e-15	2.39038	0.285324	6.41855	1.81187	0.041293	0.0808221	0.04608	0.0808221
5885	ENSG00000145246.14	ATP10D	5.64739e-17	1.23273e-15	2.91885	0.348629	5.20518	2.58836	0.101401	-0.0608351	0.0809121	0.0809121
5888	ENSG00000117411.18	B4GALT2	5.69985e-17	1.24303e-15	-0.948144	0.113262	11.0105	0.284079	0.00154576	0.0164365	0.0176965	0.0176965
5896	ENSG00000119403.15	PHF19	5.71045e-17	1.24379e-15	-0.960877	0.114786	10.3901	0.282191	0.00234673	0.00415977	0.0174169	0.0174169
5897	ENSG00000168334.9	XIRP1	5.71388e-17	1.24379e-15	5.23788	0.625719	1.61894	8.25061	0.0735346	-0.0485612	0.513752	0.513752
5907	ENSG00000161082.13	CELF5	5.81249e-17	1.2641e-15	2.52807	0.302077	5.59085	2.00687	0.0695176	0.042398	0.0673579	0.0673579
5911	ENSG00000143126.8	CELSR2	5.82302e-17	1.26522e-15	-0.934763	0.111697	10.8882	0.27691	0.00111303	0.0173556	0.0176012	0.0176012
5912	ENSG00000087842.11	PIR	5.86836e-17	1.2739e-15	-2.19567	0.262394	8.01866	1.52892	0.0104143	0.0928619	0.0240052	0.0928619
5914	ENSG00000160908.15	ZNF394	5.87652e-17	1.2745e-15	0.972396	0.116209	9.8401	0.295361	0.00249008	0.0121284	0.0177666	0.0177666
5917	ENSG00000167646.14	DNAAF3	5.93126e-17	1.2852e-15	-1.65033	0.197252	7.55608	0.841596	0.0302908	0.000363229	0.0280717	0.0280717
5927	ENSG00000104884.17	ERCC2	6.04965e-17	1.30965e-15	-0.966345	0.115533	11.4711	0.287184	0.00182837	0.00696821	0.0181934	0.0181934
5939	ENSG00000102034.17	ELF4	6.06234e-17	1.3112e-15	1.06551	0.127393	10.5649	0.360071	0.00128991	0.0230535	0.017437	0.0230535
5943	ENSG00000230124.8	ACBD6	6.33886e-17	1.36975e-15	-1.2934	0.154736	11.7344	0.530599	0.00337484	0.0325402	0.0185843	0.0325402
5946	ENSG00000124201.15	ZNFX1	6.51789e-17	1.40715e-15	0.953522	0.11412	11.4609	0.276017	0.00135514	0.00271494	0.0181798	0.0181798
5951	ENSG00000136143.16	SUCLA2	6.78538e-17	1.46356e-15	-1.09547	0.131183	9.55521	0.380666	0.00612101	0.0196923	0.0180923	0.0196923
5966	ENSG00000123989.14	CHPF	6.81378e-17	1.46835e-15	0.950845	0.113871	11.6862	0.284369	0.000943099	0.0154779	0.0185067	0.0185067
5969	ENSG00000173801.17	JUP	7.02179e-17	1.51179e-15	-1.25727	0.150631	7.94581	0.491829	0.00949844	0.0125168	0.0245362	0.0245362
5979	ENSG00000136827.12	TOR1A	7.0436e-17	1.51511e-15	0.936205	0.11217	10.9824	0.275958	0.00119989	0.015068	0.0176733	0.0176733
5981	ENSG00000104835.15	SARS2	7.05028e-17	1.51517e-15	-1.32618	0.158896	8.31751	0.557922	0.0082424	0.0296297	0.0221638	0.0296297
5989	ENSG00000123080.12	CDKN2C	7.21382e-17	1.54891e-15	-1.01227	0.121325	9.47653	0.31628	0.00387554	0.00721305	0.0182042	0.0182042
5992	ENSG00000164296.7	TIGD6	7.28596e-17	1.56298e-15	1.08917	0.13056	8.8016	0.363716	0.00556356	0.00422073	0.0200054	0.0200054
5994	ENSG00000016391.11	CHDH	7.3682e-17	1.57851e-15	-2.563	0.307278	5.17802	2.08356	0.0596365	0.081459	0.081993	0.081993
5995	ENSG00000197746.14	PSAP	7.37174e-17	1.57851e-15	1.2774	0.153149	15.2602	0.49998	0.000123663	0.0129412	0.0350583	0.0350583
6001	ENSG00000160813.7	PPP1R35	7.60301e-17	1.62656e-15	-0.981237	0.117693	9.67298	0.289916	0.00283128	-0.00149583	0.0179462	0.0179462
6002	ENSG00000106588.12	PSMA2	7.76744e-17	1.66024e-15	-1.38541	0.166221	11.6776	0.608964	0.00164493	0.0397994	0.0184931	0.0397994
6006	ENSG00000100387.9	RBX1	7.80987e-17	1.6678e-15	-1.07015	0.128406	9.60715	0.363349	0.00239016	0.022342	0.0180251	0.022342
6007	ENSG00000105737.9	GRIK5	7.92202e-17	1.69022e-15	2.00616	0.240766	6.29935	1.24658	0.0382693	0.0107052	0.0486831	0.0486831
6011	ENSG00000163874.11	ZC3H12A	7.94574e-17	1.69375e-15	1.17885	0.141484	8.89212	0.428992	0.01035	0.00475585	0.0196766	0.0196766
6014	ENSG00000285043.3	CTD-2515O10.6	8.1693e-17	1.73984e-15	-1.63203	0.195951	10.8127	0.845131	0.00230745	0.0552877	0.0175504	0.0552877
6020	ENSG00000186854.11	TRABD2A	8.19683e-17	1.74413e-15	1.69322	0.203307	7.46605	0.909694	0.0163996	0.045601	0.0290665	0.045601
6023	ENSG00000157110.16	RBPMS	8.21967e-17	1.74742e-15	2.53698	0.304632	5.65247	2.04225	0.0645728	0.0746281	0.0654596	0.0746281
6034	ENSG00000186577.14	SMIM29	8.50672e-17	1.80682e-15	0.978675	0.117573	9.6836	0.29895	0.0028012	0.0117093	0.017934	0.017934
6041	ENSG00000287974.1	RP3-528L19.2	8.65922e-17	1.83756e-15	1.63093	0.195981	7.05838	0.827526	0.0231491	0.013786	0.0344639	0.0344639
6042	ENSG00000133243.10	BTBD2	9.09922e-17	1.9292e-15	-0.926588	0.111423	9.61617	0.272468	0.000376511	0.018246	0.0180139	0.018246
6049	ENSG00000100299.18	ARSA	9.11967e-17	1.9318e-15	0.988536	0.118876	9.43962	0.295636	0.00293554	0.000157976	0.0182615	0.0182615
6055	ENSG00000111254.8	AKAP3	9.30721e-17	1.96976e-15	2.38601	0.287011	6.64802	1.73658	0.082105	-0.0462775	0.041458	0.041458
6059	ENSG00000225206.10	MIR137HG	9.40138e-17	1.98791e-15	1.09868	0.132178	9.29065	0.382506	0.00767447	0.0177958	0.0185322	0.0185322
6067	ENSG00000168610.16	STAT3	9.98707e-17	2.10987e-15	-1.26547	0.152375	13.4541	0.508284	0.00033281	0.0344945	0.0234553	0.0344945
6100	ENSG00000069702.11	TGFBR3	1.02057e-16	2.15412e-15	-1.19281	0.143671	10.2101	0.45161	0.00329498	0.0276672	0.0174594	0.0276672
6107	ENSG00000213213.14	CCDC183	1.02543e-16	2.16246e-15	1.90447	0.229404	6.55153	1.1262	0.0356007	0.0120249	0.0433388	0.0433388
6109	ENSG00000164405.11	UQCRQ	1.03392e-16	2.17842e-15	-1.02221	0.123145	12.028	0.331669	0.000958983	0.0217881	0.0191181	0.0217881
6112	ENSG00000175471.19	MCTP1	1.03847e-16	2.18605e-15	2.04155	0.245961	9.46255	1.32297	0.0339497	0.0567954	0.0182255	0.0567954
6125	ENSG00000124575.7	H1-3	1.07236e-16	2.25539e-15	-6.23252	0.751224	9.85226	12.3305	0.010201	0.836306	0.0177542	0.836306
6126	ENSG00000197956.10	S100A6	1.09098e-16	2.2925e-15	1.36751	0.164871	15.8099	0.587732	8.08623e-05	0.0333029	0.0406927	0.0406927
6130	ENSG00000172738.12	TMEM217	1.10288e-16	2.31547e-15	4.26127	0.51383	4.14241	5.52144	0.253831	-0.161439	0.142201	0.142201
6142	ENSG00000100271.17	TTLL1	1.10425e-16	2.31628e-15	-1.32442	0.159703	7.63328	0.544499	0.0109844	0.0118562	0.0272733	0.0272733
6146	ENSG00000145476.16	CYP4V2	1.12928e-16	2.36668e-15	1.14481	0.13809	8.41049	0.405997	0.00692023	0.00910034	0.0216831	0.0216831
6147	ENSG00000180720.8	CHRM4	1.14015e-16	2.38734e-15	2.10982	0.254526	7.46683	1.41314	0.0173319	0.0798433	0.0290576	0.0798433
6149	ENSG00000119522.16	DENND1A	1.15026e-16	2.40639e-15	-0.972609	0.117349	10.511	0.291564	0.00323135	0.00648546	0.017425	0.017425
6153	ENSG00000141905.19	NFIC	1.16268e-16	2.43022e-15	-1.18253	0.142699	11.5179	0.44395	0.00064829	0.0298964	0.018257	0.0298964
6160	ENSG00000110955.9	ATP5F1B	1.17182e-16	2.44715e-15	-0.992077	0.11973	12.9001	0.309488	0.000114825	0.0176644	0.0213881	0.0213881
6165	ENSG00000006744.19	ELAC2	1.18774e-16	2.47822e-15	-0.978009	0.118055	9.77954	0.294701	0.00307635	0.0066111	0.0178292	0.0178292
6177	ENSG00000105516.11	DBP	1.19286e-16	2.4867e-15	-2.31292	0.279209	9.51677	1.69843	0.00486128	0.112076	0.0181453	0.112076
6181	ENSG00000215458.8	AATBC	1.23991e-16	2.58251e-15	1.81437	0.219147	6.89734	1.04521	0.0332351	0.0388031	0.0370164	0.0388031
6184	ENSG00000102967.12	DHODH	1.26334e-16	2.629e-15	-1.52976	0.184821	7.21367	0.718055	0.0190066	0.00100323	0.0322314	0.0322314
6189	ENSG00000125388.20	GRK4	1.29792e-16	2.69857e-15	1.41398	0.1709	7.40376	0.614459	0.0140146	0.00430139	0.0297955	0.0297955
6194	ENSG00000148660.21	CAMK2G	1.31887e-16	2.73972e-15	-1.03478	0.125096	9.1325	0.330426	0.00456825	0.00692528	0.0189054	0.0189054
6204	ENSG00000006125.18	AP2B1	1.34614e-16	2.79392e-15	-1.06381	0.128644	13.502	0.358135	0.00116352	0.0221219	0.0236603	0.0236603
6223	ENSG00000233030.2	RP11-196G18.3	1.44935e-16	3.00549e-15	5.34986	0.647635	2.2814	9.07219	0.253464	0.353898	0.375683	0.375683
6224	ENSG00000277969.1	CTB-58E17.1	1.48003e-16	3.06643e-15	1.52739	0.184957	7.18402	0.739825	0.0186728	0.0312631	0.0326405	0.0326405
6225	ENSG00000161800.13	RACGAP1	1.48414e-16	3.07225e-15	-1.06541	0.129019	8.62423	0.350539	0.00426187	0.00825056	0.0207069	0.0207069
6251	ENSG00000176890.16	TYMS	1.53514e-16	3.17504e-15	-1.1381	0.137889	11.9749	0.411398	0.000435265	0.0280848	0.0190137	0.0280848
6254	ENSG00000177971.9	IMP3	1.56609e-16	3.23623e-15	-0.961201	0.11649	10.1767	0.284575	0.0028797	0.00637387	0.0174752	0.0174752
6256	ENSG00000142453.12	CARM1	1.60476e-16	3.31324e-15	-0.922196	0.111802	11.2897	0.270133	0.000550825	0.0181989	0.0179701	0.0181989
6264	ENSG00000007968.7	E2F2	1.66563e-16	3.43591e-15	0.973497	0.118086	9.66514	0.286022	0.0029611	-0.000819527	0.0179553	0.0179553
6265	ENSG00000142611.17	PRDM16	1.67922e-16	3.46093e-15	-1.68956	0.204969	9.05065	0.906797	0.0168362	0.0461819	0.0191418	0.0461819
6271	ENSG00000099974.8	DDTL	1.74507e-16	3.59351e-15	1.36789	0.166038	8.05894	0.594419	0.0126863	0.0286666	0.0237267	0.0286666
6272	ENSG00000051382.9	PIK3CB	1.75798e-16	3.61695e-15	-0.967261	0.117421	10.2366	0.290844	0.00323287	0.00947474	0.0174487	0.0174487
6283	ENSG00000125107.19	CNOT1	1.844e-16	3.79061e-15	-0.917974	0.111515	10.2419	0.265371	0.00120678	0.0145038	0.0174468	0.0174468
6297	ENSG00000077585.14	GPR137B	1.98915e-16	4.08545e-15	1.4561	0.177083	8.50002	0.673702	0.00398308	0.0430544	0.0212542	0.0430544
6300	ENSG00000166260.13	COX11	2.02004e-16	4.14529e-15	-1.07067	0.130238	9.44982	0.364256	0.00251885	0.022924	0.0182453	0.022924
6305	ENSG00000047230.15	CTPS2	2.02702e-16	4.15602e-15	-1.22038	0.148456	10.1271	0.473244	0.00208383	0.0309749	0.0175036	0.0309749
6309	ENSG00000064393.16	HIPK2	2.0423e-16	4.18371e-15	1.74644	0.212473	9.09257	0.969186	0.00435286	0.0633642	0.0190167	0.0633642
6312	ENSG00000114346.14	ECT2	2.04752e-16	4.19076e-15	-1.299	0.158044	9.60883	0.536196	0.00185283	0.0356139	0.018023	0.0356139
6325	ENSG00000146247.14	PHIP	2.06093e-16	4.21136e-15	-0.934686	0.11373	11.8537	0.276972	0.00061333	0.0179874	0.0187883	0.0187883
6326	ENSG00000166123.14	GPT2	2.06114e-16	4.21136e-15	-1.11537	0.135716	11.1847	0.385346	0.00977064	0.00538991	0.0178574	0.0178574
6329	ENSG00000144136.11	SLC20A1	2.06809e-16	4.22191e-15	0.918171	0.111726	11.6639	0.259748	0.000252256	0.00829413	0.0184717	0.0184717
6334	ENSG00000198952.8	SMG5	2.13996e-16	4.36486e-15	0.93973	0.114406	11.9169	0.267012	0.000729653	0.00187607	0.0189036	0.0189036
6335	ENSG00000254438.1	LINC02683	2.14987e-16	4.38129e-15	-2.39585	0.2917	6.9729	1.82414	0.0179893	0.109644	0.0357883	0.109644
6336	ENSG00000160179.19	ABCG1	2.15353e-16	4.38497e-15	-1.07567	0.130968	8.88057	0.361327	0.00601132	0.0117496	0.0197176	0.0197176
6343	ENSG00000133265.11	HSPBP1	2.30932e-16	4.69813e-15	-0.938095	0.114335	9.49806	0.274055	0.00143638	0.0111244	0.0181722	0.0181722
6352	ENSG00000115365.12	LANCL1	2.34526e-16	4.76715e-15	-0.999319	0.121824	9.9572	0.317401	0.00301798	0.0192437	0.0176479	0.0192437
6360	ENSG00000238058.2	RP11-432J22.2	2.38419e-16	4.84211e-15	1.84174	0.224575	7.18579	1.05124	0.0430349	-0.000978089	0.0326159	0.0326159
6362	ENSG00000134594.5	RAB33A	2.47048e-16	5.01306e-15	5.10312	0.622581	1.55156	7.8887	0.0513968	0.0437965	0.530014	0.530014
6363	ENSG00000122873.12	CISD1	2.47931e-16	5.02666e-15	-1.39011	0.169603	8.90345	0.614241	0.00481221	0.0383354	0.0196366	0.0383354
6364	ENSG00000236901.6	MIR600HG	2.4854e-16	5.03469e-15	-1.62783	0.198613	8.08247	0.842285	0.00894895	0.0502216	0.0235688	0.0502216
6366	ENSG00000223768.2	LINC00205	2.49934e-16	5.0586e-15	1.26094	0.153861	10.8775	0.498888	0.0179163	0.00945318	0.0175936	0.0175936
6370	ENSG00000270194.1	GOLGA4-AS1	2.55909e-16	5.17509e-15	1.60184	0.195526	7.04383	0.798451	0.0226613	0.0131896	0.0346844	0.0346844
6371	ENSG00000136870.11	ZNF189	2.57946e-16	5.21182e-15	0.968459	0.118227	9.61128	0.284191	0.00294646	0.000574633	0.01802	0.01802
6375	ENSG00000134013.16	LOXL2	2.63602e-16	5.32155e-15	-1.33866	0.163472	10.476	0.569672	0.00237513	0.0377097	0.0174198	0.0377097
6384	ENSG00000006468.14	ETV1	2.64719e-16	5.33955e-15	-1.79695	0.21945	9.81794	1.0265	0.0135032	0.0587345	0.0177893	0.0587345
6399	ENSG00000228889.7	UBAC2-AS1	2.82563e-16	5.69463e-15	1.73865	0.212535	6.73288	0.961081	0.02559	0.0421669	0.0398788	0.0421669
6406	ENSG00000118707.11	TGIF2	2.83262e-16	5.70385e-15	-1.33488	0.163184	8.11131	0.566529	0.00620971	0.0337337	0.0233799	0.0337337
6415	ENSG00000162298.19	SYVN1	2.83704e-16	5.70788e-15	0.966275	0.118126	9.83606	0.288748	0.00315982	0.00764245	0.0177707	0.0177707
6423	ENSG00000114270.18	COL7A1	2.85184e-16	5.73278e-15	2.33858	0.28591	9.58646	1.73878	0.0886178	0.0339989	0.0180513	0.0339989
6426	ENSG00000145996.11	CDKAL1	2.91842e-16	5.86164e-15	-0.96608	0.118151	9.55323	0.293612	0.00284455	0.0141787	0.0180949	0.0180949
6429	ENSG00000110852.5	CLEC2B	2.95046e-16	5.92096e-15	1.39811	0.171016	8.2489	0.621513	0.00561879	0.038251	0.0225439	0.038251
6431	ENSG00000065621.15	GSTO2	2.96944e-16	5.95399e-15	1.47608	0.180571	8.57199	0.674602	0.0279778	-0.00178571	0.0209308	0.0209308
6434	ENSG00000108433.17	GOSR2	3.05201e-16	6.11437e-15	0.950292	0.116297	10.5366	0.272428	0.00285742	-0.000968007	0.0174301	0.0174301
6476	ENSG00000203791.15	EEF1AKMT2	3.07349e-16	6.15219e-15	-1.0021	0.122651	10.4493	0.316316	0.00514728	0.0136678	0.0174174	0.0174174
6481	ENSG00000167074.15	TEF	3.1803e-16	6.36061e-15	-1.20336	0.147357	9.61968	0.460476	0.013307	0.0192639	0.0180096	0.0192639
6484	ENSG00000204592.9	HLA-E	3.27344e-16	6.54135e-15	0.944027	0.11565	12.2753	0.278798	0.000409429	0.0138933	0.0196529	0.0196529
6485	ENSG00000025772.8	TOMM34	3.30347e-16	6.59579e-15	1.1357	0.13915	11.7013	0.410177	0.000823486	0.0282204	0.0185306	0.0282204
6486	ENSG00000147535.17	PLPP5	3.30999e-16	6.60323e-15	1.05256	0.128967	8.83621	0.337429	0.00507102	0.00126213	0.0198776	0.0198776
6494	ENSG00000189050.16	RNFT1	3.31607e-16	6.60978e-15	1.40351	0.171973	8.99583	0.626441	0.016329	0.0280328	0.0193191	0.0280328
6499	ENSG00000285967.1	NIPBL-DT	3.42368e-16	6.81851e-15	0.981224	0.120287	9.20599	0.289197	0.00298389	-0.00253812	0.0187194	0.0187194
6502	ENSG00000217128.12	FNIP1	3.53312e-16	7.03056e-15	0.983035	0.120565	12.4696	0.29925	0.00167256	0.0100062	0.0201313	0.0201313
6507	ENSG00000113648.16	MACROH2A1	3.59544e-16	7.14254e-15	-0.967106	0.118642	12.5908	0.289708	0.000656861	0.0107429	0.020457	0.020457
6509	ENSG00000131979.20	GCH1	3.59462e-16	7.14254e-15	1.10795	0.13592	8.44817	0.380035	0.00621274	0.00849487	0.0214988	0.0214988
6517	ENSG00000113048.17	MRPS27	3.59969e-16	7.14497e-15	-1.27634	0.156581	10.7918	0.518135	0.000761969	0.0360144	0.0175376	0.0360144
6523	ENSG00000197153.5	H3C12	3.6728e-16	7.28397e-15	-4.92414	0.604271	9.36207	7.7123	0.0076931	0.540021	0.018394	0.540021
6524	ENSG00000272447.1	RP11-182L21.6	3.77504e-16	7.48046e-15	1.36375	0.167423	8.05644	0.591582	0.00916418	0.0328813	0.0237437	0.0328813
6525	ENSG00000146242.9	TPBG	3.83891e-16	7.60066e-15	1.01	0.124024	9.06765	0.312989	0.00398306	0.004718	0.01909	0.01909
6528	ENSG00000046604.14	DSG2	3.85308e-16	7.62232e-15	1.19586	0.146856	7.41028	0.450281	0.00263249	0.0239342	0.0297177	0.0297177
6534	ENSG00000107719.9	PALD1	3.90778e-16	7.72407e-15	-1.13029	0.138833	10.9304	0.406397	0.0010618	0.02785	0.0176324	0.02785
6535	ENSG00000275613.2	CTD-3194G12.2	3.93993e-16	7.78111e-15	3.80522	0.46745	4.97729	4.37804	0.237158	-0.194505	0.0906053	0.0906053
6537	ENSG00000101213.7	PTK6	3.96445e-16	7.82301e-15	1.30536	0.160371	7.66362	0.532535	0.0116054	0.0150722	0.026973	0.026973
6539	ENSG00000090971.5	NAT14	4.06787e-16	8.02039e-15	-1.07698	0.132363	9.37475	0.368988	0.00218774	0.0240923	0.0183711	0.0240923
6543	ENSG00000170456.16	DENND5B	4.16084e-16	8.19685e-15	-1.56153	0.191981	10.9997	0.775745	0.00111304	0.0541722	0.0176875	0.0541722
6548	ENSG00000143067.5	ZNF697	4.21062e-16	8.28802e-15	1.15211	0.141671	8.25725	0.418307	0.0076094	0.0175127	0.0224964	0.0224964
6549	ENSG00000142396.10	ERVK3-1	4.30707e-16	8.47081e-15	1.31254	0.161452	7.60623	0.548107	0.00842238	0.0306776	0.0275474	0.0306776
6555	ENSG00000138119.17	MYOF	4.33597e-16	8.52055e-15	-1.03816	0.127714	13.5365	0.339647	0.000655218	0.0197385	0.023811	0.023811
6560	ENSG00000198901.14	PRC1	4.38034e-16	8.6006e-15	-1.43049	0.176004	8.85049	0.65106	0.00275365	0.0437127	0.0198257	0.0437127
6569	ENSG00000141756.19	FKBP10	4.48869e-16	8.79872e-15	-0.924086	0.113739	11.7136	0.266361	0.00085446	0.0118717	0.0185505	0.0185505
6573	ENSG00000260807.7	CEROX1	4.48711e-16	8.79872e-15	1.31863	0.1623	7.79625	0.53259	0.0137633	-7.29048e-05	0.0257488	0.0257488
6586	ENSG00000160293.17	VAV2	4.49332e-16	8.80051e-15	-0.91321	0.112402	11.219	0.261587	0.00105855	0.0131933	0.0178929	0.0178929
6589	ENSG00000196365.12	LONP1	4.54021e-16	8.88499e-15	-0.988699	0.121713	12.9316	0.302147	0.000729425	0.0103826	0.0214916	0.0214916
6599	ENSG00000147251.16	DOCK11	4.57147e-16	8.93696e-15	-2.21676	0.27292	12.9912	1.56359	0.000307421	0.111421	0.0216915	0.111421
6601	ENSG00000100982.12	PCIF1	4.57433e-16	8.93696e-15	-0.97788	0.120395	9.23449	0.297451	0.00308893	0.0101308	0.0186533	0.0186533
6605	ENSG00000182253.15	SYNM	4.62932e-16	9.03692e-15	0.944531	0.116309	9.73793	0.283172	0.00241816	0.0169952	0.0178736	0.0178736
6609	ENSG00000132376.20	INPP5K	4.64049e-16	9.05126e-15	1.21498	0.149618	7.87158	0.448916	0.00846197	-0.00088686	0.0251165	0.0251165
6623	ENSG00000104419.17	NDRG1	4.7159e-16	9.19075e-15	1.90445	0.234579	7.10364	1.15411	0.0248269	0.0577139	0.0337902	0.0577139
6656	ENSG00000106628.12	POLD2	4.75257e-16	9.2546e-15	-1.09178	0.134494	11.1364	0.379299	0.000699818	0.0264331	0.0178096	0.0264331
6665	ENSG00000174485.16	DENND4A	4.83553e-16	9.40839e-15	-0.997121	0.122865	10.0486	0.315682	0.00508278	0.0166752	0.0175611	0.0175611
6670	ENSG00000198959.12	TGM2	5.07258e-16	9.86149e-15	1.14575	0.14128	11.5214	0.417773	0.00123384	0.0287063	0.0182619	0.0287063
6673	ENSG00000114796.16	KLHL24	5.08039e-16	9.86856e-15	1.2196	0.15039	8.60553	0.473366	0.00471296	0.0292128	0.0207861	0.0292128
6684	ENSG00000076944.16	STXBP2	5.08873e-16	9.87665e-15	2.51076	0.309613	6.35845	1.9674	0.096415	-0.0011336	0.0473753	0.0473753
6695	ENSG00000100116.17	GCAT	5.26455e-16	1.02095e-14	-1.09765	0.135425	8.16011	0.370358	0.00443865	0.00669281	0.0230714	0.0230714
6700	ENSG00000137700.18	SLC37A4	5.44323e-16	1.05474e-14	-2.16841	0.267666	8.3074	1.49657	0.00806889	0.0993989	0.0222184	0.0993989
6704	ENSG00000263513.6	FAM72C	5.45782e-16	1.0567e-14	-1.67978	0.207358	8.06909	0.898092	0.0160085	0.0484877	0.0236581	0.0484877
6706	ENSG00000261067.7	RP11-264B17.3	5.52308e-16	1.06846e-14	1.60014	0.197563	7.21795	0.814973	0.0246054	0.0339413	0.0321729	0.0339413
6707	ENSG00000139083.11	ETV6	5.54086e-16	1.07102e-14	-1.81712	0.224363	6.15333	1.05098	0.00783208	0.0676761	0.0520574	0.0676761
6710	ENSG00000044446.12	PHKA2	5.54746e-16	1.07142e-14	-0.910712	0.112449	10.3715	0.257653	0.00154915	0.00949256	0.0174182	0.0174182
6711	ENSG00000125633.11	CCDC93	5.58633e-16	1.07805e-14	0.936639	0.115663	10.7159	0.271521	0.00257121	0.00784536	0.0174956	0.0174956
6714	ENSG00000188910.8	GJB3	5.67005e-16	1.09331e-14	2.10162	0.25958	7.69052	1.4059	0.0115086	0.0895643	0.0267131	0.0895643
6716	ENSG00000135900.4	MRPL44	5.7065e-16	1.09944e-14	-0.92631	0.114424	9.98632	0.2687	0.00202101	0.0120852	0.0176182	0.0176182
6717	ENSG00000235194.9	PPP1R3E	5.85293e-16	1.12674e-14	1.43719	0.177599	7.47289	0.627205	0.0183236	-0.0088872	0.0289885	0.0289885
6723	ENSG00000143799.14	PARP1	6.01639e-16	1.15632e-14	-1.11113	0.137364	13.3146	0.393027	0.000193494	0.0281097	0.0228829	0.0281097
6724	ENSG00000156804.7	FBXO32	6.01424e-16	1.15632e-14	3.02961	0.374533	6.79501	2.92189	0.169616	0.0407961	0.0387668	0.0407961
6730	ENSG00000101670.12	LIPG	6.05882e-16	1.16353e-14	-2.64979	0.327615	6.33964	2.23522	0.0447132	0.116284	0.0477878	0.116284
6736	ENSG00000105968.19	H2AZ2	6.07066e-16	1.16486e-14	-1.29978	0.160707	10.7658	0.537821	0.00107306	0.0376671	0.0175223	0.0376671
6744	ENSG00000278948.1	RP5-1039K5.12	6.30956e-16	1.20972e-14	1.14037	0.141079	8.95333	0.400956	0.0103917	0.00313649	0.0194634	0.0194634
6745	ENSG00000258986.7	TMEM179	6.35507e-16	1.21745e-14	1.61118	0.199347	7.41387	0.814792	0.0299336	0.0150921	0.029675	0.029675
6751	ENSG00000228794.10	LINC01128	6.5275e-16	1.24947e-14	1.27558	0.157887	8.29522	0.489786	0.0151078	-0.0130375	0.0222848	0.0222848
6778	ENSG00000137404.15	NRM	6.62292e-16	1.26671e-14	-1.2721	0.157491	8.53627	0.515236	0.00575961	0.0314456	0.021089	0.0314456
6782	ENSG00000040275.17	SPDL1	6.6806e-16	1.27671e-14	-1.22943	0.152229	8.09822	0.479418	0.0112953	0.0211641	0.023465	0.023465
6794	ENSG00000148090.12	AUH	6.70201e-16	1.27977e-14	-1.20096	0.14871	8.99376	0.459226	0.00484286	0.0283291	0.019326	0.0283291
6796	ENSG00000198015.14	MRPL42	6.77065e-16	1.29183e-14	-0.976246	0.120904	9.84771	0.302795	0.0041677	0.0169301	0.0177588	0.0177588
6804	ENSG00000123395.15	ATG101	7.07558e-16	1.34892e-14	1.05597	0.130864	8.75028	0.348208	0.00548815	0.0116212	0.0201999	0.0201999
6808	ENSG00000100867.15	DHRS2	7.34175e-16	1.39854e-14	-3.10441	0.384938	4.70348	2.97078	0.117837	-0.0183769	0.10443	0.10443
6814	ENSG00000160223.17	ICOSLG	7.38755e-16	1.40613e-14	1.04339	0.129389	8.77407	0.332111	0.00500334	0.00189116	0.020109	0.020109
6819	ENSG00000131389.18	SLC6A6	7.58143e-16	1.44188e-14	-1.20745	0.149793	9.06543	0.464279	0.0145603	0.0190636	0.0190967	0.0190967
6828	ENSG00000100154.14	TTC28	7.65026e-16	1.45379e-14	-1.04012	0.129053	10.314	0.335707	0.00755545	0.0063829	0.0174264	0.0174264
6832	ENSG00000092010.15	PSME1	7.67635e-16	1.45758e-14	-0.969692	0.12032	11.1954	0.299463	0.000874377	0.0208411	0.0178684	0.0208411
6837	ENSG00000280789.2	PAGR1	7.87702e-16	1.49449e-14	-0.928062	0.1152	10.0492	0.26211	0.00234597	0.00230446	0.0175606	0.0175606
6838	ENSG00000196418.13	ZNF124	8.6628e-16	1.64225e-14	1.01626	0.126331	9.19256	0.323821	0.00518746	0.0122935	0.0187517	0.0187517
6842	ENSG00000013297.12	CLDN11	9.09869e-16	1.71971e-14	-1.62868	0.202611	13.1308	0.845041	0.000255889	0.0613212	0.0221834	0.0613212
6843	ENSG00000111424.12	VDR	9.09838e-16	1.71971e-14	2.30698	0.286993	6.54067	1.66564	0.0799916	0.0062483	0.0435563	0.0435563
6844	ENSG00000114107.9	CEP70	9.10047e-16	1.71971e-14	-1.22651	0.152581	8.87358	0.479235	0.0055623	0.0293591	0.0197425	0.0293591
6845	ENSG00000147099.21	HDAC8	9.09937e-16	1.71971e-14	-1.05313	0.131011	9.865	0.345026	0.00800467	0.00737597	0.0177412	0.0177412
6912	ENSG00000183765.23	CHEK2	9.32319e-16	1.76038e-14	-0.991152	0.123347	9.92865	0.312363	0.00514496	0.0169163	0.0176769	0.0176769
6934	ENSG00000120913.23	PDLIM2	9.61215e-16	1.8135e-14	-1.04929	0.130643	10.005	0.350783	0.00365322	0.0219483	0.0176	0.0219483
6953	ENSG00000102172.16	SMS	9.69729e-16	1.8281e-14	-0.977897	0.121771	12.3405	0.304679	0.000260522	0.0219817	0.0198076	0.0219817
6956	ENSG00000136122.18	BORA	9.97295e-16	1.87857e-14	-1.19484	0.148848	8.7944	0.439854	0.0132015	0.00125457	0.0200323	0.0200323
6963	ENSG00000088881.21	EBF4	1.00377e-15	1.88926e-14	1.84107	0.229377	7.17771	1.04512	0.0461921	-0.0108661	0.0327286	0.0327286
6969	ENSG00000187630.17	DHRS4L2	1.05974e-15	1.99302e-14	-1.08918	0.135813	8.91549	0.375752	0.00807329	0.0167467	0.0195944	0.0195944
6979	ENSG00000100221.11	JOSD1	1.08571e-15	2.04023e-14	1.09461	0.13654	8.13301	0.381823	0.00433264	0.0236322	0.023241	0.0236322
6986	ENSG00000160712.13	IL6R	1.08914e-15	2.04506e-14	2.7887	0.347876	6.24193	2.47828	0.0474984	0.134028	0.0499858	0.134028
6992	ENSG00000099800.8	TIMM13	1.10968e-15	2.08197e-14	-0.94028	0.117329	10.5612	0.279786	0.00321296	0.0149716	0.017436	0.017436
6994	ENSG00000282988.2	RP1-34B20.21	1.15779e-15	2.17051e-14	1.4357	0.179263	8.20812	0.64753	0.0254221	0.0110322	0.022781	0.022781
6997	ENSG00000185291.12	IL3RA	1.16045e-15	2.17377e-14	1.63755	0.204474	7.18722	0.82355	0.0301186	-0.00626722	0.032596	0.032596
7003	ENSG00000099985.4	OSM	1.17831e-15	2.20548e-14	5.0921	0.63598	2.28036	8.09176	0.230834	0.16032	0.375871	0.375871
7006	ENSG00000140350.15	ANP32A	1.18787e-15	2.22161e-14	-1.72001	0.214848	11.9189	0.942923	0.00214799	0.0670917	0.0189074	0.0670917
7009	ENSG00000164056.11	SPRY1	1.1892e-15	2.22234e-14	-1.23418	0.154165	11.9785	0.485477	0.00382356	0.0318266	0.0190207	0.0318266
7017	ENSG00000244509.4	APOBEC3C	1.20926e-15	2.25805e-14	-1.72953	0.216096	10.6792	0.953419	0.00170416	0.0683424	0.0174782	0.0683424
7019	ENSG00000268041.3	ERFL	1.22461e-15	2.28491e-14	1.80773	0.225911	6.30713	1.00516	0.0280444	0.00294911	0.0485091	0.0485091
7020	ENSG00000105327.18	BBC3	1.23751e-15	2.30715e-14	0.92756	0.115935	9.68443	0.268369	0.00222846	0.0105957	0.017933	0.017933
7024	ENSG00000073536.18	NLE1	1.25444e-15	2.33688e-14	-1.1879	0.148507	9.83836	0.449799	0.00428075	0.0288006	0.0177683	0.0288006
7030	ENSG00000145375.9	SPATA5	1.25779e-15	2.34128e-14	-1.44961	0.181231	9.30686	0.669823	0.00540787	0.0438594	0.0184993	0.0438594
7032	ENSG00000114948.13	ADAM23	1.25988e-15	2.34332e-14	6.39391	0.799393	3.60254	13.0315	0.348215	0.610328	0.191741	0.610328
7035	ENSG00000283064.1	RP1-221C16.8	1.26428e-15	2.34966e-14	1.62911	0.203689	6.91873	0.804021	0.0255708	-0.0157979	0.0366632	0.0366632
7036	ENSG00000160014.17	CALM3	1.29665e-15	2.40602e-14	-0.962163	0.120347	11.809	0.295107	0.000438534	0.0212865	0.0187099	0.0212865
7037	ENSG00000023902.14	PLEKHO1	1.29607e-15	2.40602e-14	1.27338	0.159273	9.46857	0.516893	0.00291843	0.0351334	0.0182162	0.0351334
7046	ENSG00000081087.15	OSTM1	1.29787e-15	2.40641e-14	1.05884	0.132441	9.93989	0.357392	0.00551109	0.0207999	0.0176655	0.0207999
7048	ENSG00000129351.17	ILF3	1.30545e-15	2.41856e-14	-0.932466	0.116645	11.6094	0.277175	0.000860718	0.0195482	0.0183887	0.0195482
7068	ENSG00000184557.4	SOCS3	1.31735e-15	2.43869e-14	-1.03735	0.129782	8.31448	0.341001	0.00308509	0.0196341	0.0221801	0.0221801
7070	ENSG00000134779.15	TPGS2	1.32944e-15	2.45915e-14	-1.15191	0.144136	11.0978	0.422999	0.00496321	0.0261995	0.0177731	0.0261995
7089	ENSG00000110330.9	BIRC2	1.34801e-15	2.49155e-14	0.928076	0.116153	9.51352	0.271817	0.00208734	0.0146863	0.0181499	0.0181499
7099	ENSG00000184898.7	RBM43	1.35705e-15	2.5063e-14	-1.65007	0.206535	7.13312	0.868007	0.0227925	0.0411925	0.0333616	0.0411925
7101	ENSG00000004455.17	AK2	1.43287e-15	2.64427e-14	-0.903346	0.113164	11.7694	0.251512	0.000566949	0.00781013	0.0186423	0.0186423
7112	ENSG00000174306.22	ZHX3	1.45536e-15	2.68367e-14	-1.01304	0.126936	10.2569	0.326923	0.00672754	0.017086	0.0174416	0.0174416
7126	ENSG00000070018.9	LRP6	1.48872e-15	2.74306e-14	-0.921348	0.115488	10.8427	0.267786	0.00243637	0.0139646	0.0175698	0.0175698
7131	ENSG00000162576.17	MXRA8	1.54408e-15	2.84284e-14	1.50224	0.188407	9.48395	0.719613	0.00353612	0.0497097	0.018193	0.0497097
7135	ENSG00000109255.11	NMU	1.56786e-15	2.88213e-14	-1.38901	0.174248	7.14947	0.609713	0.012416	0.0262169	0.0331274	0.0331274
7136	ENSG00000112294.14	ALDH5A1	1.56675e-15	2.88213e-14	-1.27234	0.15961	9.63094	0.516227	0.00430461	0.0339084	0.0179959	0.0339084
7145	ENSG00000148459.16	PDSS1	1.57519e-15	2.89335e-14	-1.21966	0.153013	7.65745	0.467189	0.00808622	0.0180656	0.0270335	0.0270335
7147	ENSG00000185900.11	POMK	1.58203e-15	2.90366e-14	-0.940431	0.117991	10.0702	0.278925	0.00333904	0.013663	0.0175437	0.0175437
7160	ENSG00000198832.10	SELENOM	1.58337e-15	2.90387e-14	0.900487	0.112981	10.3657	0.253397	0.00172834	0.0109389	0.0174187	0.0174187
7163	ENSG00000125901.6	MRPS26	1.64586e-15	3.01614e-14	-1.0248	0.128656	10.6912	0.334929	0.00131557	0.0235128	0.0174837	0.0235128
7164	ENSG00000186197.15	EDARADD	1.6569e-15	3.03401e-14	2.45471	0.308201	6.50376	1.92167	0.0978153	0.0446663	0.0443038	0.0446663
7169	ENSG00000260911.2	RP11-196G11.2	1.69006e-15	3.09234e-14	2.42089	0.304048	5.65597	1.79817	0.073314	-0.023367	0.0653538	0.0653538
7170	ENSG00000005059.16	MCUB	1.73481e-15	3.17176e-14	-1.24668	0.156639	9.57026	0.495709	0.00270862	0.034095	0.0180723	0.034095
7171	ENSG00000137267.7	TUBB2A	1.74369e-15	3.18554e-14	-0.950634	0.119451	12.7813	0.286035	0.000390121	0.0182642	0.0210128	0.0210128
7172	ENSG00000159184.8	HOXB13	1.8057e-15	3.29627e-14	-1.06544	0.13395	8.56368	0.34495	0.00594678	-0.000446876	0.0209673	0.0209673
7173	ENSG00000102312.24	PORCN	1.80773e-15	3.29744e-14	0.98877	0.124313	9.84638	0.299222	0.00542042	0.0019827	0.0177602	0.0177602
7185	ENSG00000108561.8	C1QBP	1.85062e-15	3.37306e-14	-1.31012	0.164775	12.4511	0.547503	0.00025373	0.0404723	0.0200836	0.0404723
7189	ENSG00000134758.14	RNF138	1.85924e-15	3.38616e-14	-1.16889	0.147023	7.97812	0.417123	0.00812749	0.000911701	0.0242962	0.0242962
7195	ENSG00000146386.8	ABRACL	1.90365e-15	3.46437e-14	1.60804	0.202334	7.53497	0.824869	0.00856368	0.052845	0.0282988	0.052845
7197	ENSG00000182481.10	KPNA2	1.94342e-15	3.53403e-14	-0.977915	0.123087	13.208	0.301607	0.000255817	0.0181341	0.0224698	0.0224698
7208	ENSG00000156795.8	NTAQ1	1.95599e-15	3.55416e-14	-1.30405	0.164153	7.67728	0.525515	0.0135788	0.00561494	0.0268403	0.0268403
7217	ENSG00000138623.10	SEMA7A	1.97285e-15	3.58204e-14	1.77662	0.22367	6.34227	0.961782	0.0273125	-0.00872679	0.0477299	0.0477299
7220	ENSG00000184602.6	SNN	2.00201e-15	3.63219e-14	1.00685	0.126787	8.98421	0.31932	0.00475425	0.0142443	0.0193583	0.0193583
7221	ENSG00000103496.15	STX4	2.01821e-15	3.65878e-14	1.37447	0.173103	10.2613	0.60271	0.00164782	0.0432989	0.0174402	0.0432989
7227	ENSG00000225032.5	RP11-228B15.4	2.09259e-15	3.79072e-14	1.95121	0.245877	6.10075	1.21471	0.0242937	0.0663893	0.0533216	0.0663893
7229	ENSG00000165152.9	PGAP4	2.11293e-15	3.82463e-14	1.97664	0.249119	6.19501	1.17839	0.0420168	-0.0342026	0.0510736	0.0510736
7232	ENSG00000101188.5	NTSR1	2.15456e-15	3.89699e-14	0.915426	0.115408	12.2003	0.260465	0.000496167	0.0108336	0.0194822	0.0194822
7233	ENSG00000103485.19	QPRT	2.24062e-15	4.04955e-14	-1.93993	0.244717	8.86428	1.20086	0.00528267	0.0845469	0.0197759	0.0845469
7236	ENSG00000145982.13	FARS2	2.24467e-15	4.05377e-14	-1.3561	0.171073	9.35831	0.586819	0.00820705	0.0356918	0.0184009	0.0356918
7241	ENSG00000114520.11	SNX4	2.25061e-15	4.06141e-14	-0.970833	0.122476	9.27329	0.298066	0.00393231	0.0152059	0.0185684	0.0185684
7244	ENSG00000163395.17	IGFN1	2.2887e-15	4.12699e-14	4.96923	0.627063	1.48462	7.43252	0.0431948	-0.0125142	0.546618	0.546618
7247	ENSG00000182606.17	TRAK1	2.30664e-15	4.15618e-14	-0.97268	0.122757	10.5567	0.301915	0.00174359	0.0208603	0.0174349	0.0208603
7258	ENSG00000166439.6	RNF169	2.41866e-15	4.3547e-14	-1.22356	0.154534	9.49376	0.477784	0.00153273	0.0342882	0.0181785	0.0342882
7260	ENSG00000203965.13	EFCAB7	2.42709e-15	4.36655e-14	-1.47365	0.18613	7.41183	0.693063	0.0153843	0.0365821	0.0296992	0.0365821
7261	ENSG00000133639.6	BTG1	2.52338e-15	4.53633e-14	0.987651	0.124822	9.507	0.311333	0.00348485	0.019886	0.0181592	0.019886
7262	ENSG00000150991.15	UBC	2.53825e-15	4.55958e-14	0.998522	0.126208	12.6494	0.318228	0.000169571	0.023723	0.0206219	0.023723
7274	ENSG00000072071.16	ADGRL1	2.58929e-15	4.64775e-14	-1.18755	0.150147	9.09612	0.450137	0.0026045	0.0312117	0.0190065	0.0312117
7279	ENSG00000273472.1	RP11-102N12.3	2.68325e-15	4.81275e-14	4.62749	0.585401	4.39878	6.6184	0.390745	-0.147853	0.123295	0.123295
7280	ENSG00000181222.19	POLR2A	2.72368e-15	4.88155e-14	0.997235	0.126185	13.5042	0.305906	0.000213916	0.00924003	0.0236701	0.0236701
7281	ENSG00000101365.21	IDH3B	2.73035e-15	4.88982e-14	-0.885075	0.111997	11.2964	0.248189	0.000837416	0.0156394	0.0179777	0.0179777
7287	ENSG00000145284.12	SCD5	2.80493e-15	5.01957e-14	-0.92693	0.117343	9.55191	0.272417	0.00255753	0.0157638	0.0180967	0.0180967
7289	ENSG00000181090.21	EHMT1	2.92305e-15	5.227e-14	-0.919375	0.116463	10.1051	0.26278	0.00282724	0.00867847	0.0175182	0.0175182
7315	ENSG00000272848.2	RP1-137D17.2	3.00939e-15	5.37732e-14	1.69183	0.214413	6.70413	0.874828	0.0285538	-0.00838157	0.0404059	0.0404059
7316	ENSG00000170892.13	TSEN34	3.05773e-15	5.45957e-14	-0.991983	0.12575	12.1173	0.314185	0.00129107	0.0224285	0.0193021	0.0224285
7324	ENSG00000070061.16	ELP1	3.138e-15	5.59867e-14	-0.995186	0.126208	11.6862	0.316232	0.000891923	0.0230007	0.0185067	0.0230007
7348	ENSG00000146376.11	ARHGAP18	3.18757e-15	5.68282e-14	-0.936924	0.118849	9.43245	0.277549	0.00291441	0.0148367	0.0182731	0.0182731
7349	ENSG00000115970.19	THADA	3.21013e-15	5.71873e-14	-0.95614	0.1213	10.7727	0.291917	0.0016957	0.0203747	0.0175263	0.0203747
7359	ENSG00000100347.15	SAMM50	3.22999e-15	5.74976e-14	-0.904271	0.114731	10.3408	0.261108	0.00181623	0.0179285	0.0174217	0.0179285
7360	ENSG00000126351.13	THRA	3.26498e-15	5.80769e-14	-1.40648	0.178479	9.73507	0.631678	0.00300417	0.044778	0.0178767	0.044778
7369	ENSG00000182199.11	SHMT2	3.29247e-15	5.85217e-14	-0.88704	0.112579	11.2595	0.242901	0.00107445	0.00748735	0.0179365	0.0179365
7393	ENSG00000235897.1	TM4SF19-AS1	3.34195e-15	5.93567e-14	3.49661	0.443877	3.82358	3.67342	0.125722	-0.1188	0.169818	0.169818
7396	ENSG00000245556.3	SCAMP1-AS1	3.38339e-15	6.00475e-14	1.16697	0.14817	8.0942	0.415011	0.00943993	-0.0013557	0.0234914	0.0234914
7399	ENSG00000132207.18	SLX1A	3.51684e-15	6.23692e-14	-0.957515	0.12165	9.05154	0.28607	0.00305912	0.0107151	0.019139	0.019139
7402	ENSG00000143344.16	RGL1	3.52913e-15	6.25402e-14	2.81711	0.357928	4.99072	2.5166	0.102177	0.067526	0.0899923	0.0899923
7404	ENSG00000162241.13	SLC25A45	3.53595e-15	6.26141e-14	2.23697	0.284227	6.38067	1.59816	0.0455731	0.0756046	0.0468923	0.0756046
7415	ENSG00000144655.15	CSRNP1	3.61225e-15	6.39174e-14	1.07239	0.136303	8.41142	0.366313	0.00618924	0.0204436	0.0216785	0.0216785
7417	ENSG00000138336.9	TET1	3.72641e-15	6.5888e-14	-1.29767	0.165018	8.79251	0.537859	0.00529235	0.0355539	0.0200394	0.0355539
7418	ENSG00000125968.9	ID1	3.77649e-15	6.67237e-14	-0.922873	0.117382	12.5033	0.263426	0.000447979	0.00944894	0.0202198	0.0202198
7420	ENSG00000172985.11	SH3RF3	3.82286e-15	6.74925e-14	-1.05698	0.134466	8.55676	0.354421	0.00612396	0.0179463	0.0209977	0.0209977
7421	ENSG00000137713.16	PPP2R1B	3.95106e-15	6.97037e-14	-0.924903	0.117725	9.71336	0.260567	0.00288822	0.0020287	0.0179005	0.0179005
7430	ENSG00000175581.14	MRPL48	4.05011e-15	7.13979e-14	-1.48648	0.18928	7.72083	0.705882	0.0163704	0.0373698	0.0264274	0.0373698
7443	ENSG00000138413.14	IDH1	4.14078e-15	7.29419e-14	-1.83809	0.234134	10.5309	1.07935	0.00163321	0.0805946	0.0174288	0.0805946
7449	ENSG00000121413.13	ZSCAN18	4.17799e-15	7.34874e-14	1.19255	0.151927	9.22557	0.448288	0.015949	0.0110993	0.0186737	0.0186737
7450	ENSG00000181192.12	DHTKD1	4.18108e-15	7.34874e-14	-1.36709	0.174166	9.09191	0.597085	0.00337217	0.0421285	0.0190186	0.0421285
7464	ENSG00000279491.1	RP11-810P12.7	4.17671e-15	7.34874e-14	2.0997	0.267494	6.21527	1.36058	0.0567285	-0.00927787	0.0506014	0.0506014
7465	ENSG00000163444.12	TMEM183A	4.22473e-15	7.41995e-14	-0.878199	0.1119	11.3406	0.242544	0.000753332	0.0132143	0.018029	0.018029
7466	ENSG00000130829.18	DUSP9	4.29632e-15	7.5345e-14	-1.78458	0.227452	6.3749	0.969914	0.0305845	-0.0124666	0.0470173	0.0470173
7468	ENSG00000137124.8	ALDH1B1	4.296e-15	7.5345e-14	-0.947392	0.120749	9.5761	0.280709	0.0038057	0.0104986	0.0180647	0.0180647
7470	ENSG00000163655.16	GMPS	4.42727e-15	7.75264e-14	-1.21412	0.154819	13.4821	0.470991	0.000465931	0.0354875	0.0235745	0.0354875
7471	ENSG00000132680.11	KHDC4	4.42507e-15	7.75264e-14	0.911685	0.116253	11.2497	0.260704	0.0023463	0.011845	0.0179258	0.0179258
7475	ENSG00000196415.10	PRTN3	4.65729e-15	8.14827e-14	-2.67037	0.340789	6.03952	2.27862	0.0431898	0.131016	0.0548298	0.131016
7476	ENSG00000137692.12	DCUN1D5	4.66009e-15	8.14827e-14	-0.926103	0.118189	9.93859	0.265493	0.00328627	0.00695446	0.0176668	0.0176668
7487	ENSG00000148331.12	ASB6	4.75844e-15	8.31409e-14	0.904468	0.115467	11.1385	0.258041	0.00218725	0.01359	0.0178117	0.0178117
7490	ENSG00000105379.10	ETFB	4.7867e-15	8.35727e-14	-0.872223	0.111361	10.8832	0.241117	0.00100425	0.0151021	0.0175976	0.0175976
7493	ENSG00000100075.10	SLC25A1	4.80199e-15	8.37161e-14	-0.892964	0.114015	11.9158	0.248006	0.000597505	0.010391	0.0189016	0.0189016
7494	ENSG00000139946.10	PELI2	4.80152e-15	8.37161e-14	4.03108	0.514694	2.57061	4.88945	0.0710614	-0.0528659	0.326303	0.326303
7498	ENSG00000151150.22	ANK3	4.86592e-15	8.47682e-14	-2.44599	0.312374	7.2847	1.91196	0.0148948	0.131472	0.0312835	0.131472
7524	ENSG00000183853.18	KIRREL1	4.96856e-15	8.64925e-14	-0.948216	0.121136	13.0021	0.280087	0.000282224	0.012659	0.0217286	0.0217286
7528	ENSG00000162409.11	PRKAA2	5.05566e-15	8.79439e-14	1.62471	0.207616	6.78821	0.843627	0.0198286	0.0448283	0.0388867	0.0448283
7530	ENSG00000196517.13	SLC6A9	5.08026e-15	8.83068e-14	-1.03733	0.132568	8.88124	0.333062	0.00664612	0.00616069	0.0197152	0.0197152
7539	ENSG00000196730.13	DAPK1	5.30624e-15	9.20996e-14	1.09166	0.139609	8.48702	0.380624	0.00792149	0.0209597	0.0213146	0.0213146
7540	ENSG00000085788.14	DDHD2	5.30333e-15	9.20996e-14	-1.24276	0.158931	8.13703	0.480047	0.0146731	0.00621243	0.0232156	0.0232156
7560	ENSG00000241878.11	PISD	5.42589e-15	9.41072e-14	0.951311	0.121704	9.83081	0.276688	0.00444156	0.00204591	0.0177761	0.0177761
7570	ENSG00000149633.12	KIAA1755	5.48807e-15	9.51158e-14	2.87328	0.367653	6.66268	2.63892	0.121063	0.08169	0.0411801	0.08169
7574	ENSG00000121774.18	KHDRBS1	5.75056e-15	9.95922e-14	-1.04992	0.134445	12.7372	0.352389	0.000205449	0.0269076	0.0208792	0.0269076
7576	ENSG00000149639.15	SOGA1	5.77661e-15	9.997e-14	-1.0321	0.132173	11.4803	0.340535	0.000709712	0.0254949	0.0182057	0.0254949
7579	ENSG00000166347.19	CYB5A	5.84183e-15	1.01025e-13	-1.2287	0.157377	8.02092	0.482629	0.00992283	0.0272287	0.0239893	0.0272287
7583	ENSG00000179933.6	C14orf119	5.89144e-15	1.01808e-13	0.934581	0.119722	10.8267	0.275187	0.00394078	0.0125016	0.0175593	0.0175593
7585	ENSG00000135749.19	PCNX2	5.98523e-15	1.03353e-13	1.74674	0.223819	6.43274	0.970523	0.0293632	0.0396244	0.0457793	0.0457793
7596	ENSG00000241697.5	TMEFF1	6.03913e-15	1.04208e-13	1.37363	0.176036	8.22408	0.572209	0.023796	-0.0161108	0.0226872	0.0226872
7597	ENSG00000006638.13	TBXA2R	6.18881e-15	1.06713e-13	-1.33303	0.170901	7.18355	0.545542	0.0111636	0.00439682	0.0326471	0.0326471
7600	ENSG00000164070.12	HSPA4L	6.277e-15	1.08155e-13	-0.981931	0.125917	9.24604	0.298262	0.00515508	0.00610123	0.0186275	0.0186275
7604	ENSG00000113649.13	TCERG1	6.40033e-15	1.10199e-13	-1.33272	0.170954	11.7326	0.567912	0.000660485	0.0431772	0.0185814	0.0431772
7608	ENSG00000120068.7	HOXB8	6.4272e-15	1.10581e-13	-1.79612	0.230412	10.3118	1.03152	0.00150495	0.0781295	0.0174269	0.0781295
7611	ENSG00000166387.14	PPFIBP2	6.54421e-15	1.12513e-13	-1.87447	0.240532	6.0266	1.05973	0.0316304	-0.0245831	0.0551534	0.0551534
7628	ENSG00000131831.18	RAI2	6.60768e-15	1.13521e-13	4.95872	0.636405	1.47936	7.40533	0.0595768	-0.0237615	0.547941	0.547941
7634	ENSG00000164494.12	PDSS2	6.64358e-15	1.14055e-13	-1.23846	0.158958	8.09437	0.490455	0.0128679	0.0250338	0.0234903	0.0250338
7637	ENSG00000235961.6	PNMA6A	6.75999e-15	1.1597e-13	0.933075	0.119796	9.5594	0.262015	0.00343979	-0.00240633	0.0180867	0.0180867
7638	ENSG00000168916.16	ZNF608	6.88386e-15	1.18009e-13	-2.67535	0.343584	6.82603	2.28892	0.029319	0.147756	0.0382255	0.147756
7644	ENSG00000155097.12	ATP6V1C1	7.03029e-15	1.20432e-13	0.961483	0.123521	11.2477	0.295644	0.00219744	0.0206889	0.0179236	0.0206889
7648	ENSG00000170312.16	CDK1	7.12725e-15	1.22005e-13	-0.868724	0.11163	11.0893	0.240697	0.000926319	0.0169401	0.0177654	0.0177654
7654	ENSG00000127804.13	METTL16	7.14942e-15	1.22295e-13	-0.940339	0.120838	9.42774	0.268271	0.00362202	0.000127944	0.0182807	0.0182807
[truncated: 22,258 more rows]

## Sheet: Supplementary Data 3c
Supplementary Data 3c. Differential gene expression between control and recovered cells.
[truncated: 38,245 more rows]

[truncated: 1 more sheets: Supplementary Data 3d]
