# Supplementary material for: mTOR inhibition attenuates chemosensitivity through the induction of chemotherapy resistant persisters
Source: Nat Commun. 2022 Nov 17;13:7047. doi: 10.1038/s41467-022-34890-6 (PMC9671908; doi:10.1038/s41467-022-34890-6)
Supplement: Supplementary file 9 — Supplementary Data 5 [file 41467_2022_34890_MOESM9_ESM.xlsx]

## Sheet: Supplementary Data 5
Supplementary Data 5. Pre- and post-treatment BLI data for MIA PaCa-2 WT and TSC2 KO tumors.
Tag#	Group	Pre-treatment total Flux [p/s]	Post-treatment total Flux [p/s]	Ratio (Post/Pre)
2119	WT	3216000000	3628000000	1.13
2120	WT	5649000000	8678000000	1.54
2123	WT	3004000000	6677000000	2.22
2115	WT	1809000000	3721000000	2.06
2116	WT	3956000000	8101000000	2.05
2162	WT	8812000000	16920000000	1.92
2160	WT	2348000000	11430000000	4.87
2161	WT	2793000000	25980000000	9.3
2155	WT	4400000000	35170000000	7.99
2156	WT	2372000000	9919000000	4.18
2131	WT	2678000000	22010000000	8.22
2128	WT	3611000000	16290000000	4.51
2126	WT	2629000000	21090000000	8.02
2129	WT	216700000	733800000	3.39
2133	WT	2386000000	5166000000	2.17
2138	WT	3686000000	4434000000	1.2
2147	WT	5062000000	15440000000	3.05
2154	WT	3956000000	9908000000	2.5
2152	WT	6077000000	7100000000	1.17
2153	WT	4509000000	8744000000	1.94
2150	WT	5928000000	10380000000	1.75
2164	WT	624800000	1978000000	3.17
2165	WT	1747000000	8458000000	4.84
2166	WT	3284000000	16300000000	4.96
2139	TSC2 KO	2167000000	357800000	0.165
2143	TSC2 KO	1036000000	157900000	0.152
2140	TSC2 KO	760000000	520100000	0.684
2141	TSC2 KO	4217000000	2116000000	0.502
2132	TSC2 KO	1636000000	769800000	0.471
2124	TSC2 KO	1279000000	344000000	0.269
2125	TSC2 KO	609000000	145800000	0.239
2136	TSC2 KO	592900000	867000000	1.46
2130	TSC2 KO	827000000	774100000	0.936
2134	TSC2 KO	3438000000	12970000000	3.77
2137	TSC2 KO	3831000000	7118000000	1.86
2149	TSC2 KO	1065000000	378000000	0.355
2148	TSC2 KO	894600000	78040000	0.0872
2158	TSC2 KO	3094000000	1564000000	0.505
2157	TSC2 KO	1908000000	442800000	0.232
2159	TSC2 KO	3221000000	1455000000	0.452
2118	TSC2 KO	2528000000	1807000000	0.715
2121	TSC2 KO	5504000000	1817000000	0.33
2122	TSC2 KO	2211000000	3891000000	1.76
2142	TSC2 KO	6086000000	2679000000	0.44
2144	TSC2 KO	5584000000	2811000000	0.503
2145	TSC2 KO	6773000000	1715000000	0.253
2146	TSC2 KO	2077000000	4592000000	2.21
