# Supplementary material for: mTOR inhibition attenuates chemosensitivity through the induction of chemotherapy resistant persisters
Source: Nat Commun. 2022 Nov 17;13:7047. doi: 10.1038/s41467-022-34890-6 (PMC9671908; doi:10.1038/s41467-022-34890-6)
Supplement: Supplementary file 10 — Supplementary Data 6 [file 41467_2022_34890_MOESM10_ESM.xlsx]

## Sheet: Supplementary Data 6a
Supplementary Data 6a List of small-molecule chemicals included in the library screen.
Chemicals	Main Targets	Other targets	Concentrations	Parental cell viability (% of control)	Persister viability (% of control)
iHAP1	PP1 / PP2A (activator)		1µM	22	76
Decitabine	DNA methylation		30µM	41	99.5
Olaparib	PARP		300µM	21	81
JQ1	BET		100nM	80	50
Capivasertib / AZD5363	AKT		30µM	84	25
Copanlisib (BAY 80-6946)	PI3K		1µM	40	94.5
Trichostatin A / TSA	HDAC		100nM	83	3.33333
AZ32	ATM	PI3Kα / ATR (less)	10µM	98	103
Berzosertib / VE-822 / VX-970	ATR		100nM	97	20
Prexasertib HCl / LY2606368	CHK1		10nM	95	2
Nedisertib / M3814	DNA-PK		10µM	95	83
Afatinib	EGFR		1µM	98	92
Axitinib	VEGFR / c-Kit / PDGFRβ		3µM	15	104
Pemigatinib	FGFR		10µM	82	82
BMS-754807	IGF-IR / IR		10µM	6	97
Crenolanib	PDGFR α / β		3µM	1	135
Altiratinib	Met / Tie2 / VEGF2 / TrkA / TrkB / TrkC		3µM	106	100
Ceritinib / LDK378	ALK	IGF-1R / InsR / STK22D / FLT3 (less)	1µM	100.5	99
Tanzisertib / CC-930	JNK		10µM	106	110
Trametinib	MEK		3µM	20	100
Losmapimod / GW856553X	P38-MAPK		10µM	95	97.5
Sorafenib	RAF / VEGFR / PDGFR		10µM	19	62
Verteporfin	YAP	autophagosome formation	100nM	100	100
Saracatinib / AZD0530	Src / Lck / Fyn / Lyn		1µM	14	80
XMU-MP-1	MST		10µM	13	98
GW788388	TGFBR1	ALK5	10µM	109	95
Ruxolitinib (phosphate)	JAK1 / 2	IL-6 / TNF-α	60µM	5	101
LY2090314	GSK3A / B		100nM	63	22
Sonidegib / LDE225	Hedgehog / Smo		3µM	62	58
Dorsomorphin (hydrochloride)	AMPK	ALK2 / ALK3 / ALK6	10µM	81	99
MK-0457 / Tozasertib / VX-680	Aurora A / B / C	Aurora A> C> B	300nM	4	96.5
GSK2334470	PDK1		10µM	101.5	400
OTSSP167 (hydrochloride)	MELK		10nM	70	50
Selonsertib	ASK1		10µM	80	93.5
GNE-0877	LRRK2		10µM	94	92.5
GSK2606414	PERK		300nM	110	94
Ravoxertinib / GDC-0994	ERK		10µM	83.5	102.5
OTS514	TOPK		3nM	100	96
Tomivosertib (eFT-508)	MNK	eIF4E	100µM	79	107.5
Azaindole 1 / TC-S 7001	ROCK		1µM	39	56
Volasertib / BI 6727	PLK1	ABCB1 / ABCG2	100nM	12	100
Rosiglitazone maleate	PPARg	ACSL4	3µM	102.5	95.5
Adavosertib / MK-1775	WEE1		100nM	103	20
CX-4945/Silmitasertib	CK2	Cdc2-like kinases (Clk1 / Clk2 / Clk3)	3µM	105	61
Okadaic Acid	PP1 / PP2A		5nM	100	5
Idelalisib / CAL-101 / GS-1101	PI3K-δ / γ		30µM	100	100
GDC-0326	PI3K-α		10µM	80.5	77
AZD6482	PI3K-β		30µM	61	91
KU-0060648	PI3K-DNAPK		1µM	81.5	110
PIK-90	PI3K-α / δ		1µM	82.5	119
Pictilisib / GDC-0941	PI3K-α / δ	mTOR (much less)	10µM	29	125
GSK458 / Omipalisib / GSK2126458	PI3K	mTOR	1µM	11	96
Dactolisib / BEZ235	PI3K	mTOR	1µM	105	90
GDC-0068	AKT		30µM	79.5	98.5
Compound 43 TAO Kinase Inhibitor	TAOK1 / TAOK2		3µM	110	78
Dorsomorphin	AMPK	ALK2 / ALK3 / ALK6	1µM	84.5	105
MK-2461	MET	FGFR2 / PDGFRα	10µM	92	104.5
MK-2206	pan-AKT		3µM	91	91.5
Miransertib / ARQ-092	pan-AKT		1µM	97	106.5
Afuresertib (hydrochloride)	pan-AKT		10µM	108	107
A-674563	AKT1		100nM	85	60
CCT128930	AKT2		10µM	109	109.5
Akt Inhibitor VIII	AKT1/2		10µM	18	55
Uprosertib	Pan-AKT / AKT3		3µM	97	102
SNS-032	CDK9		30nM	91	63
CAY10547	CDK9	CDK2-cyclin E	10µM	60	57
GSK-J4	KDM6		1µM	10	79
PD 407824	CHK1 / WEE1	PKC / CDK4 (less)	3µM	78	5
NSC 95397	CDC25		3µM	108	65
SPS8I1 / NSC 663284	CDC25		300nM	102	33
CHIR-124	Chk1		30nM	101	5
LY2603618 / Rabusertib	Chk1		30nM	92	6
SRA737 / CCT245737	Chk1		3µM	100	16
AZD6738 / Ceralasertib	ATR		3µM	80	12
BAY-1895344 / Elimusertib	ATR		30nM	100	1
CHIR98014	GSK3		1.5µM	83	1
GSK3β Inhibitor VIII / AR-A014418	GSK3β		3µM	78	108.5
IM-12	GSK3β		3µM	59	125
ABT-199 / Venetoclax	BCL2		3µM	104	98
Roscovitine	CDC2 (CDK2 / cyclin E)		30µM	9	109
EPZ5676 / Pinometostat	DOT1L	CDK7 / cyclin H / CDK5 / p35 / / cell division cycle (cdc) / cyclin B	30µM	99.5	101.5
SGC0946	DOT1L		10µM	96	100.5
EPZ6438 / Tazemetostat	EZH2		30µM	94	108
GSK343	EZH2		10µM	77	107
JNJ-64619178 / Onametostat	PRMT5		30µM	93	90.5
GSK591	PRMT5		10µM	76	97
MOZ-IN-3 / WM-8014	KAT6A / B		30µM	98.5	93
CPI-455	KDM5		30µM	104	95
GSK-LSD1 (hydrochloride)	KDM1 (LSD1)		30µM	93	109
SP2509 / LSD1 Inhibitor VII	KDM1 (LSD1)		1µM	75	108
CM272	DNMTs		10nM	100	101
Rucaparib	PARPs		3µM	75.5	103.5
SAHA / Vorinostat	HDACs (I / II / IV)		1µM	76.5	59
Panobinostat	HDAC		10nM	97.5	50
JNJ-26481585 / Quisinostat	HDAC (I / II / III / IV / V / VIII / X / XI)		10nM	90	106
AZD1208	PIMs		30µM	103	94
PD0332991 (hydrochloride) / Palbociclib	CDK4 / 6		1µM	103	160
LDC-4297	CDK7	CDK4 / 6 / 9 (less)	300nM	102	160
Dinaciclib	CDK1 / 2 / 5 / 9		30nM	95.5	101
GSK2656157	PERK		30µM	102	160
trans-ISRIB	eIF2α		10µM	101	64
Sal003	eIF2α		10µM	101	106
KG-501 / Naphthol AS-E Phosphate	CREB	p300 / CBP	1µM	92	103
Niclosamide	STAT3	CREB	100nM	96	104
Surfen	Calcium channel	CREB / autophagy	30µM	80	2
BX-517	PDK1	AKT	3µM	95	95
BX-320	PDK1	AKT / p70S6K1	3µM	90	195
BX-912	PDK1		10µM	20	330
LY2584702 (tosylate)	S6K		1µM	105	200
Bisindolylmaleimide V	S6K	PKC	30µM	100	430
L-Norvaline / α-L-Aminopentanoic Acid	S6K		1µM	95	160
PF-04708671	S6K		1µM	103	230
LJI308	RSK	S6K1 / MEK4 / HIP	30µM	106	180
LJH685	RSK		1µM	90	215
SL 0101-1	RSK		1µM	95	150
BI-D1870	RSK	PLK1 / Aurora B	1µM	100	170
BIIB021	HSP90		300nM	5	100
Onalespib	HSP90		30nM	60	100
ABT-263 / Navitoclax	BCL-2 / BCL-xL / BCL-W	MCL1	3µM	102	5
ABT-737	BCL-2 / BCL-xL / BCL-W	MCL1	3µM	98	25
Obatoclax (mesylate)	BCL-2 / BCL-W / BCL-xL	MCL1	30nM	100	99
S63845	MCL1		3µM	60	0
AZD5991	MCL1		10µM	65	5
Ac-IETD-CHO (trifluoroacetate-salt)	Caspase 8		10µM	102.5	95
Boc-AEVD-CHO (trifluoroacetate-salt)	Caspase 8 / 1 / 3 / 6 / 9		10µM	102	95.5
Ac-DEVD-CHO (trifluoroacetate-salt)	Caspase group II / 3 / 7		10µM	101.5	96
Ac-DEVD-CMK (trifluoroacetate-salt)	Caspase 3 / 6 / 7 / 8 / 10		30µM	101	96.5
HS-1371	RIPK3		30µM	100.5	97
GSK872	RIPK3		30µM	60	250
RIPA-56	RIPK1	RIPK3 (less)	30µM	100	97.5
GSK481	RIPK1		30µM	99.5	98
Necrostatin-2	RIPK		30µM	99	98.5
Briciclib	eIF4E	Cyclin D1 / c-Myc	100nM	90	95
H-151	STING		30µM	98.5	99
C-170	STING		300nM	100	70
C-178	STING		1µM	50	25
C-176	STING		1µM	50	5
RO8191	IFNAR2 (agonist)		3µM	101	48
Trichostatin A	HDAC I / II / IV		100nM	83	20
Entinostat / MS-275	HDAC I / III		300nM	103	10
Scriptaid	HDAC		1µM	97	25
Flavopiridol	RNA polymerase II	CDK1 / 2 / 4 / 7 / TFEB	100nM	100	100
ML210	GPX4		100nM	103	25
JKE-1716	GPX4		1µM	97	25
Altretamine	GPX4		10µM	98	99.5
(1S /3R)-RSL3	GPX4		100nM	80	5
HX531	RXR		10µM	60	100
IACS-010759	Mitochondrial complex I		10µM	100	100.5
Fascaplysin (chloride)	CDK4	CDK6	100nM	99	49
LEE011	CDK4 / 6		1µM	97	210
Abemaciclib / LY2835219 (methanesulfonate)	CDK4 / 6		300nM	98	200
Autophinib	Autophagy (VPS34)		1µM	80	10
CP-673451	PDGFR α / β		300nM	99	190
SU 16f / PDGFR Tyrosine Kinase Inhibitor VII	PDGFR β	VEGFR	1µM	100	155
DMPQ (hydrochloride)	PDGFR β		3µM	101	150
GSK461364	PLK1	PLK2 / PLK3 (less)	300nM	102	145
BI-2536	PLK1	PLK2 / PLK3 (less) / BRD4 / c-Myc	30nM	1	101
KC7F2	HIF-1α		10µM	98	101.5
CAY10585	HIF-1α	VEGF	10µM	98.5	102
ML-228	HIF-1α (activator)		100nM	80	80
Briciclib	eIF4E	Cyclin D1 / c-Myc	3nM	80	50
4EGI-1	eIF4E / eIF4G Interaction	4E-BP1	10µM	99	102.5
VE-821	ATR	PIKKs ATM / DNA-PK / mTOR / PI3Kγ	300nM	99.5	103
ETP-46464	ATM / ATR	PI3Kα / mTOR / DNA-PKcs	10µM	100	103.5
GDC-0575	CHK1		100nM	60	25
3,6-dichloro-benzo[b] thiophene-2-Carboxylic Acid	MCL1		30µM	100.5	104
MIM1	MCL1		10µM	101	104.5
ML-311	MCL1	BCL-XL	10µM	98	95
A-1210477	MCL1	BCL-2 / BCL-XL / BCL-W / Bfl-1 (less)	10µM	80	25
UMI-77	MCL1	A1 / Bfl-1 / BCL-2 / BCL-XL / BCL-W (less)	10µM	98.5	96
BH3I-1	BCL2		10µM	99	97
HA-14-1	BCL2		10µM	99.5	98
N-acetyl-L-lysine	ROS	TNF / NF-kB	10µM	100	99
Tunicamycin mixture	Glycosylation	GFR / HER2 / HER3 / IGF-1R	100nM	66	67
Chloroquine	Autophagy		10µM	95	10
Bafilomycin A1	Autophagy (autophagosome maturation and protein degradation)		2nM	70	10
SAR405	Autophagy (autophagosome formation / VPS34)		10µM	75	15
MHY1485	Autophagy (fusion between autophagosomes and lysosomes)		20µM	105	3
ULK101	Autophagy (autophagy induction and autophagic flux / ULK1)		20µM	77.5	20
MRT68921	Autophagy (ULK1 / ULK2)		600nM	80	18
VPS34 inhibitor 1	Autophagy (VPS34)		3µM	99	45
AICAR	AMPK (activator)		1µM	96.5	105.5
GSK621	AMPK (activator)		30µM	78.5	150
GSK690693	ULK1	AMPK / AKT / STING	1µM	100	5
SBI0206965	AMPK	ULK1 / ULK2	1µM	90	95
Carfilzomib	Proteasome		1nM	100	96
Bortezomib	Proteasome		1nM	100	105
MG-132	Proteasome		300nM	90	75
CB5083	p97 ATPase / ERAD		300nM	20	50
Eeyearestatin1	ERAD		1µM	100.5	100
Piericidin A	Mitochondrial complex I		10µM	101	101
Rotenone	Mitochondrial complex I		100nM	70	60
Spautin-1	Autophagy		30µM	90	51
I-bet 762	BET (BRD2 / 3 / 4)		1µM	100	25
Ibrutinib	BTK		3µM	101.5	102
GSK126	EZH2		3µM	100	149
Farnesyl Thiosalicylic Acid / FTS / Salirasib	RAS		10µM	102	103
PLX4032	BRAF (V600E)		10µM	103	105
RU521	cGAS		10µM	100	66.6667
MRTX-849	KRAS (G12C)		1µM	60	151

## Sheet: Supplementary Data 6b
Supplementary Data 6b. Chemical inhibitors significantly decreasing or increasing persisters.
Chemicals reducing persisters	Chemical	Main Targets	Other targets	Concentrations	Parental cell viability (% of control)	Persister viability (% of control)
I. G2/M checkpoint inhibitors	Berzosertib / VE-822 / VX-970	ATR		100nM	97	20
	Prexasertib HCl / LY2606368	CHK1		10nM	95	2
	Adavosertib / MK-1775	WEE1		100nM	103	20
	PD 407824	CHK1 / WEE1	PKC / CDK4 (less)	3µM	78	5
	SPS8I1 / NSC 663284	CDC25		300nM	102	33
	CHIR124	CHK1		30nM	101	5
	LY2603618 / Rabusertib	CHK1		30nM	92	6
	SRA737 / CCT245737	CHK1		3µM	100	16
	AZD6738 / Ceralasertib	ATR		3µM	80	12
	BAY-1895344 / Elimusertib	ATR		30nM	100	1
	GDC-0575	CHK1		100nM	60	25
II. Autophagy inhibitors	Surfen	Calcium channel	CREB (autophagy)	30µM	80	2
	Autophinib	Autophagy (VPS34)		1µM	80	10
	Chloroquine	Autophagy		10µM	95	10
	Bafilomycin A1	Autophagy (autophagosome maturation and protein degradation)		2nM	70	10
	SAR405	Autophagy (autophagosome formation / VPS34)		10µM	75	15
	MHY1485	Autophagy (fusion between autophagosomes and lysosomes)		20µM	105	3
	ULK101	Autophagy (autophagy induction and autophagic flux / ULK1)		20µM	77.5	20
	MRT68921	Autophagy (ULK1 / ULK2)		600nM	80	18
	VPS34 inhibitor 1	Autophagy (VPS34)		3µM	99	45
	GSK690693	ULK1	AMPK / AKT / STING	1µM	100	5
III. MCL1 inhibitors	ABT-263	BCL-2 / BCL-xL / and BCL-W	MCL1	3µM	102	5
	ABT-737	BCL-2 / BCL-xL / and BCL-W	MCL1	3µM	98	25
	S63845	MCL1		3µM	60	0
	AZD5991	MCL1		10µM	65	5
	A-1210477	MCL1	BCL-2 / BCL-XL / BCL-W / and Bfl-1 (less)	10µM	80	25
IV. GPX4 inhibitors	ML210	GPX4		100nM	103	25
	JKE-1716	GPX4		1µM	97	25
	(1S,3R)-RSL3	GPX4		100nM	80	5
V. HDAC inhibitors	Trichostatin A	HDAC I / II / IV		100nM	83	20
	Entinostat / MS-275	HDAC I / III		300nM	103	10
	Scriptaid	HDAC		1µM	97	25
VI. Other inhibitors	Capivasertib / AZD5363	AKT		30µM	84	25
	LY2090314	GSK3 A / B		100nM	63	22
	CHIR98014	GSK3		1.5µM	83	1
	Okadaic Acid	PP1/PP2A		5nM	100	5
	I-bet 762	BET (BRD2 /3 /4)		1µM	100	25
Chemicals promoting persisters	Chemicals	Main Targets	Other targets	Concentrations	Parental cell viability (% of control)	Persister viability (% of control)
I. PDK1 inhibitors	GSK2334470	PDK1		10µM	101.5	400
	BX-320	PDK1	AKT / p70S6K1	3µM	90	195
	BX-912	PDK1		10µM	20	330
II. S6K inhibitors	LY2584702 (tosylate)	S6K		1µM	105	200
	Bisindolylmaleimide V	S6K	PKC	30µM	100	430
	L-Norvaline	S6K		1µM	95	160
	PF-04708671	S6K		1µM	103	230
III. RSK inhibitors	LJI308	RSK	S6K1 / MEK4 / HIP	30µM	106	180
	LJH685	RSK		1µM	90	215
	SL 0101-1	RSK		1µM	95	150
	BI-D1870	RSK	PLK1 / Aurora B	1µM	100	170
IV. PDGFR inhibitors	CP-673451	PDGFR α / β		300nM	99	190
	SU 16f	PDGFR β	VEGFR	1µM	100	155
	DMPQ (hydrochloride)	PDGFR β		3µM	101	150
	Crenolanib	PDGFR α / β		3µM	1	135
V. CDK4/6 inhibitors	PD0332991 (hydrochloride) / Palbociclib	CDK4 / 6		1µM	103	160
	LDC-4297	CDK7	CDK 4 / 6 and 9 (less)	300nM	102	160
	LEE011	CDK4 / 6		1µM	97	210
	Abemaciclib / LY2835219 (methanesulfonate)	CDK4 / 6		300nM	98	200
VI. Other inhibitors	GSK2656157	PERK		30µM	102	160
	GSK-872	RIPK3		30µM	60	250
	GSK461364	PLK1	PLK2 / PLK3 (less)	300nM	102	145
	GSK621	AMPK (activator)		30µM	78.5	150
