# Supplementary material for: mTOR inhibition attenuates chemosensitivity through the induction of chemotherapy resistant persisters
Source: Nat Commun. 2022 Nov 17;13:7047. doi: 10.1038/s41467-022-34890-6 (PMC9671908; doi:10.1038/s41467-022-34890-6)
Supplement: Supplementary file 11 — Source Data [file 41467_2022_34890_MOESM11_ESM.xlsx]

## Sheet: Fig1b
	Figure 1b
	See Supplementary Data 1a

## Sheet: Fig1c
	Figure 1c
	See Supplementary Data 1b and c

## Sheet: Fig1d
	Figure 1d
		Gem	Sel
	Telo2	3.4298	1.2547
	Mtor	2.1908	1.1296
	Mios	1.2395	1.2968
	Rptor	1.4508	0.77159
	Seh1l	1.4491	0.55827
	Rraga	1.1204	0.79225
	Lamtor3	0.99909	0.78693
	Wdr24	0.87127	0.75077
	Rragc	0.89375	0.46782
	Lamtor1	0.88937	0.44765
	Lamtor2	0.72871	0.51704
	Lamtor4	0.69299	0.51659
	Wdr59	0.61579	0.58931
	Rps6	0.60052	0.51078
	Larp1	0.33582	0.75916
	Hif1a	-0.4697	-0.33804
	Ubr2	-0.39397	-0.42729
	Tbc1d7	-0.4257	-0.49497
	BC048403	-0.569	-0.41322
	Stk11	-0.91445	-0.54773
	Depdc5	-1.1451	-0.96665
	Nprl3	-0.85581	-1.2883
	Nprl2	-1.1221	-1.3555
	Tsc1	-1.7931	-2.103
	Tsc2	-2.0205	-2.5122

## Sheet: Fig2c
	Figure 2c
		control				gem				GT				control-second round				gem-second round				GT-second round
	d0	92	81	101		92	81	101		92	81	101
	d1	91	113	72		55	60	75		75	65	45
	d2	280	172	205		80	45	43		75	45	69
	d3	410	380	640		15	12	18		65	90	95
	d4	720	660	880		5	10	12		65	72	64
	d5					3	1	3		45	75	70
	d6					3	1	1		72	82	75
	d7					0	3	1		25	29	45
	d8					0	0	0		15	39	45
	d9					0	0	0		32	18	45
	d10					0	0	0		33	15	20
	d11					1	0	0		21	32	18
	d12					1	0	0		21	32	18
	d13					0	0	0		13	8	10
	d14					0	0	0		20	9	10
	d15									8	6	10
	d16									10	12	13
	d17									8	6	10
	d18									10	12	13
	d19									12	15	13
	d20									15	15	10
	d21									30	40	60
	d22									95	90	75
	d23									250	180	200
	d24									500	420	330
	d25									700	850	790
	d26													92	95	81		92	95	81		92	95	81
	d27													150	120	100		82	72	61		105	95	60
	d28													145	135	160		56	55	72		101	75	65
	d29													280	330	380		15	25	12		105	70	80
	d30													720	850	820		5	5	10		75	66	65
	d31																	3	7	10		32	28	52
	d32																	6	0	3		42	32	17
	d33																	2	3	1		28	21	25
	d34																	1	0	0		15	16	23
	d35																	2	0	0		12	9	9
	d36																	0	0	1		15	13	9
	d37																	1	0	0		10	11	12
	d38																	1	0	0		10	12	8
	d39																	0	0	0		8	9	12
	d40																	0	0	0		9	9	10
	d41																					9	7	10
	d42																					11	11	13
	d43																					5	10	10
	d44																					12	12	15
	d45																					20	8	12
	d46																					10	20	17
	d47																					35	48	50
	d48																					120	130	100
	d49																					300	280	260
	d50																					500	300	550
	d51																					650	720	600
	d52																					800	820	750

## Sheet: Fig2d
	Figure 2d
	Persister vs control						Recovery vs control
		Mean Expression	Not DE	DE UP	DE DOWN			Mean Expression	Not DE	DE UP	DE DOWN
	TXNIP	12.7336	1.94419				RBM3	12.5806	1.59919
	AP5Z1	10.2341	1.84794				KCNMA1	9.99656	1.80726
	JUN	13.1731	1.95579				RGS5	11.9976	1.14785
	SESN2	11.0215	1.78038				SRSF6	11.3029	1.38664
	GBA	11.7504	1.79229				TNFSF4	9.68393	1.37117
	PIM1	10.7133	1.76608				AMOTL2	9.64234	1.51393
	MEIS3	10.4347	1.93841				COTL1	13.7556	1.61201
	NQO2	10.6674	-1.70075				PYGL	12.196	1.10805
	SLC9A3	10.766	1.73037				GPRC5A	12.999	1.09871
	ECI2	10.6253	-1.8279				NUAK2	8.37994	1.76863
	SIK1B	10.2282	1.89362				DOC2B	7.86028	-1.60092
	ZSWIM8	11.5606	1.73542				PQBP1	11.0547	1.05882
	NFS1	9.66399	-1.82833				ANKRD33B	9.86354	1.29707
	RP4-591C20.9	9.56886	1.77885				SLC25A24	9.77226	1.12431
	CCDC15	8.90944	1.93114				ADORA1	9.99192	1.64203
	PLXNA3	11.027	1.65393				VSIR	9.26554	1.15598
	HSD17B7	8.20644	-1.9407				NFKBIA	10.699	0.975165
	DDAH2	9.89087	-1.68376				MARCKSL1	12.5066	0.941323
	NABP1	10.5578	1.97586				CAV1	10.7662	1.46252
	MRPS34	10.472	-1.85714				NUCB2	10.1251	-1.09373
	ANXA6	10.4001	-1.60257				PLPP3	8.45726	1.28115
	NEO1	8.82039	1.95384				NOG	9.60179	1.56397
	CDCA2	10.8463	-1.77006				CAPN2	13.9909	0.982174
	ROBO4	10.4246	1.64466				HOTAIRM1	7.48339	-1.79408
	PPIH	10.3191	-1.67296				PGAP1	10.8706	-1.06065
	TBC1D10A	9.96162	1.71223				F2RL1	9.18489	-1.38607
	ATG2A	11.749	1.69527				LINC00273	16.4927	1.21891
	CDCP1	12.5969	1.68955				FAM171A1	10.1631	0.949117
	TNFAIP8L1	10.1966	-1.6435				RAB27B	7.94524	-1.28
	PPP1R15A	10.7849	1.91224				LURAP1L	9.02384	-1.09791
	CCNB1	11.8614	-1.58524				TGM2	11.345	1.47496
	C1orf122	10.4675	1.61532				HES1	8.01653	-1.31872
	DYNC2I2	10.5761	-1.54605				C5	8.18938	-1.25093
	ZSWIM4	10.5924	1.56492				RNF145	10.7529	0.907495
	TPPP	9.49572	1.661				SLC35A2	9.0731	1.07792
	GRN	11.4841	1.54123				FTSJ1	10.4882	0.917639
	OSGIN1	8.98687	1.86491				SH3TC2-DT	7.61801	-1.56497
	SLC66A1	9.78154	1.61464				TK1	10.3195	0.935937
	PLEKHM1	9.00989	1.80449				KLK7	8.48164	-1.53135
	FZD2	9.11077	-1.67115				CREB3L1	7.41859	-1.61515
	ZNF469	9.79038	1.58776				TRAF1	8.08175	1.38323
	AKR1B1	11.1267	1.84285				FSCN1	7.1668	-1.34357
	SNRPA	10.1004	-1.51392				PARM1	8.39437	-1.15869
	PTTG1	11.494	-1.56304				TET1	8.44753	-1.30597
	FADS3	8.83188	1.6372				CLDN11	14.0507	0.893323
	LINC00963	9.09501	1.82494				RP11-219A15.1	7.96935	-1.459
	MIR222HG	8.53679	1.83631				TAX1BP3	11.561	0.906701
	SAT1	10.8252	1.57344				SUV39H1	10.2711	1.03339
	WDR4	10.03	-1.51902				AC064834.1	9.27754	-1.17973
	TRAPPC9	10.1687	-1.73957				NF2	12.7059	0.838028
	H2AC19	13.448	-1.68896				MB21D2	10.1097	1.18343
	PLEKHO2	9.33024	1.60707				PCGF5	7.19036	1.50014
	DNAJB9	9.3812	1.59233				HOXB9	11.4799	-1.54984
	FAM102A	10.9089	1.46545				SIVA1	10.7056	0.844758
	SERTAD1	10.0875	1.52267				EBNA1BP2	12.9697	1.42977
	SFR1	10.2448	1.50814				HNRNPM	12.0587	0.894657
	ITPRIP	10.4956	1.56317				HOXB3	8.51905	-1.25065
	MACROD1	8.98663	-1.64347				COL17A1	10.191	0.899448
	ADTRP	8.16253	1.94874				CTC-445B21.1	10.136	-0.981534
	IFITM3	11.1828	-1.99446				CRYBG3	7.97143	1.41104
	FGFR1	10.5922	1.92119				USP54	10.8088	-1.0649
	ENO2	11.2437	1.52118				C1orf122	9.84413	1.0504
	TDRD7	8.86364	1.67687				BZW1	11.86	0.839291
	MVB12A	9.78134	-1.46108				FAM102A	10.2527	0.834784
	MROH1	10.7444	1.72249				SNX18	10.7135	0.827313
	FAM83G	11.2885	1.48457				ATAD3A	11.7051	0.86024
	ATP8B3	9.7507	-1.69359				TRMT61A	9.83516	1.52085
	ANXA11	12.867	-1.59085				PRDX6	13.8102	0.974525
	MGAT5B	9.65192	-1.67202				ANXA2	14.289	0.942036
	TRMT61A	10.1433	1.45557				RAPH1	11.035	0.933594
	MAP1LC3B	12.5527	1.79281				HIVEP2	8.51075	-1.46354
	AOC2	7.85941	1.96624				LATS2	10.9004	0.80784
	RP11-234B24.6	8.78738	-1.67253				ZBTB18	10.2877	0.977353
	DEPDC1	10.3299	-1.67715				MCM2	12.6722	0.778935
	PIGS	10.7572	-1.42329				PSMC1	11.7948	0.776106
	KLF6	13.2048	1.5574				NCLN	10.7144	0.794048
	PRR7	9.93387	-1.45386				TAS1R3	7.20909	1.38721
	S100A4	13.227	-1.54906				ZNF438	7.3509	-1.44081
	ASPM	12.3748	-1.99626				TXNRD1	13.4887	1.01972
	PIK3R3	10.341	-1.69976				H2AC19	14.4901	1.07733
	FBXL19-AS1	9.24895	1.5573				FEN1	8.89754	1.123
	MOB3C	8.33201	1.75104				TFE3	11.1841	0.775187
	RP11-600F24.7	8.86149	1.59557				NXN	8.74291	-0.974567
	DCPS	8.64602	-1.89534				PPM1E	8.18626	-1.57682
	PRRX2	9.86188	-1.43715				PNMA1	11.0403	0.774715
	RPS6KA4	10.8955	-1.38835				BAG1	8.29496	1.07616
	CEBPB	12.182	1.47853				SELENOW	10.4363	-0.99
	CLDN1	9.29766	1.56054				PSMD2	11.9765	0.749461
	NEK2	10.5897	-1.46492				STEAP3	9.69638	0.863839
	PLPP2	10.3806	-1.45235				JAG1	7.28049	-1.81626
	FAM222A	8.00858	1.8526				POLE3	11.5169	0.754937
	WDR18	10.9946	-1.4009				PSME3	11.8658	0.780704
	NIPSNAP1	9.38352	-1.94779				MED22	10.0191	0.850454
	LINC02101	8.00618	1.88427				PAX2	7.3848	-1.39654
	TUBB2B	9.88059	-1.96564				HOXB5	8.88215	-1.46033
	HMBS	9.05535	-1.54161				GPRIN1	10.9487	0.797744
	VPS18	8.17024	1.59075				ITPA	10.0757	0.799669
	TGFB1	8.97888	1.48803				TMEM59L	8.95888	-1.30597
	MAFG	10.2147	1.3829				DERPC	10.2517	1.14483
	KRT80	10.7494	-1.36401				PRRG4	8.68171	-1.12537
	KIF18B	11.3118	-1.39271				H3C13	12.5444	0.901069
	FERMT1	11.0146	1.37401				VCP	13.3557	0.753308
	RTTN	11.3319	-1.40889				RANGAP1	10.4793	0.802704
	ERFE	9.02435	1.7742				IRAK1	12.5747	0.840019
	JUNB	12.418	1.41817				RP11-531A21.6	7.43297	1.24595
	CH507-528H12.1	12.754	-1.45185				SYDE1	11.1816	0.867211
	ZSWIM6	9.34371	1.48151				EGR1	11.5932	-1.6716
	ESPL1	10.6933	-1.71644				TBC1D2	10.12	1.32142
	PBK	9.96181	-1.72711				KRT8	14.755	0.95449
	FAM83D	10.5312	-1.38659				TEDC1	9.56276	0.852633
	RARG	9.50901	-1.70204				CRIM1	9.92854	0.955447
	BRWD3	10.7977	-1.89943				TAGLN2	12.8072	0.848019
	ETS1	10.256	1.49172				JMJD4	9.68127	0.817225
	KRT19	11.2681	-1.32069				GJB5	8.62385	0.944929
	LIF	10.6012	1.54482				H2AW	11.0016	0.844702
	RTL5	9.81244	1.39236				PKMYT1	10.6196	0.928629
	CLCN7	12.0849	1.38384				EIF5	11.0326	0.737838
	CYLD	10.6479	1.65309				CNPPD1	9.7432	0.7968
	PACSIN1	8.61169	-1.60387				C8orf58	8.88273	1.03094
	CTNS	9.64058	1.70807				CH17-3B23.3	7.96961	1.06627
	SUSD6	9.10159	1.50653				EFNB2	6.23961	1.82151
	SPAG5	9.35603	-1.40766				ATAD3B	11.2043	1.50136
	FRMD8	9.07156	1.64772				PDLIM5	10.0999	1.14749
	RP11-557H15.4	9.09609	1.53692				EMC10	6.98684	1.34943
	LBX2-AS1	9.52682	1.84542				EIF4G1	14.1822	0.766801
	NRROS	10.94	-1.31629				NCDN	10.9417	0.835047
	ABTB2	9.38932	1.43977				RPS19BP1	9.72933	0.79574
	MZT2B	11.5395	-1.52125				ALDH1A1	13.389	0.728664
	GBE1	11.8198	-1.9825				DBET	8.06875	1.714
	RCC2	12.4443	-1.37027				RCAN1	11.7232	-0.792985
	SEPTIN9	10.617	-1.29236				SLBP	10.7307	0.763712
	CDCA3	9.98198	-1.34416				LPCAT1	12.1949	0.769318
	PDE4DIP	7.22041	1.92873				RNASEH2C	11.0745	0.761926
	DEDD2	10.5974	1.34583				DUSP5	7.228	1.25106
	CYP27C1	9.63105	-1.69809				AP000692.10	6.23505	1.63848
	CASP1	11.0033	1.99541				KANK4	9.92229	-1.08373
	EXOSC7	9.66506	-1.35773				FJX1	9.75139	0.819816
	LINC02577	9.62578	1.47146				SYNGR2	11.596	0.707032
	SNRPA1	9.52287	-1.38677				H3C14	13.3332	0.901601
	RP11-174G6.5	7.80349	1.78352				H3C15	13.3332	0.901601
	KCTD11	7.55457	1.96755				CCN1	11.4873	1.53338
	CCNF	10.7163	-1.30572				MED10	9.69028	0.792562
	FBL	10.896	-1.87819				SNRPB	13.2549	0.71348
	TLR8-AS1	9.29716	1.72343				RCOR2	7.05022	-1.3102
	SDF2L1	8.57168	-1.52486				ABCF3	10.6665	0.724109
	FH	11.1012	-1.33388				GBX2	8.91976	1.04783
	PLS3	11.2459	-1.40746				HRAS	9.80453	0.839936
	TIGD3	8.03041	1.73957				NDST1	9.582	0.770064
	COL5A1	9.80279	-1.52794				DIAPH1	12.6327	0.705558
	SLC39A13	8.55628	1.51386				ZNF598	10.8771	0.767518
	CAPN5	8.38555	1.63932				P4HA1	10.5138	-0.759736
	MFSD2A	8.68197	1.60784				LINC02246	8.5959	0.947438
	KDM6B	11.6378	1.88644				NCOA7	11.0301	-1.21638
	MFGE8	10.3208	1.3519				RAB32	10.195	0.864876
	PPP1R18	12.5755	1.33399				DAPK3	9.17554	0.790728
	SIRPA	9.94374	1.36118				PES1	12.0385	0.749592
	STMN3	11.8101	-1.274				RUNX2	6.97286	-1.76593
	ZP3	9.8876	-1.31645				BHLHE40	8.85047	-1.79801
	IGFBP4	10.7132	-1.31918				DNAJC9	10.4896	0.816197
	LRP5	11.0125	-1.29017				RRP9	10.4834	0.85621
	PINK1	11.3834	1.26362				EBP	10.1941	0.708199
	BRPF3	11.213	1.35331				AP2M1	11.211	0.771695
	NUP37	8.82901	-1.43755				TPD52L2	11.9764	0.679784
	RP11-212P7.2	9.46947	1.35926				ZNF622	10.0435	0.731992
	CDCA8	10.782	-1.25647				HOXA-AS2	8.14267	-1.37014
	MGMT	10.8877	-1.52523				MACROD1	8.96459	-1.00578
	SMC4	10.567	-1.30273				GSPT2	9.80207	0.746855
	TRIM8	9.88206	1.25529				WWC1	9.17671	0.860621
	MAP4K2	8.84927	-1.67699				TPRN	10.1545	0.727313
	COCH	8.54692	1.92863				TJP3	7.84687	-1.57658
	LINC00941	8.52145	1.50244				LDHA	12.6457	0.760579
	ZBTB34	9.32001	1.3424				DBN1	12.3203	0.670848
	IRS2	10.761	1.24404				PRXL2B	11.0591	0.781071
	HSPA14	8.89388	-1.39014				FBXO36	6.21504	-1.61968
	PARM1	10.1069	1.58481				ARFGEF3	7.24676	1.13904
	AKR1C1	10.3655	1.27754				DIPK2A	7.30727	1.23385
	DYRK3	9.35564	1.35146				MAOA	7.80315	1.06083
	IFIT1	9.19927	-1.9951				SHC1	13.4006	0.702162
	RP11-263K19.6	7.7939	1.77179				GAS2L1	10.0142	0.819936
	SYT1	7.31224	-1.97438				ZFP36	8.70649	-1.09318
	SLC25A23	9.4981	-1.61904				CH17-373J23.1	8.82216	0.843538
	HOXB6	10.7461	-1.23797				ACSS1	9.32888	1.18351
	RGS3	10.7199	-1.2815				TELO2	9.47142	0.870375
	PAK4	10.9839	-1.2478				PITHD1	8.98706	0.92153
	CREBRF	9.44	1.50963				ADI1	12.7345	0.709667
	IDH2	10.5762	-1.23841				ROBO1	9.2433	1.00381
	ZNF165	8.31321	1.65457				UNC13A	5.26842	-1.8417
	MALL	10.279	-1.45728				S100A13	10.6139	0.694448
	CDCA7	10.5046	-1.60504				GALNT18	6.87971	1.42732
	GSTM4	8.17093	-1.57857				SRSF1	12.7419	0.953408
	ZNF275	9.88446	1.26915				ZMYND19	10.3141	0.703754
	VASN	8.17697	1.67154				DHX9	13.4659	0.682273
	CACNG4	9.91561	-1.71208				PRELID1	12.7017	0.662682
	RHOT1	10.5477	-1.45156				ACBD4	7.52869	-1.09262
	AIFM1	11.6353	-1.25841				H3C4	12.9601	0.698171
	BCAN-AS1	9.61127	1.29937				H2AC21	11.2833	0.891661
	TRIM52	8.99829	1.4129				RP11-556N21.1	6.58572	-1.40711
	S100A16	10.8065	1.22365				PLSCR1	6.36249	1.49343
	LHX1-DT	7.976	1.48726				EFHD2	10.7333	0.724972
	PACSIN3	9.05221	-1.33775				ODC1	12.2335	0.94246
	RCBTB2	7.59705	1.78839				AP5Z1	9.34917	0.759713
	RAB15	9.0405	1.36975				PRKACB	7.66223	1.20333
	PLEKHH3	10.0093	-1.28374				TRA2B	10.762	0.952162
	RNF25	9.20785	1.30261				WDR46	10.7528	0.665585
	FHL2	10.904	1.21905				ETS2	9.00463	1.16505
	MRPL23	9.41826	-1.4626				TBC1D9	7.21133	1.1645
	STXBP5-AS1	7.88813	1.77404				MAP3K14	10.9743	0.855512
	KBTBD7	8.42046	-1.58038				HYI	10.114	0.701225
	TTK	7.64601	-1.70158				PCNA	12.3049	0.791092
	CENPW	7.66671	-1.59766				NKD1	7.81357	-0.997247
	HEG1	7.78952	1.95412				GATA2-AS1	10.3214	0.695732
	S100A13	11.3733	1.53128				CXCL5	9.51287	-0.968704
	ATP5F1A	12.5689	-1.33261				SRSF2	12.767	1.13842
	RNPEP	9.96695	-1.1944				FARSA	11.8342	0.665061
	KIF22	11.7556	-1.2244				DOHH	9.28603	0.913428
	PHGDH	10.8915	-1.20783				CAVIN3	8.81787	1.14085
	KIF11	11.6585	-1.49791				HSD17B7	8.43007	-0.811916
	DPYSL2	12.231	-1.56235				PYCR3	8.29379	0.924247
	COL27A1	8.75289	1.40508				WDR74	13.3359	0.666562
	ATP5MC3	11.599	-1.60965				AREG	10.9873	-0.744847
	RP11-1246C19.1	8.51923	1.46127				TTYH1	6.27878	-1.43261
	FIBCD1	8.17358	1.7323				SLC25A10	10.2708	0.687526
	CD99	11.6152	-1.40254				TMCO1	10.8006	0.686226
	SNHG7	11.502	1.21668				TCTA	8.29427	0.889315
	GLUL	7.22288	1.91215				GADD45A	8.32378	1.08424
	TRIM55	10.3933	1.27794				SATB1	6.39886	-1.34029
	GTPBP2	10.265	1.24083				RASSF7	8.40957	0.919439
	FADS2	8.93099	-1.56562				HOMER3	10.4428	0.667445
	CH507-513H4.1	12.7454	-1.2702				CHMP1A	11.6162	0.641168
	MTMR2	9.74155	-1.5354				HPCAL4	5.92604	-1.59771
	TEAD2	10.3514	-1.27194				DDX47	12.1752	0.727582
	TRERF1	10.1297	-1.97406				LINC00511	7.38693	-1.75648
	CIT	11.8797	-1.29572				PSMB4	12.8936	0.640384
	APEH	9.48407	-1.25624				NT5DC2	11.044	0.848719
	NDE1	12.4354	-1.42085				EMC9	9.11746	0.91048
	HADH	9.76956	-1.80026				HGH1	9.5617	0.89814
	CYC1	12.1348	-1.22173				TFB2M	10.4086	0.669452
	RP13-511M20.1	8.41598	-1.62351				KB-208E9.3	5.31449	-1.93945
	GNPDA1	11.3261	1.19265				R3HDM2	10.3307	-0.975067
	ETFA	10.4759	-1.25502				NR2F2	11.0037	1.23173
	SRSF1	11.993	-1.22645				MYPN	11.3798	1.14097
	NUDT3	11.8552	-1.51893				TCOF1	13.4434	0.6486
	IRF5	8.97507	1.62305				ADD3	7.11443	-1.40223
	HDHD5	10.9816	-1.63215				TRIO	11.6503	0.633751
	SIPA1L2	9.44107	1.89232				CENPM	8.57074	0.833484
	ADA	9.00351	-1.30046				CPTP	9.39955	0.736823
	CHMP1B	11.3392	1.18896				CDCA4	10.64	0.961183
	TPX2	12.9265	-1.39419				UMPS	10.6098	0.654898
	NME4	11.2432	-1.37992				ALDH1A3	11.2573	0.719685
	RAB3B	9.04445	1.69276				TSPAN17	10.6979	0.653371
	CREB3L1	7.86296	-1.4076				FASTKD5	9.9904	0.961814
	RP11-500M8.7	8.9124	-1.50614				C1orf226	9.22013	0.916661
	BUB1B	9.99671	-1.40485				ZC3H4	12.0176	0.621144
	BAIAP3	10.0276	1.64394				CRIP2	9.68154	0.70317
	LZTS3	10.1595	1.19663				ATP6V1C1	10.7607	0.669475
	SHCBP1	9.68376	-1.5364				CEND1	6.61236	1.32638
	WNK2	11.4007	-1.22222				SMS	12.8691	0.761534
	DNTTIP1	10.9132	1.55422				TRIM11	10.4937	0.674579
	SOX12	11.0551	-1.1623				SORD	10.3241	0.658803
	ASTN2	9.27343	-1.4618				PSMA6	11.5689	0.621154
	PRPS1	8.95979	-1.32263				MCM4	12.359	0.914423
	PXDC1	9.50034	1.2333				CCDC137	8.6122	0.802769
	BTNL9	7.90869	1.54307				IGSF9B	8.02085	-0.991582
	ZFAND2A	8.07518	1.59411				GNG7	8.18813	-1.17763
	TPP1	12.0043	1.4521				MTURN	9.25437	0.937391
	ASMTL	11.8806	-1.31504				SSBP2	8.22409	-0.99461
	MINDY1	9.16918	-1.59558				CD2BP2	11.6214	0.629264
	MOAP1	10.3213	1.17279				AHR	8.27563	1.13885
	MRPL12	11.424	-1.15724				RBMXL1	9.5996	0.900036
	VCL	13.9506	-1.35789				MGAT2	11.0453	0.627106
	TRAP1	10.6705	-1.13518				JTB	11.7026	0.614304
	SREBF1	10.6796	-1.13441				KRT18	15.3073	0.723364
	DCXR	9.72909	-1.17426				WT1	8.92264	-1.33246
	CCNB2	10.7266	-1.61595				CFAP410	8.7311	0.785352
	ELF3	7.41822	-1.81398				TMC7	6.9359	-1.29229
	SDCBP	11.6637	1.17089				MSMO1	8.34287	-0.804833
	PLIN2	8.84395	1.22454				EPHA2	13.2954	0.627149
	PER3	10.7963	-1.23261				IFT57	8.16868	1.00211
	INCA1	7.67299	1.73848				INTS5	10.0945	0.661343
	CTXN1	10.802	-1.48973				NICN1	6.92767	-1.34338
	ZNF25	7.94823	-1.55755				NDUFAF8	9.57813	0.684749
	TM4SF1	13.7833	1.31917				RRP1	10.5669	0.67024
	C1orf52	11.3436	1.29349				TRMT2A	10.1347	0.668159
	CDK5RAP2	11.4346	-1.2951				CYLD	9.86512	0.769407
	RP11-149I23.3	10.5652	-1.2593				MYBBP1A	13.0197	0.617437
	PRR11	9.06361	-1.62551				ILF2	12.5257	0.607914
	S100A5	7.51765	1.76964				MRPL55	9.88207	0.706056
	DPYD	11.2066	-1.96463				CAV2	8.84841	0.763154
	POLR3G	7.46716	-1.90247				SPR	10.6396	0.653141
	KLHL17	9.30533	-1.2784				CHPF2	10.0832	0.674082
	NDC80	8.91872	-1.22248				SLC25A44	10.1603	0.750054
	MLPH	9.41963	1.21989				TMEM43	10.2944	0.641326
	PDE4D	8.46892	-1.54881				ABCB10	10.5784	0.895132
	GINS4	10.7444	-1.17892				ABCC6	7.0083	-1.75643
	CREB3	9.48592	1.21615				AF127936.9	7.9387	1.13699
	TSC22D2	9.31294	1.33009				ARHGAP10	7.57557	0.968107
	SPATC1L	9.41291	-1.26051				MEST	7.81506	-1.36115
	C7orf50	11.1015	-1.13732				POP1	9.83986	0.753644
	TIPARP	10.1444	1.16507				KPNA4	12.809	0.798193
	UPP1	9.66756	1.30293				ACOT9	10.9074	0.637857
	ATP5F1C	11.5439	-1.51326				RNF126	10.6472	0.750628
	GALK1	9.418	-1.54901				HIP1	10.8611	-0.950682
	VWA8	10.0141	-1.38321				CHDH	5.14013	-1.96099
	TAS1R3	7.66898	1.62815				TMEM201	11.1585	0.616803
	ACACA	10.3796	-1.16611				PRPF31	10.991	0.609836
	CD59	10.8863	1.17253				PCBP4	9.99941	0.738285
	KIF23	10.8384	-1.25787				MSI1	6.78391	-1.52235
	ENO1	13.3482	-1.24593				THOP1	11.0754	0.61338
	TPRG1L	10.3577	1.1319				SHH	5.19222	1.49476
	GNPTG	10.0574	1.21306				MAML2	7.31754	-1.86235
	PTGES2	11.2874	-1.13117				AFAP1L2	6.22166	1.7715
	VPS26B	8.86726	-1.26144				ATP1B3	10.771	0.609653
	PGAM1	13.5889	-1.27538				DDX49	10.8807	0.624534
	ZNF324	10.1133	1.37455				MLPH	8.97073	1.00342
	ADAMTS7	8.99825	-1.76625				LOXL2	11.1157	0.622802
	CENPA	9.65352	-1.36284				CENPB	12.1079	0.598298
	HOTAIRM1	7.9715	-1.49915				SKAP2	10.2662	-1.37271
	PHKB	9.05903	-1.92007				SQSTM1	10.971	0.806244
	TBC1D7	8.34494	-1.39154				HBEGF	7.71469	1.38589
	NCDN	11.453	1.17562				PLXNA1	12.7429	0.621796
	DUSP7	11.6157	1.13052				MT1X	11.2584	-1.22475
	APOO	8.86721	-1.27368				KLHL21	9.31206	0.926102
	BUB1	10.5495	-1.47249				CENPX	10.6625	0.859031
	DEPDC1B	8.95035	-1.76133				ABI2	10.5511	-0.64933
	ERN1	10.2727	1.13583				CD151	10.4754	0.60691
	WDR45	10.3499	1.32781				SH3PXD2A	8.00636	-1.28578
	PCYOX1L	8.8789	-1.49003				PLEKHJ1	10.2503	0.628565
	SLC17A5	10.478	1.11813				CTH	9.04956	-1.10046
	TBX2	10.4932	-1.11948				EHBP1	8.51809	-0.808841
	MYO18A	12.7353	-1.73898				TP53RK	9.32127	0.701688
	RP11-284F21.7	10.3361	1.1397				MYBL2	13.195	0.665578
	ATP5F1D	10.978	-1.10171				RAB4A	10.0967	0.740351
	SH3TC2-DT	7.89477	-1.69274				TMEM115	10.1103	0.632317
	SRSF7	12.1772	-1.1623				NOL9	11.5368	0.602048
	HMG20B	10.5208	-1.09932				S100A6	15.1794	0.78866
	NSMCE4A	9.4733	-1.37637				VGF	10.4118	0.615827
	ARHGAP5-AS1	10.2536	1.11938				CCDC22	9.95858	0.652891
	GPD1L	6.79378	-1.76656				DENND5B	11.1412	-0.596494
	MYBL2	12.5561	-1.29425				SIRT6	9.82739	0.650933
	KCTD5	10.2311	1.13482				TRMU	9.01913	0.727238
	PSAT1	11.7996	-1.41667				AKT1	12.9395	0.59723
	KLF10	10.4135	1.13834				ZBED1	10.2447	0.910049
	POLD4	9.01222	1.34006				GREB1	6.3465	-1.99068
	YTHDC2	9.72147	-1.18521				OTUD5	11.843	0.590434
	RAB3D	10.5404	-1.1336				POLE4	9.27648	0.760788
	CUX1	10.972	-1.12992				ATP2A2	12.5433	0.591499
	MTMR11	8.43453	-1.6615				RP11-67L17.1	8.50774	0.866898
	FUT10	8.99257	-1.31348				HDGF	14.4104	0.639444
	BLMH	8.17365	-1.38808				KRT80	11.6055	1.03016
	SLC35F2	8.96422	1.22777				NCOA5	9.28374	0.743353
	TOP2A	10.0232	-1.79199				POLA1	11.3213	0.654802
	RRAGD	11.6096	1.28234				CD40	6.71217	-1.55266
	PPP1R14B	10.8197	-1.34932				PFN2	10.4515	0.876062
	TECR	12.0524	-1.72083				PSMA5	11.9328	0.593218
	KYAT1	7.45183	-1.78384				PRPF6	11.9427	0.581122
	DLG1	12.0674	-1.2292				RP11-54O7.17	5.2718	-1.83082
	TTC39B	8.41941	-1.38652				CLU	10.8329	-0.682967
	ERCC8	8.82072	-1.34365				RELB	9.1565	0.993692
	AP5B1	11.003	1.10234				ZNF200	8.35049	0.877376
	ACADVL	11.9238	1.13565				CUX1	10.8908	-0.610255
	CAPZB	14.0038	-1.3048				DLX4	7.42107	-0.963649
	ATP5MC1	9.98978	-1.11436				DDX39A	10.5887	0.849275
	DLGAP5	10.4225	-1.88093				PSMC4	11.5849	0.710753
	TUBA1B	13.2012	-1.27768				PRMT5	9.37524	0.660986
	FNDC4	8.62709	1.31937				ADAM9	12.9297	0.595828
	PPP2R5D	11.2998	-1.42293				MAF1	11.0797	0.580528
	CHD5	10.5513	-1.12328				PUDP	9.10544	0.78647
	ANKH	6.86788	1.96776				PSAT1	11.8791	-0.575654
	AP2S1	11.7015	-1.1026				BCAR1	11.1266	0.618348
	LGALS1	12.7709	-1.6				SH3RF3	8.31958	-0.849857
	RP11-284F21.10	11.8215	1.10177				DGKZ	11.1792	0.589027
	UNC93B1	7.94419	-1.31757				AS3MT	8.24853	-1.01201
	IMPA2	9.52579	-1.32377				ENO1	14.0177	0.775274
	DAG1	9.218	-1.15423				AP001062.7	7.75878	0.907604
	SDC4	12.358	1.1273				GTPBP6	12.2894	0.576069
	PKN3	10.7549	-1.08484				IQCJ-SCHIP1	6.96864	1.12384
	DNAAF5	11.0345	-1.37511				NPTXR	9.1428	-1.13068
	ARHGEF2	11.4203	1.11976				FADS2	8.88731	-0.971238
	IFITM10	7.54567	1.6368				BID	11.7507	0.684466
	ADK	10.7212	-1.152				WDR5	9.40558	0.628429
	NDUFS1	11.9502	-1.14512				MIR137HG	8.79954	0.797776
	KIF2C	10.1305	-1.14461				MAPKAP1	11.2395	0.615052
	USP11	12.2482	1.11414				PAN2	8.8064	-0.80563
	ALDH3A2	11.1127	-1.1605				ENOX2	9.33566	0.792686
	RHOB	10.4223	1.17372				LIPG	6.45705	-1.7347
	ACHE	7.45168	1.60278				RBMX	13.1754	0.589975
	BIRC5	8.73249	-1.34613				CMIP	11.7298	0.580742
	ISG20	8.50362	1.65785				AC093673.5	6.65561	1.34547
	CCDC71L	13.522	1.22886				PSMD4	11.4317	0.570286
	PAFAH1B3	9.48745	-1.29495				ARHGAP45	10.0544	0.731591
	PHB2	13.068	-1.17171				HPDL	8.84608	0.727038
	DCTPP1	10.1004	-1.07474				PUSL1	8.97762	0.709168
	SH2D5	7.69949	1.51008				LTBP2	9.62271	0.706903
	SECTM1	7.52221	-1.6896				ABCF2	9.62765	0.744298
	RP11-1017G21.5	7.14689	1.8026				SEMA3B	7.49748	-1.72971
	MSI2	9.79036	-1.37722				CCNF	11.3296	0.602972
	DHRS4	9.30612	-1.53182				POLR3H	9.82529	0.85426
	ATP6V0E2-AS1	8.87037	1.23736				PSMA7	12.7571	0.572602
	ADAMTS16	7.22098	1.76848				ALDOC	7.08558	-1.83584
	LINC01547	8.86231	1.31038				PLD5P1	6.40632	-1.34752
	HNRNPL	13.5203	-1.21234				EIF6	11.2943	0.854473
	TMEM160	9.60523	-1.36677				MAEA	9.64498	0.693897
	LRRC8A	11.5099	1.07353				CITED2	10.0471	1.19181
	HLA-C	11.0293	1.1184				GOLPH3	11.1626	0.575641
	OSER1-DT	8.27869	1.32995				ERCC6	11.389	0.635383
	GPRIN1	11.4239	1.06626				FBXW5	10.1668	0.678864
	NFKBIA	11.1123	1.11983				SMG5	11.4242	0.636366
	HPS1	10.0348	1.10925				EIF4A3	12.1841	0.736337
	NDUFA9	8.36241	-1.41801				PLBD1	9.88266	-0.656989
	DHPS	8.9297	-1.17666				CCDC50	12.1772	0.581228
	RUSC2	10.2285	1.08043				TSR3	9.64978	0.633454
	GAN	10.4127	1.20846				JAK3	6.70979	-1.39833
	TBC1D22A	8.64131	-1.27962				SHQ1	9.0147	0.745907
	DUSP8	9.08445	1.18698				HEBP1	10.1333	0.654734
	CKB	9.7104	-1.1025				COL26A1	6.34157	-1.75801
	GCNT2	10.4798	-1.40614				POLR2H	10.3104	0.605853
	GAS2L3	9.36795	-1.5072				ZNF703	8.77016	1.20022
	CITED2	10.6462	1.70828				CCND1	11.678	0.734423
	SPIN1	11.4933	-1.06212				FLNA	15.1425	0.652034
	CBARP	10.2278	1.13701				FAHD1	10.409	0.643436
	SNX21	9.7737	1.19375				ZYX	11.0559	0.669882
	DKK1	11.2731	1.05983				ASNS	11.1982	-1.0817
	MEPCE	11.4596	1.06172				ALX4	6.31462	-1.29116
	CXCL3	7.01304	1.7807				DGCR2	11.8927	0.557422
	ZNF841	7.90168	1.41939				CIAPIN1	9.91261	0.616561
	TM4SF18	9.8185	-1.72556				FOS	6.98743	-1.04884
	KNL1	9.22042	-1.34577				BTG1	9.02098	0.697065
	NPAS1	9.38712	1.1663				POLR1E	10.3627	0.58783
	LBR	10.9206	-1.29654				HES4	8.04647	-1.46588
	NIBAN1	8.2878	1.27828				H19	7.74076	-1.61642
	CDC25B	13.1521	-1.1496				SNHG7	10.8421	0.578743
	CSRP1	9.78873	1.06034				RNF157	9.36349	-0.995971
	FAM53C	10.5604	1.0515				DDX5	14.2698	0.628073
	TDRD3	8.78695	-1.60066				LRRC8A	10.9171	0.56996
	MRPL4	11.4825	-1.08257				RBM4	10.1571	0.625492
	RAC3	7.7714	-1.50487				WARS1	11.4277	-1.29205
	PPP1CC	12.069	-1.15231				EHD1	9.18144	0.908178
	IDS	9.99779	1.08931				KDM7A	8.40804	-0.862888
	NPM3	10.2369	-1.05351				NUP210	11.6332	-0.659488
	MARCKS	9.00147	-1.35496				SDC4	11.881	0.855447
	GMNN	9.0423	-1.13017				RTCB	11.2704	0.570275
	NDUFB6	8.39128	-1.22926				CASP3	9.39815	0.704211
	TRIM5	8.51701	-1.38909				RP11-495P10.3	6.45221	1.22885
	GMDS	8.80143	-1.46162				CAVIN1	14.0311	0.861209
	ZNF70	9.17491	1.15912				DDR2	11.1552	-0.57056
	C2orf16	7.97202	1.51925				EPS8	7.23653	1.89907
	KDM1A	11.9315	-1.089				NOL4L	6.82042	-1.24373
	RP11-159D12.8	8.27998	1.31784				KCNQ4	7.54738	-1.13459
	ANO8	9.83172	-1.10528				HMGN2	13.486	0.684987
	WDR81	9.85514	1.10899				ASS1	9.60366	-1.38604
	LSM2	10.4009	-1.0432				CYB5R1	8.06292	0.787883
	PI4K2A	10.9631	1.03965				NPLOC4	9.45423	0.688652
	BEST1	7.86531	1.55763				HSPA1A	12.3381	1.01234
	PTPA	11.439	-1.03701				EXPH5	6.28412	-1.7925
	CPEB4	8.07158	1.65154				IMP3	10.6087	0.584767
	TESK1	9.29184	1.20807				PARL	10.5159	0.612576
	IL6ST	11.4608	1.17091				AIFM2	9.58818	0.625129
	BSN	8.83765	1.18447				CRIM1-DT	7.29794	0.94894
	KIRREL2	7.85497	-1.40938				CTNNB1	13.0056	0.560462
	FAM219A	9.62118	1.4799				ARC	6.28283	-1.28532
	GNG7	8.50753	-1.22035				SPATA5L1	9.14661	0.726485
	TMEM109	10.0294	-1.05846				MAP3K5	9.27597	0.653663
	ZNF594	10.3386	1.27519				SLC4A2	11.7861	0.559837
	SCARNA2	13.4477	1.71274				BOP1	11.8454	0.568914
	DUSP15	7.53899	1.6227				GALNT7	6.97419	1.09642
	KCNK5	10.8836	1.03729				ARMC5	8.80739	0.7584
	PEMT	8.31393	-1.28663				POLR3C	10.4009	0.596644
	TMX4	8.59478	-1.4371				NOS1AP	9.06536	0.731155
	ANLN	9.42049	-1.70284				STMN3	12.3799	0.547689
	DCAF6	11.3459	-1.37872				H3C10	13.0827	0.607609
	CCDC106	9.14991	-1.19924				HNRNPH1	13.0414	0.56481
	ZNF76	9.09644	1.18538				PABPC4	12.5578	0.553345
	RUVBL2	11.7881	-1.03943				PAPPA	5.23941	-1.85291
	PGM2L1	8.2132	1.78059				TTC28	10.1443	-0.697494
	NRBP2	8.51472	1.17912				RP1-153G14.4	5.06752	-1.81735
	SAC3D1	8.8516	-1.38428				MCM7	13.3464	0.736168
	RP11-395N3.2	8.87923	-1.32158				RP11-566E18.1	7.69414	0.876684
	TOR1B	10.193	1.02792				HTR7	7.87544	0.830387
	MAD2L1	9.34844	-1.58107				VWA5A	7.0615	-1.47879
	NHLRC2	10.5066	-1.06171				SRRT	10.5947	0.587476
	FAH	8.30247	-1.57398				MRPS12	10.5859	0.751015
	TMEM80	8.5004	1.27823				SURF2	8.87574	0.882557
	ANGPTL4	9.04512	1.37134				IBA57	8.62533	0.87998
	PAICS	12.9656	-1.297				RPS6KA4	11.5415	0.585778
	CCDC190	10.407	1.34488				IDH1	10.6755	-0.866822
	HECA	9.97037	1.05816				DDX28	9.4405	0.630059
	PARK7	12.0466	-1.11132				LL22NC03-2H8.5	7.1195	-1.21919
	PITHD1	9.41361	1.09325				RRP7A	12.0697	0.575461
	NATD1	10.0837	1.3449				SFXN1	9.85136	0.629943
	FAM83H	12.3243	1.06149				CUEDC1	8.12212	0.845073
	SUSD1	9.40607	1.12405				LINC00667	9.7739	0.697099
	SAPCD2	11.2352	-1.68898				HSPA8	14.2112	0.903591
	TMPO	11.9685	-1.30902				FBXO27	7.26274	-1.45387
	NAA38	10.1989	-1.14137				GIPR	6.92916	-1.85135
	ELOVL5	13.0108	-1.59435				DHFR	11.2729	0.588565
	ZNF274	10.4272	1.13078				PDIA2	7.19901	-1.1843
	KIF1A	10.2557	1.25223				GFOD2	9.80359	0.688159
	TCP11L2	6.75843	1.79693				SACS	10.5293	0.568605
	PAN3-AS1	6.64997	1.98286				CASP2	10.6959	0.676084
	SFN	7.68501	-1.71694				NCR3LG1	6.74027	-1.0678
	UNC5B	8.5337	1.22605				RER1	11.8573	0.567061
	ABCA1	9.55472	-1.18614				BLACAT1	7.87767	-1.29023
	DNMT3B	8.58395	-1.20632				PSMD13	11.226	0.550386
	PAX6	8.22704	-1.36532				LMNA	14.3077	0.659602
	ADSL	11.2399	-1.2314				C20orf27	11.7634	0.662191
	PGAP6	9.0023	1.09721				OLFM2	8.16662	-1.72512
	HERPUD1	9.37218	1.12123				HCN1	9.14395	1.09136
	CHPF2	10.6091	1.04411				PSMC2	12.335	0.585123
	DISP3	6.70835	1.7581				OSTF1	5.59692	1.53296
	ADGRG1	7.60689	1.4861				PLP2	10.8289	0.96253
	DIXDC1	8.13439	-1.52443				ZDHHC16	10.021	0.588917
	NUF2	9.77976	-1.3938				BOK	10.8776	0.55394
	NAV2	9.38186	1.41756				SMPD4	12.2117	0.549032
	KIF14	11.2181	-1.07917				IQCA1	9.0769	1.34237
	LMNB2	13.8661	-1.18303				RHOT1	10.6452	-0.574543
	H4-16	11.9824	-1.5908				SLC19A2	7.47813	0.975728
	MAZ	11.6662	-1.03751				MTCH1	12.3382	0.540134
	SMYD3	8.32106	-1.46231				TRIP6	10.7726	0.549427
	HLTF	11.0673	-1.55167				IMP4	10.2475	0.590059
	NCAPD2	13.1571	-1.11066				MGAT4B	11.7249	0.568909
	OTUD1	8.48049	1.2415				TTLL4	7.98976	-0.763703
	PIK3C2B	8.89257	-1.22153				LINC01963	7.58364	0.85733
	DEF6	9.81522	-1.38444				ERMP1	12.605	-0.539527
	TP53INP1	7.70824	1.42572				CDCP1	11.6875	0.552746
	MCU	9.72158	-1.07389				PTGR1	10.3489	-0.57334
	BMP6	6.68345	1.89045				R3HCC1	8.49439	0.710363
	ZFYVE27	10.4037	1.02389				MSRB3	5.89716	1.43807
	DUSP3	11.5783	1.02729				CLIC4	12.0628	-0.539373
	AREG	12.3085	1.21541				CPS1	9.70805	-0.793991
	VAT1	10.0697	0.997509				FTSJ3	7.70246	0.841697
	CRYBG3	8.39106	1.57012				TSPAN4	9.98123	0.587649
	DDIT4	11.926	-1.02883				EMB	5.44232	1.51374
	TCP1	11.7637	-1.01162				TCF19	9.78073	0.597882
	MRPL22	12.8041	-1.14501				CHD9	11.0156	-0.738911
	PRKDC	13.9647	-1.18447				PDRG1	9.88711	0.587032
	TFB1M	8.46224	-1.2424				ARHGAP21	10.5057	-0.575626
	ECH1	9.22853	-1.30882				ADRM1	11.8698	0.802718
	CAPN10-DT	7.95235	1.6265				CERK	9.84262	0.702642
	TJAP1	10.5627	1.06848				DPH2	9.17577	0.768407
	TOP2B	11.1419	-1.54177				NUDT11	8.80078	1.11354
	RHOU	7.50208	1.49583				OGFR	11.2207	0.542773
	METTL27	7.81638	1.76768				FRRS1	7.16662	-0.992532
	ZSWIM3	7.62247	1.79				GRAMD1B	10.6293	0.74688
	ACAT2	10.3746	-1.86971				CCDC71L	12.8556	0.578301
	RNF24	10.3497	1.1832				JADE2	11.888	0.534724
	PC	9.80653	-1.65725				PSPC1	10.2856	0.587669
	UQCRFS1	11.8723	-1.06365				COPRS	9.7601	0.692427
	YPEL5	10.2489	1.02526				LRP12	6.82702	1.37683
	LRBA	10.8036	-1.36314				ITGB1BP1	10.301	0.586975
	HDAC5	10.2032	1.05191				LMNTD1	7.93143	-1.76423
	VSTM2L	8.82133	1.14063				IL13RA1	12.9082	-0.704668
	ZNF652	9.48607	-1.52247				PNMA8A	8.13497	0.945462
	VIM-AS1	7.09585	1.94137				PHGDH	10.5984	-1.11189
	GEMIN2	8.18132	-1.29959				ARHGAP18	9.24654	-0.62694
	MALSU1	11.1972	-1				TIMM22	9.77918	0.59138
	CCDC85B	11.1543	-0.997268				KPNB1	14.346	0.75297
	RP11-160E2.6	10.6717	-1.47267				RP11-1072A3.3	7.31467	-0.96807
	PGM1	10.8617	-1.13597				KIAA1755	5.83923	1.89764
	MRPL28	9.92992	-1.05151				ROBO4	9.57158	0.620338
	TPRN	10.6356	1.00774				CH507-513H4.8	6.21464	1.07519
	HOXB5	9.41779	-1.07086				CH507-528H12.6	6.21464	1.07519
	KCTD2	10.3508	1.01577				CH507-528H12.7	6.21464	1.07519
	SEPHS1	12.0771	-1.08557				CDC25A	9.34968	1.00928
	MYORG	7.69032	1.40669				CBX2	10.3545	0.560261
	NBEA	9.34542	-1.39703				TIGAR	9.38028	0.820632
	TKT	13.579	-1.78947				PSMB5	11.7244	0.529205
	NELFCD	11.3988	-1.07046				PIM2	10.1052	0.563916
	TSEN15	9.73714	-1.10466				LSG1	8.73462	0.643215
	PHTF2	11.5198	-1.01954				PRADC1	8.39877	0.729443
	PIAS3	10.6399	-1.0184				LETM1	12.4782	0.531601
	JCAD	8.45509	1.23521				RASSF1	8.03987	0.795152
	NR2F6	11.2926	-1.19852				NR1D1	9.45285	-0.886885
	MMP15	9.3105	-1.06266				EPHA7	8.1818	-1.52183
	STX10	10.3491	-1.08548				ZP3	9.60261	-1.20449
	HACD1	8.4044	-1.31811				H2AZ1	13.0546	0.586549
	NUDT5	10.3789	-1.02495				CNP	10.2721	0.550393
	SERPINB6	12.019	-1.01887				PCYOX1	9.09116	-0.690493
	CTB-25B13.12	8.85899	1.1578				OAZ1	13.1043	0.538303
	LMNA	13.7473	-1.14333				VDAC3	10.5736	0.535316
	NBAS	7.65419	-1.29801				TRIML2	6.23471	1.41449
	CNTRL	9.73947	-1.0508				COMMD5	9.08901	0.649716
	NQO1	13.5823	-1.85905				GEMIN7	9.09099	0.654343
	UPK3B	7.30672	-1.66342				NRROS	10.7805	-0.953184
	POLD1	11.7286	-1.02142				NOP14	11.0438	0.539428
	CEP170B	12.9092	1.06337				CTPS1	11.2024	0.648876
	COL4A2	8.0418	-1.28448				TOR3A	9.9648	0.692682
	MADCAM1	7.5223	1.62183				JMJD6	10.2639	0.690599
	NDUFS7	11.3361	-0.995024				CTD-2037L6.3	8.3821	1.70048
	MRI1	9.46178	-1.35414				GRWD1	11.867	0.802332
	COL5A2	14.0864	-1.19063				OLFML3	6.23634	1.22369
	CARD19	10.3258	-1.02434				EEF1D	12.5262	0.527484
	VARS1	10.4235	-0.964968				EEFSEC	9.86657	0.581823
	MMP1	10.538	0.992827				MRPL47	10.5075	0.573143
	MID1IP1	8.36728	-1.38395				PDLIM2	10.4837	0.59007
	CYB561	9.21195	-1.12898				LURAP1	5.4791	-1.58036
	DHX15	11.8637	-0.997833				NECAP2	9.45721	0.58345
	WIPI1	8.30712	1.22999				MRPL9	9.67632	0.613404
	RP11-345P4.9	8.25232	1.27441				EIF2S1	11.3358	0.67364
	LINC00163	6.69126	1.80446				H2BU1	10.181	1.14114
	ANKRD39	10.1835	-1.17538				NR2F1	11.5144	-1.0957
	NPTXR	10.5461	0.994159				PKP3	9.36301	0.602581
	CTDSP2	9.39909	-1.06183				MIR1915HG	9.1529	0.632396
	YIF1B	10.2726	-1.00318				GIPC1	11.2923	0.531308
	PIGO	8.29567	-1.2092				BARX2	9.62996	-0.589925
	RP11-426C22.6	7.10658	1.68413				BCL3	9.33024	-0.625907
	KLHDC3	11.2925	-0.98297				MAPKAPK2	11.1208	0.593486
	MOSPD1	7.18496	1.563				PRMT7	9.54135	0.607832
	ADH5	9.82495	-1.0543				UHRF2	10.7689	-0.549539
	EXOC4	11.1755	-0.996667				PHRF1	10.9698	0.530507
	MRPL16	9.33961	-1.52664				TAOK2	11.5094	0.522832
	CFL2	10.6036	-1.07235				DDAH1	10.7506	1.06323
	TNFRSF10D	10.928	0.980639				PPIF	9.91189	0.835777
	LAPTM5	7.63536	-1.41853				MOK	11.1735	0.529486
	SLC9A1	9.43747	1.24699				EPDR1	6.68677	1.15921
	COG7	6.43482	-1.70606				LTBP4	7.02972	-1.25266
	OSBPL6	6.9104	1.75917				COL5A3	6.62101	-1.0866
	SSBP4	10.8156	-0.989434				NANOS1	6.77404	1.37964
	NUDT16L1	8.8328	-1.11239				MAP3K21	8.01197	0.752855
	UQCRC1	11.8547	-0.990064				HIGD1A	10.0543	0.56565
	TSPO	11.2769	-0.997702				SULT1A1	6.14579	-1.62365
	ZNF646	11.337	1.36931				HOXB2	10.2808	-0.657453
	COPG2	10.3109	-1.2563				ISOC1	8.78073	0.705428
	DMPK	10.8876	1.06365				MTFP1	8.78988	0.665623
	ZBTB21	11.9878	1.09943				TAGLN	6.71386	1.36872
	ITPR3	14.034	1.15529				TNFAIP2	10.1871	0.617088
	CASC8	7.36533	1.65707				RP5-934G17.7	8.03444	0.774182
	FAM161B	7.37425	1.48804				DOCK6	7.92816	-0.775199
	SLC2A4RG	11.6452	-0.983255				BCAS3	6.88572	-1.00132
	ACVR1	8.74309	1.24184				RPP25	9.12663	0.619607
	OSBPL3	10.3006	-1.05469				PKM	15.6062	0.625376
	TUBGCP2	12.6197	-1.15152				ROR1	9.26481	0.687466
	QRICH2	7.89085	1.76989				NCOA1	9.34982	-0.63197
	PDHB	10.0773	-1.03249				MBD1	10.6025	0.55315
	DBNDD1	10.3354	-1.18993				RP11-1334A24.5	5.90167	1.31182
	MRPL39	10.3441	-1.46012				DDX56	11.3852	0.519081
	TSPAN33	8.77857	1.11327				CLIP2	10.5888	-1.06149
	CENPE	10.9146	-1.3964				CYP27C1	10.5075	0.736779
	LIF-AS2	6.70336	1.76199				TUBB6	10.8428	0.580991
	ETV3	10.3469	0.975701				ELAC2	10.2103	0.565362
	NUDT6	7.02871	-1.67878				NTNG2	6.5312	-1.4766
	OIP5	7.17364	-1.55282				ZRANB3	8.65732	-0.740256
	FBXO22	9.27069	-1.07754				ETV1	9.85274	-1.04536
	NCAPG	10.7584	-1.34247				TMEM88B	5.08986	-1.66291
	CEND1	7.11158	1.64753				SMYD2	8.83013	0.631675
	POGLUT2	7.76976	-1.32437				NOC2L	13.2298	0.695203
	LHX1	10.1155	1.42269				PEAR1	6.79179	1.70563
	PVR	11.8709	1.00648				ALG1L2	4.94156	-1.77445
	RASSF1	8.57485	1.18445				CMBL	10.4223	-0.553299
	TBCD	13.2844	-1.11266				ZNF124	8.71282	0.738043
	CYB5R1	8.57064	1.12261				CBL	9.82276	-0.559383
	KIFC1	9.28177	-0.990518				GALNT2	12.1108	0.511034
	PSMA3	10.6602	-0.970672				APOBEC3F	9.23656	-0.735124
	SLC39A8	9.4328	-1.63576				GNG12	11.0784	0.731564
	NDUFA10	12.4562	-1.03004				WRAP53	9.97077	0.563212
	TBC1D3L	9.60085	1.07035				DNTTIP1	10.0715	0.552834
	AP3B2	8.28185	1.82854				ZFYVE21	8.08607	0.71024
	JMJD1C	11.9049	0.981286				PTPN3	10.8903	0.527441
	HIVEP2	10.1122	1.05764				CHRNA3	6.33216	-1.37481
	ZFP92	8.98271	1.12042				EIF3B	13.3726	0.523809
	TLCD5	8.83809	1.22461				SLC25A38	7.90249	0.736344
	ZBTB10	10.7511	1.04747				MSX2	8.11526	1.01367
	MEGF11	8.26576	-1.86604				EGLN1	10.0448	0.850754
	L1CAM	8.153	1.13247				PAGR1	10.4409	0.537292
	C3orf52	7.39703	1.46983				NIBAN2	13.5434	0.527075
	NFKB2	11.7995	0.972756				RP11-888D10.4	4.96614	-1.70836
	GDF15	7.39674	1.40328				TIMM17B	10.4968	0.535563
	COQ5	8.04045	-1.16931				ZNF639	9.76953	0.579285
	PGK1	13.7867	-1.11189				DDIT4	11.5098	-1.17915
	ARL6IP5	8.65586	-1.07239				CES3	7.15512	-1.9893
	ACSS1	8.51088	-1.13398				RANBP1	12.5413	0.511282
	RBM47	7.83723	-1.4877				TCP1	12.1802	0.503616
	HTR7	8.40912	1.21726				MCM10	10.8542	0.683065
	LRRC8D	9.82324	-1.05144				ALDH3B1	7.24107	0.901224
	KCNC3	9.06458	1.22611				RP11-73M18.8	7.6345	0.802394
	COX18	9.36681	-1.38847				PLPP1	9.99734	-0.653124
	NAGK	8.79352	1.28281				C15orf48	4.97172	1.93576
	HES4	9.625	1.00966				AKR1C1	10.078	1.38432
	LRRC45	8.07972	-1.31367				LINC02175	6.43757	-1.07635
	GSTP1	12.3624	-1.03206				CENPL	9.44033	0.784969
	GLTP	8.58572	1.07203				ADPRS	9.24943	0.600918
	MTURN	9.74586	1.23888				FDFT1	11.9068	-0.506687
	TMEM115	10.616	0.961836				FNTB	8.45437	0.706804
	ACVR2A	8.93598	1.19211				TOMM40	12.7162	0.919522
	EN1	7.03762	-1.62193				MLXIPL	9.53964	-1.39277
	PECR	7.71033	-1.69923				FAM89B	9.63331	0.572036
	CBR3	8.61437	-1.13765				IGFBP4	11.5572	1.05083
	PTPN14	11.4623	-0.980526				SLCO4A1	12.049	0.511207
	CPTP	9.93986	1.13582				HPS1	9.43979	0.600925
	MRPL13	9.05489	-1.08943				PPP4R1	8.93671	0.657277
	EIF2B3	9.71006	-0.987391				C3orf52	6.82072	0.995597
	RETSAT	10.4572	0.953178				RP11-390P2.4	6.09609	-1.33176
	BIN1	10.8443	-0.955094				PTPRU	9.26506	-0.828254
	SMCR8	11.7393	0.965207				ADAMTS4	7.41925	-1.93518
	PTK7	10.6821	-1.06629				LRRC47	10.7289	0.521424
	SLC1A4	8.97591	1.26716				SRSF3	12.4383	0.59293
	TET2	9.88077	-1.06853				TFRC	13.9792	0.932916
	NIPSNAP2	9.94221	-1.31599				EWSR1	11.9494	0.610961
	SNRNP40	10.7818	-0.940406				AACS	9.58866	0.56433
	PET117	7.99214	-1.33891				BAG5	10.7864	0.535217
	WDR54	9.58511	-0.98838				PRCC	10.2895	0.625043
	ALX4	6.36619	-1.86779				TFDP1	10.7093	0.687813
	LRP8	9.99808	-1.93455				H4C14	14.8067	0.802645
	ID3	12.0408	-1.05886				FNDC10	8.86207	-0.630183
	H2AZ1	12.572	-1.06074				PDLIM7	10.5976	0.52473
	SERTAD2	10.0268	1.20399				KCNK5	10.2906	0.533115
	BCL10	11.0081	0.968125				TACC3	11.5705	0.648871
	ARMCX3	10.9504	1.01245				MCM3	12.7687	0.508342
	CLK1	10.3522	0.962574				TLCD1	6.9207	0.923228
	P3H4	7.76916	-1.25636				PPP1R14B	11.5233	0.739972
	MTFR1	9.45092	-1.15687				TTC39A	7.54055	-1.15535
	FRAT1	7.20963	1.7538				CDC34	11.1845	0.50409
	SLC35G2	8.90939	1.07062				SYT1	7.24631	-1.42526
	C17orf102	7.43859	1.81302				NMT2	11.4401	0.629557
	TEAD4	9.34427	-1.15665				CLUH	13.6076	0.535438
	SGO2	8.27742	-1.26872				AK4	12.7659	0.528249
	CCT5	13.5549	-1.12482				ABCF2-H2BE1	10.5204	0.598452
	ZFYVE1	9.85397	1.06059				EXO1	7.60893	0.83486
	TUFT1	9.13214	1.04996				BCL2L1	10.9995	0.719633
	BCAT2	11.069	-0.942619				AC074212.5	6.42545	-1.18219
	ZCWPW1	7.38225	1.8529				INTS11	10.7072	0.518982
	SERPINB9	11.822	-1.19903				URM1	8.766	0.637662
	NUDT8	6.75462	-1.68241				TLCD3A	9.27802	0.722307
	CTD-2270P14.5	7.55353	1.38784				ALDOA	15.1217	0.577453
	SMIM14	7.31407	1.42551				SLC66A1	8.9442	0.621406
	SDHA	12.6099	-0.991965				TIGD5	9.93941	0.544028
	MCM6	11.9948	-1.05305				RP11-798G7.8	5.67412	-1.35743
	IPO13	10.3072	0.938672				MRTO4	10.9771	0.857423
	B4GALT2	11.0105	-0.948144				TRIR	11.8399	0.607186
	PHF19	10.3901	-0.960877				CDC45	9.87214	0.562103
	CELSR2	10.8882	-0.934763				DUSP6	7.24282	0.972597
	ZNF394	9.8401	0.972396				ITGAV	11.0535	0.516325
	DNAAF3	7.55608	-1.65033				DNM1	7.6906	-1.36569
	ERCC2	11.4711	-0.966345				BRMS1	9.64178	0.801129
	ELF4	10.5649	1.06551				CENPN	9.82073	0.710346
	ACBD6	11.7344	-1.2934				ANXA9	7.02974	-1.20985
	ZNFX1	11.4609	0.953522				PIKFYVE	9.29555	-0.568613
	SUCLA2	9.55521	-1.09547				TRIM28	12.8817	0.508073
	CHPF	11.6862	0.950845				ADCK1	7.45659	0.870768
	JUP	7.94581	-1.25727				CHST7	8.4331	0.666646
	TOR1A	10.9824	0.936205				IBTK	11.5014	-0.501238
	SARS2	8.31751	-1.32618				ELOF1	9.77863	0.587461
	CDKN2C	9.47653	-1.01227				NUP58	10.2022	0.602784
	TIGD6	8.8016	1.08917				CCT7	13.4356	0.51097
	PSAP	15.2602	1.2774				ALG2	10.174	0.700416
	PPP1R35	9.67298	-0.981237				NGDN	8.67407	0.629111
	PSMA2	11.6776	-1.38541				PLAAT1	7.16926	0.979632
	RBX1	9.60715	-1.07015				CLDN1	8.58466	0.815698
	ZC3H12A	8.89212	1.17885				MT1E	11.981	-1.42928
	CTD-2515O10.6	10.8127	-1.63203				GFUS	9.22253	0.666062
	TRABD2A	7.46605	1.69322				MACROH2A1	12.9865	0.506443
	SMIM29	9.6836	0.978675				ELFN2	5.74759	-1.73291
	RP3-528L19.2	7.05838	1.63093				DCTPP1	10.5906	0.58768
	BTBD2	9.61617	-0.926588				RP11-475A13.1	5.65255	-1.44715
	ARSA	9.43962	0.988536				C20orf96	7.14347	-0.897893
	MIR137HG	9.29065	1.09868				SNHG4	8.94101	0.707011
	STAT3	13.4541	-1.26547				NLRP6	6.28838	-1.47748
	TGFBR3	10.2101	-1.19281				RIOX1	9.97948	0.703941
	CCDC183	6.55153	1.90447				CDCA5	9.11981	0.565948
	UQCRQ	12.028	-1.02221				DNAJB6	10.8788	0.739314
	S100A6	15.8099	1.36751				DHX37	11.1304	0.552509
	TTLL1	7.63328	-1.32442				TGFBR1	7.93936	0.786921
	CYP4V2	8.41049	1.14481				EMCN	7.06322	-1.53985
	DENND1A	10.511	-0.972609				ZNF652	9.62127	-0.57018
	NFIC	11.5179	-1.18253				NOL6	10.311	0.86595
	ATP5F1B	12.9001	-0.992077				POLR2L	11.2374	0.913751
	ELAC2	9.77954	-0.978009				ARMCX6	8.8276	0.632622
	AATBC	6.89734	1.81437				SUSD4	6.21414	-1.39325
	DHODH	7.21367	-1.52976				SRPRB	10.8353	0.640372
	GRK4	7.40376	1.41398				DDX51	9.5396	0.564494
	CAMK2G	9.1325	-1.03478				UTP20	11.1553	0.514485
	AP2B1	13.502	-1.06381				N4BP3	8.53212	0.756815
	CTB-58E17.1	7.18402	1.52739				CENPO	10.2611	0.528145
	RACGAP1	8.62423	-1.06541				MEIS2	11.0649	-0.540667
	TYMS	11.9749	-1.1381				TIMM13	11.0202	0.659838
	IMP3	10.1767	-0.961201				DNAJA1	12.422	0.84521
	CARM1	11.2897	-0.922196				ELK1	11.3961	0.501875
	E2F2	9.66514	0.973497				FLII	10.4689	0.515741
	PRDM16	9.05065	-1.68956				MIR663AHG	20.4943	1.20068
	DDTL	8.05894	1.36789				TOR4A	11.8521	0.558854
	PIK3CB	10.2366	-0.967261				KIAA1549	9.65177	-0.600941
	CNOT1	10.2419	-0.917974				CTD-2561B21.5	6.35598	1.14423
	GPR137B	8.50002	1.4561				COPS3	10.5059	0.514048
	COX11	9.44982	-1.07067				SOX12	11.5408	0.491181
	CTPS2	10.1271	-1.22038				IMPDH1	11.8329	0.491622
	HIPK2	9.09257	1.74644				C11orf68	9.92108	0.694169
	ECT2	9.60883	-1.299				SMAGP	9.33501	0.58031
	PHIP	11.8537	-0.934686				ACTN1	13.3054	0.525982
	GPT2	11.1847	-1.11537				FAM78A	8.30141	-1.19211
	SLC20A1	11.6639	0.918171				STX16	9.22725	-0.562051
	SMG5	11.9169	0.93973				TPI1	14.7608	0.546246
	ABCG1	8.88057	-1.07567				BRSK1	7.47287	-1.40241
	HSPBP1	9.49806	-0.938095				AFG3L2	11.619	0.495086
	LANCL1	9.9572	-0.999319				CD302	5.24096	-1.53843
	RP11-432J22.2	7.18579	1.84174				PTK7	10.0541	-1.6403
	CISD1	8.90345	-1.39011				ARHGDIA	12.1455	0.709155
	MIR600HG	8.08247	-1.62783				STRA6	10.1721	-0.574484
	LINC00205	10.8775	1.26094				CFL1	13.5325	0.503778
	GOLGA4-AS1	7.04383	1.60184				MIGA2	10.1639	0.561259
	ZNF189	9.61128	0.968459				NPIPB12	8.59864	-0.766932
	LOXL2	10.476	-1.33866				PMF1	9.31329	0.582738
	ETV1	9.81794	-1.79695				KEAP1	9.30184	0.667684
	UBAC2-AS1	6.73288	1.73865				IER3	9.20923	0.589314
	TGIF2	8.11131	-1.33488				TMEM158	8.38229	1.9154
	SYVN1	9.83606	0.966275				GNG10	10.3977	0.521601
	CDKAL1	9.55323	-0.96608				CALHM2	6.31688	1.24786
	CLEC2B	8.2489	1.39811				PLEC	14.8416	0.604521
	GSTO2	8.57199	1.47608				SNAP47	10.8883	0.511159
	GOSR2	10.5366	0.950292				YDJC	10.5548	0.650814
	EEF1AKMT2	10.4493	-1.0021				UPF1	12.4883	0.494859
	TEF	9.61968	-1.20336				PBX1	4.45082	-1.79195
	HLA-E	12.2753	0.944027				CEP170B	12.2779	0.482857
	TOMM34	11.7013	1.1357				ACSF2	9.44598	-0.930641
	PLPP5	8.83621	1.05256				NCOA3	11.0585	-0.495366
	RNFT1	8.99583	1.40351				CASP4	9.51626	0.920943
	NIPBL-DT	9.20599	0.981224				BCORL1	9.99994	-0.831781
	FNIP1	12.4696	0.983035				TBX4	4.58776	-1.76657
	MACROH2A1	12.5908	-0.967106				PSMG4	9.81449	0.544173
	GCH1	8.44817	1.10795				SHTN1	8.99678	0.752011
	MRPS27	10.7918	-1.27634				ERVK3-1	7.16222	1.10362
	RP11-182L21.6	8.05644	1.36375				MXD1	7.69381	-1.0182
	TPBG	9.06765	1.01				MAPRE2	7.40958	1.12684
	DSG2	7.41028	1.19586				FAM111B	8.96909	1.24388
	PALD1	10.9304	-1.13029				HMCES	10.7584	0.50757
	PTK6	7.66362	1.30536				NCAPH2	9.23799	0.569221
	NAT14	9.37475	-1.07698				GINS4	10.7319	-0.521911
	DENND5B	10.9997	-1.56153				EIF4A1	13.0751	0.525388
	ZNF697	8.25725	1.15211				ARL16	7.94423	0.715156
	ERVK3-1	7.60623	1.31254				MPDU1	9.29297	0.595985
	MYOF	13.5365	-1.03816				PSMC5	10.9534	0.531269
	PRC1	8.85049	-1.43049				S100A16	10.1129	0.518296
	FKBP10	11.7136	-0.924086				RHOBTB2	9.40421	0.556868
	CEROX1	7.79625	1.31863				DIAPH3	10.8495	0.66765
	VAV2	11.219	-0.91321				PXDC1	8.84506	0.604125
	LONP1	12.9316	-0.988699				ZC3H6	8.7445	-0.934265
	PCIF1	9.23449	-0.97788				E2F2	9.12764	0.580042
	SYNM	9.73793	0.944531				TFAM	10.0333	0.54274
	INPP5K	7.87158	1.21498				NOP16	11.2523	0.877639
	NDRG1	7.10364	1.90445				VEGFA	9.61317	-0.857113
	POLD2	11.1364	-1.09178				ATP10D	4.39666	1.9548
	DENND4A	10.0486	-0.997121				SLC6A8	8.87313	0.594364
	TGM2	11.5214	1.14575				HECTD4	10.8645	-0.746729
	KLHL24	8.60553	1.2196				RFWD3	8.69351	0.573431
	GCAT	8.16011	-1.09765				ACTG1	16.8411	0.672553
	FAM72C	8.06909	-1.67978				MAVS	12.4896	0.481702
	RP11-264B17.3	7.21795	1.60014				C6orf47	9.33245	0.62499
	ETV6	6.15333	-1.81712				CRACR2A	8.67706	0.725464
	PHKA2	10.3715	-0.910712				BRPF3	10.4759	0.560904
	CCDC93	10.7159	0.936639				KLK10	8.23518	-1.33141
	MRPL44	9.98632	-0.92631				MSTO1	10.1678	0.523624
	PPP1R3E	7.47289	1.43719				SEC31B	7.67317	-1.17039
	PARP1	13.3146	-1.11113				JDP2	7.55077	-1.06656
	H2AZ2	10.7658	-1.29978				AEN	9.78451	0.770982
	RP5-1039K5.12	8.95333	1.14037				RARS1	9.58423	0.516122
	TMEM179	7.41387	1.61118				SLC39A1	11.6442	0.480262
	LINC01128	8.29522	1.27558				DGCR8	9.78559	0.8494
	NRM	8.53627	-1.2721				HCCS	11.1863	0.804786
	SPDL1	8.09822	-1.22943				CTC-554D6.1	6.96964	1.03266
	AUH	8.99376	-1.20096				PGAM5	11.2967	0.549103
	MRPL42	9.84771	-0.976246				SMIM12	9.72058	0.625381
	ATG101	8.75028	1.05597				CALM2	13.5385	0.643204
	ICOSLG	8.77407	1.04339				LRRC59	12.1079	0.857714
	SLC6A6	9.06543	-1.20745				FERMT2	9.52508	0.546907
	TTC28	10.314	-1.04012				IRS2	10.0568	0.517445
	PSME1	11.1954	-0.969692				DUSP15	5.70834	-1.36001
	PAGR1	10.0492	-0.928062				UHRF1	13.0606	0.87817
	ZNF124	9.19256	1.01626				NAT10	11.6028	0.512078
	CLDN11	13.1308	-1.62868				UBE2Q1	10.8134	0.489694
	CEP70	8.87358	-1.22651				HSPA4L	9.09391	-0.604438
	HDAC8	9.865	-1.05313				MAD2L1BP	9.35326	0.567111
	CHEK2	9.92865	-0.991152				FOXD1	10.2202	1.44737
	PDLIM2	10.005	-1.04929				H2AX	12.2246	0.802418
	SMS	12.3405	-0.977897				GARS1-DT	8.16295	-0.809737
	BORA	8.7944	-1.19484				MEX3D	11.9737	0.625502
	EBF4	7.17771	1.84107				ERF	10.5793	0.591192
	DHRS4L2	8.91549	-1.08918				PARD6G-AS1	7.61798	0.766503
	JOSD1	8.13301	1.09461				NOC4L	9.20866	0.554755
	TIMM13	10.5612	-0.94028				NOTUM	5.00167	-1.61819
	RP1-34B20.21	8.20812	1.4357				ARPC4	11.0701	0.478066
	IL3RA	7.18722	1.63755				BIRC3	8.58502	1.73249
	ANP32A	11.9189	-1.72001				MCM5	9.46481	0.712834
	SPRY1	11.9785	-1.23418				PTPRF	14.9107	0.541715
	APOBEC3C	10.6792	-1.72953				STAG1	11.0488	0.697559
	ERFL	6.30713	1.80773				ZNF263	9.48011	0.588242
	BBC3	9.68443	0.92756				EXO5	8.18699	0.675908
	NLE1	9.83836	-1.1879				PITX1	9.94796	0.703709
	SPATA5	9.30686	-1.44961				SYNM	9.20404	0.558321
	RP1-221C16.8	6.91873	1.62911				EIF2B1	8.87417	0.572989
	CALM3	11.809	-0.962163				PHF23	9.32786	0.617058
	PLEKHO1	9.46857	1.27338				MCM6	12.4173	0.4742
	OSTM1	9.93989	1.05884				ITPR3	13.3583	0.48602
	ILF3	11.6094	-0.932466				NCEH1	11.5635	0.902586
	SOCS3	8.31448	-1.03735				UTP25	9.58163	0.537407
	TPGS2	11.0978	-1.15191				C1QL1	5.73605	-1.29128
	BIRC2	9.51352	0.928076				DCUN1D5	10.3139	0.506349
	RBM43	7.13312	-1.65007				MID1IP1	9.02544	0.613865
	AK2	11.7694	-0.903346				TRIM55	9.82954	0.832261
	ZHX3	10.2569	-1.01304				KDELR3	8.28636	-0.818072
	LRP6	10.8427	-0.921348				HMBOX1	9.15895	-0.661939
	MXRA8	9.48395	1.50224				ZNF282	10.7014	0.489317
	NMU	7.14947	-1.38901				DNAH10OS	5.65164	-1.29865
	ALDH5A1	9.63094	-1.27234				AKR1E2	8.01038	-0.978044
	PDSS1	7.65745	-1.21966				TUBE1	7.79678	-0.745445
	POMK	10.0702	-0.940431				BCAN-AS1	8.1113	-1.01915
	SELENOM	10.3657	0.900487				NDUFB2	11.3319	0.509115
	MRPS26	10.6912	-1.0248				H4C1	11.8824	0.484946
	MCUB	9.57026	-1.24668				HMGCS1	10.0875	-0.557298
	TUBB2A	12.7813	-0.950634				CIB1	10.7464	0.485233
	HOXB13	8.56368	-1.06544				GJB4	5.15357	1.50989
	PORCN	9.84638	0.98877				CSTF2	9.6787	0.534502
	C1QBP	12.4511	-1.31012				H1-5	14.576	0.654634
	RNF138	7.97812	-1.16889				PDE4D	8.60121	-0.602659
	ABRACL	7.53497	1.60804				TSC22D2	8.71514	0.815733
	KPNA2	13.208	-0.977915				SPOUT1	10.2974	0.562884
	NTAQ1	7.67728	-1.30405				MEGF11	7.99483	-1.72638
	SEMA7A	6.34227	1.77662				CTB-89H12.4	9.39065	-0.566711
	SNN	8.98421	1.00685				NKX6-2	5.53246	-1.32692
	STX4	10.2613	1.37447				POLR1G	9.17953	0.731903
	RP11-228B15.4	6.10075	1.95121				CHKA	9.0061	0.801465
	PGAP4	6.19501	1.97664				SLC35B2	11.0243	0.480287
	NTSR1	12.2003	0.915426				MERTK	6.86033	-1.08729
	QPRT	8.86428	-1.93993				RP5-1090P18.1	7.63922	-1.03228
	FARS2	9.35831	-1.3561				CDIN1	9.47043	-0.725001
	SNX4	9.27329	-0.970833				PARP4	12.2486	0.710756
	TRAK1	10.5567	-0.97268				CNTRL	9.65405	-0.539751
	RNF169	9.49376	-1.22356				CCDC86	10.7124	0.853452
	EFCAB7	7.41183	-1.47365				SEPTIN11	10.6474	-0.492138
	BTG1	9.507	0.987651				LHFPL2	9.51833	0.653558
	UBC	12.6494	0.998522				ZNRD2	8.77909	0.603972
	ADGRL1	9.09612	-1.18755				IGDCC4	4.37497	-1.94032
	POLR2A	13.5042	0.997235				AKAP12	10.8429	-1.91397
	IDH3B	11.2964	-0.885075				SETD7	8.61667	0.638482
	SCD5	9.55191	-0.92693				DKC1	10.768	0.629381
	EHMT1	10.1051	-0.919375				RP11-326C3.2	6.04778	-1.53471
	RP1-137D17.2	6.70413	1.69183				GNAL	7.55193	-1.39216
	TSEN34	12.1173	-0.991983				KCNQ1OT1	9.59668	-0.842257
	ELP1	11.6862	-0.995186				SEC61A1	12.9448	0.661708
	ARHGAP18	9.43245	-0.936924				DSN1	9.74123	0.544268
	THADA	10.7727	-0.95614				CTBS	8.60834	-0.612252
	SAMM50	10.3408	-0.904271				PEX10	9.50265	0.600049
	THRA	9.73507	-1.40648				CDCA3	10.6444	0.662555
	SHMT2	11.2595	-0.88704				TMEM222	8.60308	0.678459
	SCAMP1-AS1	8.0942	1.16697				TP53INP2	8.58451	-0.644233
	SLX1A	9.05154	-0.957515				ACOT7	12.2436	0.465967
	CSRNP1	8.41142	1.07239				MYCL	6.8699	-0.990277
	TET1	8.79251	-1.29767				GPS2	9.77351	0.789697
	ID1	12.5033	-0.922873				NAP1L4	9.40266	0.516255
	SH3RF3	8.55676	-1.05698				ACVR2A	8.35137	0.703908
	PPP2R1B	9.71336	-0.924903				JAG2	12.1584	0.476218
	MRPL48	7.72083	-1.48648				MRM2	9.90313	0.63342
	IDH1	10.5309	-1.83809				GBA	10.7524	0.478293
	ZSCAN18	9.22557	1.19255				SNHG12	9.54924	0.554823
	DHTKD1	9.09191	-1.36709				HRH1	7.97574	-0.816292
	TMEM183A	11.3406	-0.878199				HSPA1B	11.3765	0.95624
	DUSP9	6.3749	-1.78458				CCR10	5.78507	-1.31514
	ALDH1B1	9.5761	-0.947392				SLC27A4	9.75306	0.630478
	GMPS	13.4821	-1.21412				RSPH3	8.73381	-0.668621
	KHDC4	11.2497	0.911685				BTG3	8.54175	0.836109
	DCUN1D5	9.93859	-0.926103				DIXDC1	8.14043	-0.830951
	ASB6	11.1385	0.904468				CIB2	7.3547	-0.827804
	ETFB	10.8832	-0.872223				ZWILCH	9.5826	0.635518
	SLC25A1	11.9158	-0.892964				MRPL12	11.8931	0.463161
	KIRREL1	13.0021	-0.948216				CDC6	8.63507	0.748369
	PRKAA2	6.78821	1.62471				ANXA5	10.7153	0.500057
	SLC6A9	8.88124	-1.03733				AADAT	5.32564	1.61092
	DAPK1	8.48702	1.09166				RAB34	10.8606	0.633652
	DDHD2	8.13703	-1.24276				GBE1	12.2391	-0.461846
	PISD	9.83081	0.951311				ZC3H12C	6.86935	1.18555
	KHDRBS1	12.7372	-1.04992				SMIM10L1	10.2767	0.673699
	SOGA1	11.4803	-1.0321				MT2A	14.3513	-1.24557
	CYB5A	8.02092	-1.2287				TUBB4B	14.0483	0.880739
	C14orf119	10.8267	0.934581				MAZ	12.1092	0.530654
	PCNX2	6.43274	1.74674				UNC5B	7.16841	-0.823906
	TMEFF1	8.22408	1.37363				XXyac-YX65C7_A.3	11.4424	-0.512237
	TBXA2R	7.18355	-1.33303				SDCBP	10.9746	0.474791
	HSPA4L	9.24604	-0.981931				KPNA1	10.0314	0.525408
	TCERG1	11.7326	-1.33272				SLC52A2	10.7765	0.609327
	HOXB8	10.3118	-1.79612				DEDD2	9.84773	0.528285
	PPFIBP2	6.0266	-1.87447				TCF7	9.95542	-1.60851
	PDSS2	8.09437	-1.23846				TOR1A	10.4168	0.48696
	PNMA6A	9.5594	0.933075				OBSCN	7.17446	-1.11468
	ATP6V1C1	11.2477	0.961483				KCNJ4	5.47897	-1.89472
	CDK1	11.0893	-0.868724				NT5C2	11.1099	0.615854
	METTL16	9.42774	-0.940339				ARL8B	9.75655	0.53131
	GATB	8.18881	-1.1934				PSMF1	11.5508	0.510301
	RAN	13.1371	-1.19134				DHX34	10.5174	0.619129
	MCCC2	12.7554	-0.934127				FBL	11.7239	0.459653
	PKP3	8.76538	-1.2743				UBE3C	11.1338	0.527656
	HUWE1	12.5631	-0.935317				LRFN4	10.0926	0.700086
	UCK1	9.97542	0.89581				CANT1	9.89961	0.512993
	OPTN	11.5229	1.09796				PCNX2	5.8194	1.19411
	ZNF316	10.653	0.980509				MAP3K6	9.31789	-0.675964
	KIAA0895	9.44437	-1.07885				CASP10	7.81875	-0.744521
	LINC00705	6.19837	1.95316				DDIT4L	6.96349	1.26983
	CFB	6.13595	1.85251				TMEM14A	8.7941	0.67588
	SULT1A1	6.38567	-1.82365				CRLF1	10.6562	-1.11321
	GPSM2	10.8057	-1.49882				NT5C	8.46523	0.611813
	PRMT1	11.8067	-0.872479				RP11-161H23.5	11.7587	0.919268
	SLC25A39	11.4184	-0.864213				DNLZ	8.5866	0.602968
	LIG1	10.3673	-1.04086				AP5B1	10.3531	0.484621
	EIF2AK4	10.972	-0.921094				RP11-85G18.6	4.41495	-1.85301
	RP11-46C24.7	8.16661	1.1215				CDK19	10.6761	-0.603523
	SHANK2	8.47161	-1.81108				ELOB	11.3799	0.46324
	ADAT2	8.90584	-1.18665				HARS1	11.8081	0.461078
	PKD1L2	7.50072	1.45929				SCO2	9.04671	0.704785
	SLC25A44	10.5664	0.880383				TIPARP	9.63043	0.818787
	KIF18A	9.44368	-1.41512				RAE1	9.9276	0.629717
	PGPEP1	7.6367	1.23148				NDUFB11	12.9862	0.465901
	HEATR1	12.7005	-0.959568				NUS1	11.6743	0.531473
	RNF39	6.64267	1.64325				PABPC1L	8.09928	-0.942851
	PRKRA	10.1325	-1.13514				APMAP	12.1725	0.457713
	CD320	11.3689	-0.986845				RP3-394A18.1	7.85194	-0.787741
	DERA	9.20594	-0.919813				SURF6	10.7176	0.470423
	NIPSNAP3A	9.15004	-0.931551				PNP	9.3608	0.60684
	RTN4IP1	7.40639	-1.56857				C1QL4	7.89551	-1.04825
	MRS2	10.7741	-0.928711				SCAND1	11.3823	0.531435
	PXN	13.351	0.966313				LHX1	9.4989	0.871173
	INPP5F	9.47447	-1.10645				MISP3	7.92634	-0.851587
	GYS1	11.1791	-0.908288				FAM53C	9.94102	0.494502
	RP11-47A8.5	9.0407	0.966872				NCS1	11.7176	0.47512
	SCARF1	7.58906	1.36314				SRP9	11.346	0.456826
	CTD-2021K4.2	7.35232	-1.30668				DEF6	9.91217	-0.508616
	SLC19A1	10.2624	-0.945817				TBC1D8	8.34169	-0.723471
	MAP4	12.472	-0.926825				PDF	9.90511	0.56889
	TRIP6	10.4144	-0.849004				TENT5A	10.9384	-1.46775
	PMF1	8.87117	-0.983122				PRPF4	11.747	0.549627
	ZNF597	9.12815	0.94558				CCDC190	9.81315	0.838902
	TROAP	9.52891	-1.40698				RASGRF1	8.21891	1.19348
	PLOD1	10.8493	-0.868722				ROBO3	9.75811	-0.598909
	ZNF579	10.6275	0.904525				ADGRL3	8.81001	0.978192
	BARX2	9.58408	-1.36358				TMED3	11.2365	0.464706
	NOP14-AS1	8.90094	1.87605				TRAIP	7.46622	0.727649
	CABIN1	12.3827	-0.920423				FAM126B	10.5089	-0.613366
	CHD9	11.2101	-1.03201				UNC119B	10.6871	0.472511
	CCSAP	10.5164	-0.856445				DIDO1	10.3933	0.475129
	EHMT2	11.6277	-0.983431				RBM14	9.78211	0.57202
	RNASEH2A	10.2168	-0.853815				MFN2	12.7658	0.465906
	AFAP1	11.7239	-0.907957				RPUSD1	8.74173	0.825703
	METRNL	9.86736	0.948129				NUDT16L1	9.33256	0.568748
	ORC1	9.22284	-1.39775				STX7	11.3021	0.552102
	CTBP2	11.1954	-0.863814				RIC8A	8.02045	0.618173
	PAPSS2	6.6546	1.59583				GALE	8.97451	0.557633
	SUCO	10.7635	0.872256				DVL1	11.8116	0.453127
	TRMT2A	10.5748	0.866399				ENTR1	11.0659	0.479242
	UBE3D	7.53987	-1.27372				MRPL20-DT	7.33731	0.785027
	SLC12A7	10.9571	0.853322				STUB1	9.84669	0.575364
	ZNF438	7.6434	-1.53687				CD55	7.73642	0.763701
	FAM120AOS	10.2788	0.909863				CKMT1A	7.44388	-1.09707
	ZFP3	8.68725	1.00965				E2F4	9.85768	0.494204
	WDR25	9.55409	-1.17458				C19orf54	7.08461	-0.88392
	TOLLIP	10.0074	1.62926				NT5C1A	7.11414	-1.21918
	HELZ2	12.5442	0.896478				ELOVL1	11.2409	0.662992
	UQCRC2	10.7706	-0.881262				CFAP20	9.02653	0.662968
	INCENP	11.3799	-0.998817				RP11-565P22.6	7.20315	0.877801
	SRCIN1	10.5227	0.954796				CLCN7	11.2841	0.464319
	AURKB	10.4088	-0.854112				EEF1A2	13.0905	0.458669
	ALG9	8.40597	-1.19583				DNAJB1	13.2113	0.461726
	FKBP14	7.35839	-1.26203				ELOA	11.7493	0.925442
	NEURL1B	8.52479	-0.949211				RAB11FIP5	10.9706	0.466606
	AMPD3	8.35753	1.42363				RTN4RL1	8.62051	-1.20931
	PRMT7	9.09491	-0.966731				GRK6	11.4409	0.476781
	ABCC4	9.41046	-0.903467				AAMP	11.9935	0.454125
	DLD	11.9366	-1.35082				SH2D3C	4.93664	-1.83523
	GNB1L	8.89595	-0.986844				C8orf33	9.79306	0.491564
	PPP1R14A	9.04502	-1.56298				H1-0	11.0718	-0.591349
	PDCD2L	8.31027	-1.02355				STARD7	12.1242	0.583872
	ASF1A	9.11708	-1.1707				RIOX2	9.28679	0.702548
	ADAM9	12.4936	-0.95849				APOBEC3C	10.8804	-0.644868
	CEL	6.98381	1.6001				C14orf119	10.2843	0.531737
	MMADHC	11.1915	-1.07329				BBX	6.55919	1.08481
	GAS5	12.8386	0.909913				CH507-528H12.10	7.85465	0.946948
	TMEM43	10.7377	0.846145				LPAR3	8.37346	0.680709
	RP11-83M8.1	6.27248	1.80367				AC093690.1	4.87247	-1.84185
	THOC3	10.5766	-0.829573				RBM42	12.1817	0.452101
	PLK4	8.74555	-1.08686				DGCR6L	9.66771	0.502457
	SGMS2	8.26684	1.22077				AK2	12.1056	0.451296
	SRSF3	11.9633	-1.03922				CCDC102A	9.33922	0.530255
	GNE	10.4117	-1.29512				IGIP	6.9104	-0.875837
	HDGFL2	10.3677	-1.03993				C1orf35	9.41546	0.576231
	RALGDS	11.4668	0.905617				ZNF207	12.1305	0.616406
	SPAST	9.44672	-0.938279				CCT2	12.6764	0.605269
	DYSF	8.34936	1.48656				PDCD6	11.3923	0.451894
	VBP1	10.0995	-1.03499				OPHN1	7.83025	-0.7506
	IFT81	9.06196	-0.992274				SOD1	12.6355	0.451238
	CEMIP2	7.11815	1.36955				FAM106A	6.03621	-1.33046
	TRPC1	8.9892	1.3034				MRPS16	11.1736	0.464806
	HAUS7	9.41726	-1.1518				PLAC8	10.1571	1.099
	TTPAL	10.654	0.904597				FAM155B	8.65215	0.589882
	SUCLG2	9.80696	-1.95457				CCDC85B	11.5376	0.451381
	NDUFS4	10.0268	-1.25769				HPS6	10.0053	0.49056
	SHTN1	9.45717	0.99137				FBXO31	10.2905	0.525841
	MRPL1	8.60093	-1.54138				FZD8	11.0481	-0.662332
	ALDH18A1	12.0522	-1.00142				TRIM35	7.09824	0.747759
	ZNF496	11.4196	-1.00114				SLC25A35	8.42636	-0.905115
	ASB16-AS1	9.11701	1.02517				CACNA2D2	6.50196	-1.08614
	PITX1	9.49395	-0.886117				TSSC4	9.07828	0.715336
	HYKK	7.30685	-1.51933				DARS2	11.7166	0.453128
	SMARCB1	11.9475	-0.856545				RTN4	13.3289	0.536915
	CROT	7.44175	-1.31726				NAT8L	11.2151	0.452864
	PLD3	11.0558	0.986008				AARS1	13.2274	-0.457716
	WIPF3	6.91881	1.84935				TTC39B	8.02485	-1.49414
	MYL5	8.51987	1.04094				GSN-AS1	5.77538	-1.31132
	TXNL4A	11.3038	-0.96517				RAB3A	7.14341	-0.805148
	RNF122	6.66121	-1.50801				CDK5RAP1	9.93361	0.488454
	SIX1	9.71358	-1.50131				UST	5.66913	1.18771
	GLUD1	13.0152	-0.907368				BRINP3	9.45977	-0.514524
	SNAPC3	9.28152	-1.10119				MYRF	7.90278	-0.936517
	AMOTL1	10.0204	0.939086				RP11-1114A5.4	5.83301	-1.2049
	UBE2E3	11.4401	-1.36015				TNIP2	10.107	0.485411
	CPNE2	9.78491	1.11334				RP11-441O15.3	6.53613	-1.01962
	DST-AS1	6.14219	1.93409				ADGRA2	8.5152	-1.21362
	PDE4A	7.71556	-1.37598				IVNS1ABP	9.09291	0.513357
	PLAUR	9.64131	0.859439				MAP7D1	12.9635	0.475035
	USP36	9.8809	0.87317				FKBP1B	6.46125	-1.24277
	NKX2-5	9.90981	-0.869591				KHSRP	12.0597	0.44698
	PTMS	13.5878	-0.948252				RTN1	10.5973	-0.743492
	EBPL	9.53812	-1.68724				DUS1L	11.086	0.458231
	TMEM135	8.27206	-1.28312				SLC25A14	8.03935	0.663161
	AS3MT	8.45225	-1.28607				TGFBI	6.87049	1.60301
	CCNG1	11.1566	-1.36535				MMRN2	6.84098	-1.144
	VWA5B2	7.58721	1.17536				CLCF1	7.58317	0.735819
	RBM3	11.698	-0.848128				RBM10	11.7619	0.509733
	GABARAPL1	8.17405	1.42988				NSMCE3	8.7572	0.574954
	NEMP2	7.23958	1.51409				ADAMTS7	8.94704	-1.18687
	CH507-9B2.1	7.42685	1.31158				NBPF1	10.4437	0.473675
	NSD1	8.26888	-1.00293				PGK1	14.2426	0.482206
	FAF1	11.1093	-1.15992				GLUL	6.41039	0.964386
	WDR97	6.94975	1.93123				H4C2	12.9131	0.557321
	FKRP	7.20847	1.26436				RHOG	9.16767	0.533273
	TKFC	8.16684	-1.06152				CD274	6.16535	1.1127
	CHCHD6	9.15459	-1.3496				MRPL14	10.193	0.542038
	BMP7	8.93683	-1.71488				DUSP3	10.9556	0.463863
	KCNJ14	9.0103	0.94304				CLN6	8.65756	0.854515
	RAVER2	10.7334	-1.14197				TACC2	10.1968	-0.570827
	UBALD1	9.82969	0.881611				TIMM44	10.7065	0.486517
	NDUFV2	11.5955	-1.00262				CD4	4.85981	-1.53872
	EGFR	10.6301	-0.84697				GLTP	8.11786	0.817048
	MORC4	9.63209	0.927343				SZRD1	13.0648	0.459516
	RABL2B	9.46644	1.10885				AGPAT5	10.4444	0.505408
	TUFM	13.3315	-0.918109				AURKAIP1	12.3185	0.445656
	TUBB4A	8.67832	-1.4282				KLK5	9.48994	-1.28805
	PSMD5	8.43262	-1.03006				FERMT1	10.272	0.570757
	CILK1	8.79467	-1.31231				KIF1C	12.3987	0.697449
	ARRDC2	10.241	0.843318				TPGS1	9.28186	0.602813
	PPA2	9.12269	-1.16643				MRPL38	11.6876	0.443907
	INTS9	7.94385	-1.01918				NOP56	12.3064	0.747227
	C19orf71	8.99455	0.907005				POLR2D	10.6304	0.561933
	CNPPD1	10.1028	0.834184				ITFG1	9.23726	-0.539843
	GATAD1	10.4952	0.853105				GSDME	8.10951	-0.718877
	IARS2	12.8981	-1.12494				PRRT4	5.30918	-1.55691
	NUDT12	9.30161	-1.31082				CCNE1	9.11261	0.885865
	TRIM14	9.15149	-0.887105				H4C8	15.2798	0.607512
	ATP5PO	11.097	-0.916782				ONECUT2	10.3529	1.0836
	NOCT	9.11343	0.912452				GPR39	5.52944	1.2388
	SAAL1	8.80636	-1.11329				P2RY2	5.22485	-1.34449
	DNAJA4	6.28709	1.96872				ETF1	12.1845	0.613623
	CCDC85C	7.75327	-1.12595				DTYMK	10.8698	0.486876
	CUTC	8.46265	-0.978861				SH3BP5L	9.82532	0.489095
	TMEM44-AS1	7.49681	1.22958				PGAP4	5.50172	1.26186
	EEFSEC	9.47948	-0.874157				SLC25A46	9.63714	0.528955
	TSPAN17	11.1298	0.835032				NCBP2AS2	9.81387	0.487426
	RTN4R	9.1212	0.920253				ZFC3H1	10.1291	-0.500588
	HECTD2	6.86225	1.64306				NUDCD1	10.2438	0.492544
	NUP35	7.98536	-1.032				XXbac-BPG283O16.9	7.46171	-0.75097
	ARHGAP35	12.8924	-0.882112				LRRC58	11.2934	0.573556
	IRX5	7.62237	-1.11934				RAB3IP	6.47442	1.48888
	KBTBD6	9.58604	-1.16207				SSR2	11.5296	0.440812
	SMC2	10.5587	-1.18042				RHOBTB3	4.454	1.63681
	MYO10	12.5285	-0.881492				RP11-661A12.8	7.45195	0.759332
	CD9	12.4028	1.10756				CNPY3	10.2998	-0.465611
	SNHG3	15.9746	1.26514				GPAM	9.82345	0.487868
	SPC24	9.03335	-0.980928				HOXB6	10.4302	-1.18774
	HOMER2	8.98562	-0.992705				MAGEF1	10.7795	0.455945
	SLC41A1	11.6866	0.832198				LHFPL6	4.2059	1.93302
	LINC00235	7.67129	1.17028				TMEM132B	8.35808	-0.670233
	SELENOO	10.0634	-0.836714				EXOSC4	9.84818	0.576998
	MAN2B2	11.0167	0.832535				BICRAL	9.08722	-0.542088
	TENT5B	6.75263	-1.47034				GFPT2	6.26747	-0.915204
	GPRC5D	7.04532	1.89349				CTDP1	10.7618	0.511259
	MYPN	11.5747	0.848726				MRPL3	11.7176	0.566501
	HMGCL	9.3383	0.871419				PPA1	11.5575	0.464487
	NBR2	8.51364	0.978116				PELO	9.72817	0.492529
	CREB3L2	6.5312	-1.44103				TXN	12.4072	0.439999
	LSM4	12.0888	-0.944777				CEP44	9.42152	-0.639933
	LRRC40	10.1153	-0.988732				EMC8	10.6718	0.652914
	PPM1D	9.63668	-0.900606				SBK1	8.7504	-0.705772
	SF3B1	11.9952	-0.949033				PSMA3	11.028	0.446977
	PRPF8	13.4978	-0.919588				ANGEL2	10.3236	0.537362
	SRSF9	11.8137	-0.836972				GINS1	10.4411	0.584076
	INVS	8.60684	-0.979854				CHIC2	6.29401	0.924469
	POLE2	8.46296	-1.19706				CTD-3035K23.3	4.44509	-1.84819
	H2AJ	11.2279	-1.3434				CALM1	11.7287	0.443361
	PHPT1	10.8795	-0.825641				SELENOS	8.36942	0.583437
	SHC1	13.8722	0.963237				PLAUR	8.59302	-0.555581
	TGFBR1	8.41954	1.0667				CPOX	9.35296	0.511689
	AC006538.1	7.7026	1.16229				NHSL1	6.99159	-0.878972
	ATAD2B	9.20636	-1.05061				ZNF25	8.06185	-0.649012
	MFSD3	8.70923	-1.40971				DNAJA3	10.3734	0.486146
	SNHG12	10.0493	0.873247				FBXL3	8.85108	0.557297
	SDHC	10.2502	-0.821919				EOGT	7.9856	0.72429
	ANKRD52	11.4696	-0.815712				AC021218.2	6.85178	1.00744
	BCL7C	12.3268	-0.928974				RP11-146D12.2	5.93069	-1.67682
	TINF2	9.23559	0.958943				RTTN	11.4616	-0.467415
	PKM	15.0902	-1.0888				B3GNTL1	8.24397	-0.634402
	ATRX	10.8663	-0.876918				NXF1	9.21121	0.514982
	RANBP1	12.2068	-0.839822				CHD5	10.5376	-0.468474
	HEATR3	10.235	-0.978978				PALM3	7.01867	-1.10457
	SERINC1	12.4725	0.988204				UNKL	9.28948	0.631769
	HEXA	11.5561	0.860876				ATP1B1	9.4614	0.906499
	DTYMK	10.561	-0.812624				THOC6	9.59397	0.494249
	UHRF1BP1	11.5867	-0.821142				AC005943.2	8.67421	0.857132
	SRP14-AS1	6.41026	1.80612				CINP	9.14679	0.530499
	RAPH1	11.373	0.927741				KIRREL1	13.3597	0.449268
	CTD-3222D19.8	6.1503	1.79213				SRD5A1	10.0265	0.488161
	ECSIT	9.27009	-0.939958				DNAJC11	10.5753	0.453669
	NCAPG2	12.0359	-0.831026				POLA2	8.44719	0.688221
	GJA3	9.6665	-1.1519				MRPS10	11.3632	-0.513147
	LINC01203	8.16789	1.69204				WNT7B	4.54352	1.42372
	ANKRD50	12.1889	-1.16354				FIGNL1	9.81777	0.579356
	HSDL2	11.1915	-1.11217				FMNL2	12.2181	0.479812
	RNF224	6.53228	1.92119				EMG1	10.317	0.498844
	MRPL11	10.1404	-0.927636				RIOK3	10.1019	0.474567
	TBRG1	9.50161	1.00206				ENDOG	9.8305	0.618785
	SLC29A3	7.86694	1.12347				TNFRSF12A	10.1256	1.09141
	USP34	10.5716	-0.817632				RFXANK	10.0097	0.493083
	TANC2	12.0203	-1.05023				PXN	12.7847	0.515874
	HNRNPA1	10.2512	-1.52423				GSDMB	6.22903	-1.09475
	RPUSD3	8.90223	-0.899765				NOSIP	10.0851	0.4638
	DPYSL5	8.61236	-1.05198				AATK	7.13836	-1.24068
	SNX17	11.6575	-0.814434				CLPTM1L	12.0303	0.433861
	PEX2	8.68479	-1.40558				ITGA10	6.56224	-1.17826
	NFKBIE	8.69453	1.06324				GTF3C5	11.032	0.443609
	NUP43	9.42877	-0.858302				WDR77	10.4234	0.76677
	CTTNBP2NL	10.2032	0.996842				DAP3	10.0626	0.524358
	SYPL2	7.1595	-1.25929				TIMM50	11.0042	0.450199
	SMARCD2	11.788	-0.840229				APH1A	11.8978	0.436838
	FBXO36	6.58471	-1.5602				EN1	7.07275	-0.871137
	GAPDH	16.7792	-1.37097				SOCS1	6.11191	1.53636
	TPD52L2	12.3993	0.843428				CHMP2B	9.62668	0.522538
	STS	8.53	1.47132				S100A1	6.59973	-1.25659
	MYH3	6.09566	1.83768				LCMT2	8.82999	0.652658
	PROCR	7.78433	1.03326				IFRD2	10.6884	0.44093
	ABHD11	10.4377	0.821146				SERPINA1	5.15661	-1.74005
	LINC01588	9.60493	1.04061				SCG2	8.57478	-0.756128
	TESMIN	8.91511	-0.955989				POLR2C	10.6527	0.619895
	CD2BP2-DT	6.42162	1.6795				POFUT1	11.2973	0.435153
	EXOSC9	8.7067	-1.15154				RNF168	10.4201	-0.464452
	LINC00638	6.85766	1.96202				NIPSNAP3B	4.73429	-1.85842
	RFX5	8.35219	-0.95713				CCNB1	12.5438	0.461713
	MZT2A	9.5982	-0.982886				TTC14	9.6483	0.61247
	CCDC68	9.79251	-0.900331				L3MBTL3	8.71507	-0.689146
	PSMB7	11.791	-0.949875				CCDC9B	10.5242	0.671847
	SPAG1	6.4121	1.76003				CACTIN	10.0318	0.550632
	ZNF623	10.8751	0.809594				H2AC15	11.0377	0.562309
	HOXA1	5.8474	-1.97677				SNAPC4	10.2261	0.487439
	SCO1	11.2558	-0.889239				COL1A2	13.746	-1.09755
	STAC2	5.89695	-1.89703				RIMS3	8.49247	-1.02948
	TACC3	11.1372	-0.899772				VPS18	7.36526	0.660674
	RP11-556N21.1	6.94312	-1.37256				HEATR3	10.6326	0.49816
	CYHR1	10.0336	0.811522				FAM20A	5.91878	-1.30096
	FOXO3	11.0193	0.943531				LRRC37A3	7.74049	-0.934622
	MNT	9.6492	0.883749				HTRA2	9.82297	0.472342
	CCNC	10.6134	-1.00803				AMD1	12.3215	0.588198
	PSME4	11.8639	-0.813537				TSEN54	10.0983	0.473675
	ARL8A	10.7279	0.899049				ELFN1	9.55355	-1.22263
	ACOT2	9.84574	-0.82896				PCYT1A	9.27333	0.538887
	KIF4A	11.3665	-0.858165				ZC3H7B	11.5622	0.461299
	UBR5	9.81077	-0.839572				TOE1	9.11097	0.525027
	RP11-242D8.1	8.94432	0.964799				KLF9	9.49029	-1.14809
	ZNF302	8.96464	1.02045				EEF1AKMT4	9.34798	0.805379
	FAM168A	11.1764	-0.857328				ACAP3	9.6161	0.572145
	DENND2C	7.40654	1.24882				GINS2	7.49358	0.649095
	PPP1R12C	11.4605	0.813021				ANTXR1	9.47645	0.489688
	BCL9	10.452	-0.890206				TXNDC5	13.1062	0.436942
	RP11-73M18.8	8.08851	1.03025				TLR8	5.92912	-1.21397
	CSMD3	8.76331	0.945122				CCAR2	11.4596	0.483023
	NIPAL4	6.29141	1.48588				LINC00525	6.47249	0.896218
	HIBADH	10.392	-1.03697				PLK1	10.4039	0.706395
	MDH2	13.2202	-0.886806				PWP1	9.95542	0.470144
	MGAT4A	8.02736	1.24056				PYURF	9.44284	0.481432
	POLR1H	8.92704	-0.892298				PIGY	9.44284	0.481432
	DFFB	8.11971	-1.39255				KCNN4	10.2389	0.453886
	SLC38A7	8.37379	1.13518				CRELD1	7.89006	-0.976272
	KNTC1	9.31078	-0.832444				NPIPB5	9.07898	-0.72527
	NPC2	11.926	1.06968				C12orf75	7.0962	0.855151
	USP48	9.76952	-0.879959				CMAS	9.97015	0.490353
	LAMC3	6.31519	1.66295				TRIM8	9.15845	0.489642
	ETV4	10.1978	-0.892336				ERO1A	9.88508	0.481598
	TPI1	14.3419	-0.973829				DOC2A	8.3366	-0.831011
	TFAP2A	12.4211	-1.93808				FASTKD3	8.72501	0.602221
	RP11-708J19.1	6.4235	1.58856				DUT	9.77299	0.501109
	TSPAN31	8.04611	1.289				CCM2L	9.252	0.517514
	ORMDL2	7.99685	1.52664				SLC25A32	10.0619	0.500531
	COMMD1	8.79787	-0.897896				RP11-262A16.1	4.66563	1.54732
	CDK6	10.6374	-1.05991				RRP1B	12.518	0.428979
	PRKCD	9.13397	0.991383				ELOVL5	13.2103	-0.513141
	RGS2	5.88879	1.90088				ERV3-1	6.91005	-0.817548
	MRPS10	11.3441	-1.23348				SRSF10	10.599	0.481255
	CHPT1	9.77023	-0.833229				ATXN7L3	11.0151	0.483308
	MELTF	11.4305	0.833592				PLOD1	10.7272	-0.430826
	SLC38A10	9.71759	0.797488				DRG1	8.09718	0.557544
	TRIM35	7.58435	1.04068				PRDX1	14.7019	0.476858
	ZBED3	8.88119	-1.45205				TMED7-TICAM2	8.72767	0.685501
	PRKX	10.6112	-0.791027				POMP	11.4582	0.718227
	MAGOHB	9.08809	-1.18549				PLCD1	6.05628	-1.06347
	PRR7-AS1	7.38149	1.24144				GEMIN5	12.6741	0.429516
	SCMH1	9.99354	-0.834256				WDR1	13.1654	0.442596
	ELAVL1	11.1805	-0.793165				FRMD8	8.20251	0.590539
	MRPL19	9.44753	-1.69481				WNT6	3.95934	-1.98484
	PRKCE	6.59808	1.48057				NAXE	12.3889	0.429987
	RP4-569M23.5	6.60149	1.51575				E2F1	10.6116	0.764664
	PLPP7	6.29995	-1.74388				TBC1D14	11.4026	0.445862
	HOMER1	7.84707	1.20849				DANCR	10.3264	0.884705
	SLC7A5	13.2457	-0.870088				RDM1	6.25589	-0.929303
	ATG13	9.38807	0.861548				MYL6	13.1587	0.524352
	RP1L1	6.98236	-1.32352				PANX1	8.14562	0.754191
	LIG3	9.25013	-1.02572				ZDHHC23	6.61682	1.07767
	MALINC1	7.92993	1.20861				CAMK1D	7.11841	-0.799261
	SUGCT	6.54354	-1.82878				TRIM27	10.7647	0.4395
	CYP11A1	6.5513	1.42283				CATSPERG	6.34163	-1.82835
	MRC2	10.3462	-0.841926				ABHD17A	11.5177	0.430879
	DPH3	9.78164	0.831956				PTPN11	10.8268	0.543784
	IL17RC	9.05079	-0.896546				MBD5	8.43485	-0.649655
	ADAMTS13	8.94069	1.37926				MAP6D1	7.34886	0.73776
	FSTL3	8.42083	0.957344				RUVBL2	12.1982	0.462834
	LYNX1	8.22738	1.32279				B3GLCT	8.67928	0.565496
	RP11-523H20.3	6.59377	1.51577				RPN1	14.0367	0.458822
	SEC14L2	8.63394	0.953115				UTP4	9.68358	0.507386
	PFAS	8.1619	-0.977127				MAPK1IP1L	11.6673	0.431236
	MAGI1	9.16779	-0.984747				PUS1	9.15593	0.653231
	DDX46	11.4962	-0.844452				RP11-307O13.1	4.03963	-1.97508
	EI24	10.8614	-0.819593				ZWINT	10.3677	0.756472
	SKAP2	10.3373	-1.91255				SLC25A22	8.04874	0.60061
	SUFU	9.00618	-0.897751				THBS3-AS1	5.83599	-1.29784
	ZNF181	8.48509	1.18205				REEP4	10.5841	0.450411
	CBY2	5.79131	-1.90844				ZNF266	8.1682	0.609778
	LL22NC03-N14H11.1	7.51639	1.16755				FBXL19	10.9855	0.433694
	CEP44	9.54501	-1.0748				FIBP	9.5091	0.48454
	RP11-327P2.5	6.92918	1.35829				HOXB-AS3	8.38566	-1.22709
	RCC1	11.1848	-0.912135				NIP7	9.81118	0.502231
	DDAH1	11.0217	0.923421				FXYD6	4.53602	-1.43085
	SRP72	11.2626	-0.937883				RCC1	11.5433	0.486975
	SH3BP1	8.93257	-0.962357				TAF5L	10.1567	0.647748
	SCP2	10.7344	-0.860834				KIF26A	10.8795	0.499359
	FGFR2	8.17831	-1.06515				MCRIP1	9.92518	0.461322
	RASA3	9.58708	-0.829294				ADAP1	8.20502	-0.674294
	HNRNPA2B1	14.9302	-1.58718				KRBOX4	8.61895	0.623486
	BPNT1	9.05536	-1.01947				PAQR7	9.46427	0.613486
	COPZ1	10.5332	-0.805022				FADD	9.77437	0.471631
	NECAB2	6.44405	1.71124				COA3	10.0493	0.468611
	WBP1L	10.4873	0.807562				PTTG1	12.1465	0.424031
	MDN1	11.7912	-0.948885				UQCC3	9.16747	0.51219
	OTX1	7.32618	-1.29599				CCNQ	9.06389	0.668687
	GDF11	9.31336	1.09187				GAS6	9.0027	-0.708485
	IMMT	12.3779	-0.87598				BLCAP	7.75134	0.612713
	BCAR1	11.5689	0.820976				TTLL12	11.7489	0.62245
	METAP1	8.23281	-0.890835				H3-3A	13.3971	0.433441
	S100A10	12.2364	-1.44961				VEPH1	8.10122	0.641322
	CD63	11.7029	1.34351				GSN	13.2285	-1.30738
	RGL2	10.1359	0.792984				CCT3	12.8682	0.539218
	LNCAROD	8.69542	1.019				SCARNA2	12.4612	0.421858
	COPS5	10.0927	-0.795885				KIF4A	11.7055	0.502005
	RP11-252A24.3	7.43069	1.46232				UHRF1BP1	11.4416	-0.429225
	CC2D1B	10.533	0.803359				CAMK2B	6.78117	-0.942628
	EME1	7.93674	-1.0286				RIOK2	8.24734	0.660589
	SLC17A7	6.55318	1.55706				RP11-253E3.3	9.50742	0.689752
	EXOC7	11.33	0.794228				MYSM1	10.494	-0.442806
	SLC16A11	6.06333	1.78659				SRSF7	12.6322	0.429716
	HPDL	8.34156	-0.963363				SURF4	13.4255	0.439359
	NKILA	6.24013	1.85398				TXNL4A	11.6572	0.423609
	ZNF674-AS1	8.7154	0.918542				CGB7	4.24223	-1.702
	LIX1L	12.2058	-0.972185				PSMB3	12.0707	0.418024
	CCDC127	9.93766	0.899426				NR4A1	5.64354	-1.89377
	CDK16	11.4131	-0.807983				MSL3	9.44066	0.497997
	SENP7	8.84084	-1.31656				ILKAP	9.69408	0.469062
	FAM120A	11.6263	-1.02547				HNRNPA0	12.7226	0.422931
	ARHGAP12	11.7824	-0.887619				RECQL4	9.45682	0.543942
	SLC2A3	7.56889	-1.24223				PHF19	10.7477	0.436177
	SHPK	9.63172	-0.90791				RP5-1180D12.1	5.55279	1.14234
	RAP1GDS1	8.20631	-0.925584				SLC35D2	9.53966	-0.48524
	TNIP2	10.5977	0.784925				JUP	7.72235	-1.02301
	SLC27A5	8.93129	-1.55133				MRPL57	10.5758	0.485095
	NEK6	10.4194	-0.918991				PVR	11.2521	0.450978
	LINC00165	7.42535	1.1572				CHEK2	9.82814	-0.51026
	SSH3	8.75521	-0.959658				PEX6	9.61203	-0.601629
	HECTD4	11.1571	-0.843522				TBC1D10B	10.6662	0.427236
	COPS4	9.79824	-1.04155				STS	8.05648	1.20473
	HINFP	8.17944	1.05539				URB2	10.1852	0.561977
	C2orf69	10.4279	-0.872283				RAB35	10.0169	0.770549
	ARRDC3-AS1	8.88841	1.19096				STX3	7.50272	0.810762
	SPINT2	9.39629	-1.10322				HSP90AA1	14.8893	0.695619
	ECI1	10.3264	-0.824031				NPM1	16.1606	0.538458
	NDUFC2	9.89792	-1.14288				GAK	9.39886	0.525818
	SLC25A29	9.52317	0.814232				KDM1B	9.68293	-0.474149
	PSMD6	10.5517	-0.777522				STX1B	7.7931	-1.14775
	RMC1	9.90637	0.819463				IL6ST	10.8117	0.554686
	WARS1	11.8597	-1.1101				RHEB	11.0584	0.425592
	FBXO10	8.4506	1.14713				N4BP2L1	6.8062	-1.69385
	CCT8	13.2377	-0.913629				RCC2	13.0232	0.469595
	CLPB	9.12064	-0.93237				MIR222HG	7.61241	0.667781
	MMRN2	7.15504	-1.1963				EI24	11.1435	0.426646
	SNAI3	8.09855	1.01279				ADAT3	7.59647	0.672373
	FTO	10.6708	-0.797586				IFFO2	7.67759	0.805672
	BIRC6	11.8089	-0.860283				LRP8	10.4017	-0.445273
	MEF2A	9.64083	0.914758				GUCD1	10.0788	0.452809
	C20orf27	11.2863	-0.97394				DMBX1	7.49964	-0.720011
	CACYBP	10.4369	-1.12673				CTD-2066L21.3	4.21176	1.79186
	NME1	12.1999	-0.794492				SPTBN2	9.63027	-0.82678
	ACTB	17.1073	-1.38163				RNASET2	9.85025	-0.490143
	NANOS1	7.22955	1.61298				ATP5MJ	10.9973	0.611736
	HAUS1	9.04276	-1.03463				MID2	3.9978	1.99916
	SYDE2	8.22869	0.99469				NOX3	4.32951	1.68173
	CDC23	8.09078	-0.920295				YIPF5	9.97857	0.528221
	HSD17B4	11.1045	-1.0995				FLNC	7.8515	-0.653474
	SRSF2	12.134	-0.809702				RP11-265D17.2	6.58208	0.867356
	EHBP1L1	10.0057	-0.845746				RP11-138A9.2	6.17229	-0.990159
	GBA2	10.1724	0.792645				LINC02154	12.6782	0.66346
	ARMC2	7.31534	-1.74706				SNAPIN	8.98124	0.511676
	NDUFA13	12.2305	-0.79522				TSPYL4	10.2181	0.440121
	HNRNPDL	12.1659	-1.05414				CNN2	11.2951	0.414771
	SRGAP2C	9.73114	-0.972691				P2RY1	4.07846	1.83914
	KHNYN	11.0149	0.791178				C16orf91	8.33284	0.57574
	H3C6	8.57339	-1.41325				ACP1	9.70108	0.459314
	ARHGAP27	9.98955	0.871659				SEZ6L2	10.7263	-0.908341
	RASAL2	11.9437	0.804449				HACL1	9.10999	0.512863
	TMEM256	10.035	-0.790148				NCK2	8.34919	0.573489
	ZDHHC12	8.80081	-0.865405				IRF9	6.33344	-1.11881
	ARHGAP27P1-BPTFP1-KPNA2P3	8.64464	1.93715				ATP5MC1	10.4217	0.431459
	PRKAR2A	8.70647	-0.915597				CCDC88A	11.3427	-0.453319
	LINC01010	9.90849	1.08504				SKI	12.0068	0.413727
	NUSAP1	11.645	-1.15694				AP1S2	8.9945	0.544278
	HSPB1	14.1731	-1.21547				RFC2	9.87358	0.44519
	MARVELD1	10.3515	-1.05018				SNRNP25	9.20551	0.486596
	DTD1	9.83207	-1.16221				CD68	7.04645	1.29422
	ASH2L	9.70194	-0.8258				RP11-67K19.3	4.32981	-1.74454
	VASP	11.2133	-0.809183				RBM8A	11.7887	0.418293
	ZFP64	9.15783	-0.855215				RPF2	10.8833	0.450815
	CCDC34	8.35453	-1.90762				PLPPR3	11.6708	-0.769274
	COL26A1	6.87461	-1.3721				SNRNP40	11.1181	0.414377
	CAV1	9.93704	-0.877631				ZFAND4	5.80122	-1.2989
	CAVIN3	8.10002	-0.97604				LMO4	7.84375	1.15622
	CSGALNACT1	6.77515	-1.58028				FLJ12825	5.02318	-1.37108
	KCTD7	9.61105	0.95386				GNPAT	10.9689	0.422319
	LSR	8.56949	1.22057				RAN	13.6091	0.434831
	S1PR5	8.49055	-1.27789				ELF4	9.94518	0.50798
	SMPD3	6.04025	1.69319				USP22	11.5776	0.411432
	PKN2	10.9523	-0.799188				ZNF391	7.08047	-0.829194
	BCAS1	7.12294	1.39316				GGT7	5.89636	-1.14596
	PTP4A3	9.44798	-0.977599				MAP2	8.8239	-1.2887
	KIF15	9.23515	-1.12069				PIANP	7.0438	-1.57287
	ANKRD13A	7.67715	1.05677				ELK3	7.61409	0.610891
	KRBOX4	9.11454	0.933438				PTPDC1	8.59766	-0.54045
	LARGE1	7.95351	1.26715				CARD10	9.85116	0.783755
	FLYWCH1	8.98567	0.831016				SLC2A1	8.72383	0.59005
	DNPH1	10.8112	-1.1676				HOXB-AS1	6.14941	-0.995092
	MAPK7	8.02561	1.059				CDC20	13.2581	0.855576
	C1S	8.08514	1.19506				MAPK8IP2	9.10894	0.779992
	DAAM1	8.37998	1.22418				SOCS3	8.10821	-0.768524
	TM7SF2	8.60333	-1.13962				ARL5A	9.56296	0.516609
	CDK9	10.3175	0.773366				TRIAP1	8.74615	0.853651
	AC068580.6	6.67254	1.53158				STK39	8.54993	0.618233
	WNT6	6.17859	1.78129				RTL1	6.16454	-0.970146
	PDS5B	11.3033	-0.974961				TMEM67	8.40382	-0.695521
	MLLT10	8.9745	-0.958124				POLR2E	12.2602	0.53135
	CEBPA	10.0269	0.978917				CSK	9.89018	0.444363
	PAXIP1	10.5135	-0.898593				CTBP2	11.4944	0.416286
	PREP	10.5954	-0.895238				LINC00221	5.88785	-1.18553
	RAB11FIP5	11.4641	0.771482				PGP	9.01867	0.635929
	SDHB	10.8323	-0.749228				ABCB6	6.81791	-0.818384
	GPR3	9.17654	0.835721				PLRG1	9.17114	0.499416
	EGFL7	11.3665	-0.765815				NFKB2	11.179	0.413849
	CAT	8.85626	-1.13407				EIF4G2	10.8223	0.705766
	CEP192	10.4856	-0.856294				CCDC136	7.26734	-0.778181
	NT5DC3	8.2293	0.941623				CLCN6	9.31754	-0.492149
	AP3B1	11.8062	-0.921857				CDC42SE1	10.9126	0.45283
	DGCR5	9.71638	0.850084				GCH1	7.85849	0.609173
	LAPTM4B	12.1634	-0.898424				PARP16	7.54268	-0.682388
	NARS2	7.53361	-1.09807				HAP1	7.11483	-1.28655
	KCTD9	9.83942	-0.946039				BTNL9	6.35656	-0.881753
	NRARP	10.0037	-0.839939				UCK1	9.43849	0.503639
	PARD6G-AS1	8.06644	0.983245				DDX20	10.1514	0.444166
	PLEKHA4	9.07915	-0.847542				SAC3D1	9.49593	0.586073
	RABGGTB	11.1866	-0.773806				DICER1	10.6284	0.53326
	SNRPN	9.88611	-0.832271				ECM1	6.59355	-0.982087
	H2AW	11.3006	0.760728				DEPDC1B	9.74219	0.50412
	BIK	6.40873	1.5801				PTP4A3	8.93414	-1.32348
	NME7	7.87362	-1.05177				GPR162	8.3857	-1.11583
	UXT-AS1	7.33385	1.42544				LINC02163	4.45289	-1.92414
	RBM26	11.4187	-0.768056				PHLPP2	9.66187	0.45725
	ANKHD1-EIF4EBP3	10.2541	0.974295				ZEB1	10.2188	-0.73426
	SRXN1	11.9629	0.773683				GALT	6.94355	-0.789083
	EEF2K	10.2368	-0.787849				KLF6	12.2896	0.409001
	KCTD3	7.42273	-1.07541				JUNB	11.0523	-0.631144
	TTC37	9.56676	-1.11405				PCOLCE	6.27275	-0.917963
	TNS3	10.3963	-0.755603				KCNA7	4.71982	-1.50301
	GCSH	9.46509	-1.59162				KLF11	7.66344	-0.9574
	MRPL37	11.959	-0.923517				CTSC	13.6088	0.642393
	SDHAF3	8.57298	-1.53069				KRT16	5.10645	-1.73028
	PRUNE1	9.45057	-0.834763				TMEM14B	10.4009	0.59336
	LCLAT1	7.45803	-1.10424				KCTD2	9.73285	0.46172
	ABCA4	5.34691	1.97593				BIRC5	9.38607	0.642669
	PWP1	9.6633	-0.795942				HOXB8	10.3709	-0.995979
	RSBN1L	9.30042	-0.833443				WIZ	11.8851	0.42062
	YARS1	12.8664	-0.810507				RC3H1	11.4568	0.423899
	FANCM	8.35138	-0.996046				ZNF410	9.37412	0.487368
	BCS1L	9.34503	-0.820527				TMEM94	7.75447	-0.601285
	RP11-805F19.3	6.13559	1.60937				GALNT16	5.22274	-1.40228
	BZW2	11.2963	-1.10853				PREB	10.0974	0.608681
	HIC1	7.45204	1.14123				SLC19A1	10.6179	0.447065
	MORF4L1	11.0059	-0.862119				HMGXB3	11.5226	0.409698
	CSPG5	8.13107	1.09075				EMC6	9.88151	0.582223
	SSRP1	10.561	-0.866342				MCMBP	11.9067	0.543861
	ZNF425	7.69042	1.34279				PRR19	6.67542	0.848333
	MARCHF2	8.80174	-0.864828				CYTOR	10.5608	0.465527
	TCAF1	9.11457	-0.851227				PKP2	6.01522	1.00778
	B4GAT1	9.0738	-1.44964				TFIP11	8.73144	0.517233
	PPA1	11.2147	-0.903152				ARMC6	9.77714	0.559384
	ACACB	8.43451	-1.3956				TMEM203	10.1328	0.437799
	APLF	6.66168	1.38911				ZBTB46	8.52213	-0.581498
	LARS2	9.8463	-1.14133				DRAM2	9.84245	-0.453061
	KLF9	10.0221	-0.766436				MICB	7.10889	-0.751644
	SH3PXD2A	9.4608	0.94165				LTO1	7.16186	0.712721
	OPA1	12.8175	-0.823328				POLDIP2	12.1327	0.414789
	PRIM1	8.81478	-0.85545				TMEM109	10.4701	0.504995
	NUDT14	8.96923	0.828626				MITF	5.01381	1.33873
	AL022344.7	8.7324	0.93799				TBC1D4	8.17619	1.38515
	SYT11	6.79586	1.36433				TRIM46	7.06721	-0.899604
	UCP2	7.26832	-1.20121				ETS1	9.67423	1.00977
	FDXR	10.4393	-0.752898				ZNF587B	8.47151	0.791115
	DHX29	11.2061	-0.854783				RP11-357H14.17	3.68732	-1.56223
	PRDX3	12.4218	-0.964131				EHF	9.9633	-0.714966
	GNAI2	12.3806	-0.780965				SPDYE10P	7.62305	-0.823377
	HNMT	6.9646	-1.40683				TST	9.49081	0.54621
	YWHAQ	14.8437	-0.974751				TSPAN3	10.8717	0.452332
	CAND1	11.3847	-1.0388				PSMG1	9.88337	0.63902
	DDX1	11.9018	-1.05372				SAMD4A	8.48005	1.49155
	OTUD6B	8.64132	-0.948871				PRKAA2	6.13237	0.989032
	PIGX	9.59182	-0.967364				COMMD9	8.18991	0.582522
	LAS1L	11.5638	-0.761719				PSMD11	9.46279	0.518323
	NDUFAB1	10.5222	-1.0273				PRPS2	11.5996	0.466079
	NUP160	11.3127	-1.01661				MFN1	10.7512	0.423003
	POC1A	9.74186	-0.772716				SRXN1	11.6015	0.733004
	AMMECR1	9.1198	-1.14544				NIT2	8.06187	0.597981
	REEP4	10.3176	-0.764626				GPN2	7.61458	0.81209
	ID2	9.59611	1.63441				GBP2	7.19563	1.3005
	ZNF408	8.71464	0.884137				SLC17A7	4.71872	-1.43676
	WDR41	8.32714	-0.902353				FBLN1	7.33301	-0.82502
	SKI	12.5335	0.784997				CARMIL3	5.88693	-1.03235
	VAMP2	9.41272	0.790821				SLC2A10	7.86429	-0.939099
	ANAPC11	10.3288	-0.971369				TIMM8A	9.36866	0.492655
	PDLIM1	6.60281	1.45064				FPGS	10.9174	0.421153
	ADORA2B	9.55082	-0.78717				TNRC6B	11.8193	-0.709479
	MRPL3	11.1838	-1.1831				PPM1A	9.61006	0.576796
	ROGDI	6.97453	-1.62556				UQCRQ	12.4011	0.406195
	KNSTRN	10.2834	-1.00642				NSMCE1-DT	3.75417	-1.7597
	KIF13B	9.15465	0.868552				TPRA1	10.3988	0.42874
	MSH6	12.4991	-0.797243				CPSF6	10.9933	0.456098
	NPHP4	10.0862	-0.772548				LCORL	9.58679	-0.653266
	MYCBP	8.88639	-0.922478				ALDH1L2	5.65822	-1.38678
	DLGAP3	8.0475	0.965976				SUSD1	8.76387	0.521024
	SERPINH1	11.2268	-0.738503				RP11-248G5.8	7.38352	-0.682915
	PLSCR1	6.65934	1.41118				PEX1	9.70774	-0.469711
	TP53TG1	8.08431	-1.29621				GATD1	8.78528	0.523487
	C2	6.15257	1.82603				ZFP14	7.14496	-0.949435
	LRWD1	9.57657	0.762684				FOXP4	10.8875	0.433028
	TMEM39B	9.26858	-0.844949				SPPL2A	8.91378	0.597266
	C1orf226	8.66069	-0.883723				TARS3	7.67452	0.858693
	C22orf23	7.8762	1.33069				SPATS2L	10.8287	-0.650673
	MTMR4	10.7078	-0.771333				KTI12	8.93127	0.504619
	UBL3	9.13989	0.958724				SAPCD2	12.0736	0.669902
	ECHDC2	8.8316	-0.877037				BHLHE40-AS1	4.73508	-1.49939
	DMWD	9.40484	0.796788				MRPL15	10.3311	0.551851
	EPC2	7.37613	1.02964				PLIN2	8.1532	0.523957
	PLPP1	10.0559	-1.21807				TP73	6.97099	-0.892695
	FCHSD2	8.58525	-1.19384				SLC66A2	10.0084	0.43176
	LINC01080	5.44058	1.998				MAP2K2	13.3702	0.410043
	SLC39A10	9.73254	-0.770624				UBA1	13.4918	0.410914
	NTN1	9.18382	0.797203				RPS6KA5	7.76786	-0.656396
	NEIL3	8.65477	-1.0145				RP11-149I23.3	11.0655	0.423371
	NDUFS2	12.3424	-0.773216				CD59	10.1843	0.450472
	GPI	11.6718	-1.25524				GUK1	11.5756	0.399473
	MIF	13.7091	-1.34252				HSD11B2	4.8551	-1.41564
	PRR12	10.9912	-0.745053				SPC24	9.42832	0.490688
	TAF11	9.63135	-0.89522				TONSL	10.215	0.418357
	COL17A1	10.4676	0.77078				TSIX	8.06652	-0.604342
	SCAI	7.9295	-1.08338				WDFY1	9.26349	-0.538142
	COMTD1	8.38222	-0.911421				HK2	11.4826	0.4613
	CDCA7L	8.11424	-0.900992				TUBG2	8.83472	-0.513405
	SEC23A	8.76482	-1.07428				CD320	11.7202	0.397882
	SLC5A2	5.86434	1.85765				UBIAD1	8.41303	0.524738
	CHIC2	6.78005	1.21971				PPFIA3	9.06582	-0.514928
	CCND1	11.2788	-0.746043				CMB9-76D16.1	3.87508	-1.91334
	QARS1	10.1127	-1.09411				TPRG1L	9.67455	0.447406
	ARF5	11.4101	-0.746373				CH507-9B2.1	6.82809	0.792715
	CHAC1	8.40335	0.886894				SEMA4B	8.25783	-0.540084
	CLASRP	10.0468	-0.77007				STAT2	9.97439	-0.633675
	KCTD18	9.12035	-0.802363				DNAAF3	7.67099	-0.739491
	IMPDH1	11.5528	-0.750692				SELENBP1	7.38194	-1.65186
	RAB3IP	7.06196	1.98749				CSF3	7.99351	0.621614
	ASAP1	10.633	0.833895				RPA2	9.41509	0.458116
	TSFM	9.36303	-0.828254				LINC00174	8.00791	-0.757098
	TANGO2	9.84326	0.902203				ZNF324	9.37535	0.580273
	WDR3	11.1461	-0.998357				RP11-152F13.10	6.68296	0.819527
	FLCN	10.0136	1.35428				MMP28	4.30351	-2.14962
	CYB561D1	7.40316	1.13235				LPCAT4	9.31748	-0.469657
	PSMB6	11.6552	-0.898094				SLC35E4	8.14554	0.556622
	HEBP2	8.79531	-1.12314				CRK	11.969	0.403228
	PSPH	9.78461	-0.925572				EGR3	4.95763	-1.42588
	PTBP3	11.236	-0.819223				KCNJ14	8.46679	0.537165
	HAUS6	10.2712	-0.81977				TATDN2	10.681	0.481456
	ATF6B	10.7946	-0.739673				C6orf118	6.04102	-1.14261
	KEAP1	9.68148	0.745353				ORC1	9.88892	0.616209
	MAPKAPK2	11.5627	0.795268				ANXA1	13.8975	0.593203
	DBT	9.34265	-1.14299				CACNG6	7.72146	0.641013
	LHFPL2	9.99595	0.927132				PDCD2	10.7902	0.410219
	RP11-431K24.1	7.77376	1.05944				ZSCAN30	7.48579	-0.693087
	STRA6	10.412	-0.776671				CHML	6.87654	0.74386
	TNFRSF21	8.57178	1.08163				PER1	9.50018	-0.744898
	PRNP	14.8145	0.953811				FGD4	5.65917	-1.12056
	KIAA1217	8.19281	1.1672				AP000221.1	3.50169	-2.49451
	C1orf216	10.6503	0.737722				ANK3	7.03798	-2.25827
	EXOC3-AS1	8.40074	0.915166				NOL12	8.38092	0.543877
	FLNC	9.13372	1.22983				NUBP2	9.55846	0.506318
	MKI67	13.2976	-1.52743				NUCB1	10.4349	-0.600758
	ZRANB3	8.91603	-0.904459				PYCR2	10.8056	0.436203
	CENPT	8.89342	0.956125				TMC2	5.69186	-1.18739
	EMP1	11.2399	1.40668				FAM118B	7.90686	0.572924
	ZBTB43	10.3118	0.967682				CD27-AS1	8.5843	-1.16405
	FAM89B	10.0642	0.752085				BRWD3	11.116	-0.580797
	STARD8	9.72073	-0.769112				RP11-574K11.24	6.6088	-0.829172
	PDK3	9.61193	-0.868602				TARDBP	10.8805	0.513346
	TARBP1	11.0681	-0.732784				DBP	9.91339	-0.837711
	CLDN15	8.11895	0.956903				GLRX3	12.5761	0.398128
	RPIA	10.1921	-0.748015				ANKHD1-EIF4EBP3	9.72024	0.588425
	SERINC2	8.47475	0.970702				TFEB	7.25236	-0.706764
	LBX2	8.43605	0.927099				ZNF583	5.71756	1.68164
	HELLS	11.5611	-1.0893				KRT13	5.10131	-1.32752
	MBLAC2	8.45458	-1.67256				LINC01232	6.88254	-0.862744
	NFKBIB	9.28555	0.794571				MAN1A1	2.85175	2.57391
	PYGL	12.3777	0.789359				GDF15	5.67766	-1.35639
	TMEM251	9.88745	1.12149				RP11-624L4.1	5.18609	-1.27634
	LPCAT4	9.24255	-1.30131				ZNF283	8.57264	-0.899419
	HSPA2	6.40431	-1.64734				KCTD5	9.54772	0.449877
	PPP2R1A	11.4662	-0.731178				FKBP5	10.9956	-0.421691
	ZNF852	7.91582	1.02433				PEPD	10.6937	0.406453
	SLC25A5	14.0058	-0.963358				APEX1	10.8155	0.468138
	RPE	9.61552	-0.774754				GLDN	4.22003	-1.70912
	ESRG	7.85667	1.24535				RP11-347I19.7	5.78947	-1.08016
	NPPC	6.0757	1.97931				RP3-329A5.8	5.75293	-1.0245
	GALNT7	7.36112	1.19163				AIF1L	9.18411	-0.557746
	HYAL3	7.55181	1.25638				GJB2	5.10304	-1.42529
	TXNRD1	13.7452	0.850725				H4C4	13.2223	0.462368
	YKT6	12.0457	0.752712				SPRYD3	8.54387	0.502913
	UBR3	10.6316	-0.807598				GDPD1	5.4247	-1.68903
	NDUFB11	12.7056	-0.777496				PPP1R12C	10.9182	0.410546
	FAM131C	7.6276	-1.02489				SLC29A4	10.2587	-1.0248
	ACADSB	10.2166	-0.942091				FHL3	8.27804	-0.574645
	EFNB1	9.9482	0.753174				RREB1	10.531	-0.463767
	COX7B	10.0808	-1.38408				SCAF1	9.37441	0.440298
	DDX11-AS1	8.26608	1.18994				SRF	11.4785	0.394134
	CTD-2319I12.4	7.04993	1.45652				GAREM1	8.51071	0.981126
	AC068831.18	8.35742	-1.09586				UTP3	9.7524	0.53034
	CACHD1	11.0589	0.729963				RASA4	4.5737	-1.70852
	TANC1	10.654	-0.727304				YRDC	10.1767	0.514282
	TTLL4	8.26774	-0.88903				RNF7	9.31077	0.665859
	SORD	9.93416	-0.802965				PECR	7.87798	-0.682738
	RP11-334C17.5	7.12679	1.57957				CDK6	10.33	-0.992689
	PIMREG	9.56188	-0.765508				CHRNA9	2.15847	-3.1282
	ZMIZ1	10.6133	0.725542				ADIRF-AS1	8.71205	-0.611358
	MT1X	12.7761	1.12847				ILVBL	9.89498	0.463047
	ATF7IP	9.04064	-0.961889				RNF169	9.55032	-0.428593
	EGR1	13.3051	1.06989				CREB3	8.78642	0.498538
	MANBA	9.38562	0.954879				SERTAD1	9.22137	0.472076
	RAD21	10.2251	-1.06335				FAM83D	11.2338	0.700526
	CYSTM1	9.78678	1.04634				TOMM34	10.9924	0.400037
	DAZAP1	12.693	-0.771541				MCAT	8.56488	0.526497
	CAPRIN2	12.3624	0.785138				CWF19L1	9.91776	0.435839
	RP11-412N9.1	11.4399	-1.59788				AURKB	10.7197	0.449722
	CLNS1A	11.0797	-0.855201				TRAF2	8.48782	0.50311
	ANP32E	10.5802	-1.05075				GPSM3	4.64794	-1.54286
	SLC25A12	8.5777	-1.21761				ST3GAL4	8.69075	0.529245
	FECH	10.5878	-0.786581				SLC35C2	9.852	0.461386
	TEPSIN	7.8824	0.968885				AP1S1	11.1129	0.395133
	PNP	9.76405	0.731714				SDC3	11.3355	-0.395698
	NSD2	13.4622	-0.844274				PHLDB2	13.0146	0.858497
	SMAD3	8.98174	0.785655				PI4KB	9.63148	0.433844
	FAM102B	7.56874	1.14152				GSPT1	12.4396	0.391951
	LRRK1	9.90138	0.90289				KLF2	11.2083	0.454749
	DLX1	7.54074	-1.09382				CXXC1	10.3985	0.421348
	MICALL1	10.8714	0.723378				IMPDH2	12.6774	0.391635
	CBX1	9.84246	-1.08226				GALNT10	10.5441	0.602208
	MTCH1	12.7953	0.772237				SLC45A3	8.52642	0.520299
	ZNNT1	6.02445	1.6689				PTPN20	7.03331	-0.81796
	EFL1	7.13068	1.10428				JOSD2	9.82621	0.441385
	RPUSD4	9.58127	-0.877097				CKS1B	11.57	0.424208
	NDUFS8	10.6646	-0.720216				STARD8	9.5402	-0.448311
	BZW1	12.1616	0.760352				REPIN1	11.4085	0.391598
	C1QL4	8.32024	-0.880109				ERBB3	8.1962	-0.972957
	INTS5	10.4691	0.728743				BORCS8	7.66468	0.626684
	TMEM127	10.6152	0.765266				CH507-528H12.4	8.85051	0.510032
	PRPF38A	10.6215	-0.817796				CH507-513H4.7	8.85051	0.510032
	NPW	6.66581	1.5744				CH507-528H12.3	8.85051	0.510032
	FSBP	6.636	-1.4244				UGT1A8	1.72687	-3.66592
	WDR55	11.3803	0.727404				EXOC6	8.64935	-0.590063
	NUP107	10.8252	-1.00626				POLR3K	8.73006	0.637197
	RMDN1	8.39477	-0.910119				RNF187	12.17	0.474914
	NUAK2	8.29374	0.915701				CRY1	8.99118	0.483787
	TMEM38A	8.33936	0.862539				DOLK	9.24113	0.499842
	PARP14	9.73174	0.794612				STK11	11.4593	0.393657
	XXYLT1	6.75335	-1.37691				SNHG10	9.60052	0.478642
	CKAP5	10.16	-0.817991				PHKB	9.45369	-0.448928
	SP140L	8.02929	1.00843				PIN1	10.413	0.411565
	PACS2	10.6138	0.733999				MED26	7.01001	0.783788
	IDUA	7.91071	1.36685				CDR2L	11.1191	0.56256
	TRIB3	10.1858	0.716579				SETD5	11.0133	-0.426837
	GOLGA8A	9.65362	1.07039				C12orf66	7.65252	-0.62444
	RBMX	12.7518	-0.939305				RP11-237N2.1	4.33612	-1.42486
	UBE4B	10.4952	-0.725467				CAPN15	9.1516	0.451146
	ZBED8	8.48565	0.876059				FKRP	6.6187	0.762924
	NUCB2	10.289	-1.44807				HDAC7	7.75423	0.601577
	USP18	7.53377	-1.05484				LYN	11.6451	0.516565
	TUBGCP4	8.05494	-0.874315				PIMREG	9.81941	0.43137
	CEP78	10.4064	-0.744462				EXOC4	11.1298	-0.405995
	PIM2	9.79571	-0.73698				RFLNB	11.163	0.45303
	PPP2R5B	7.00787	1.13478				SPDYE3	4.77582	-1.37206
	PMAIP1	8.30429	0.915531				SETD1B	10.608	0.406569
	BRWD1	9.69219	-0.735285				SSNA1	9.49891	0.552716
	MTHFD1	12.6982	-0.871231				RP11-73M18.7	6.0545	0.989784
	MBOAT1	7.03326	-1.46058				IL1R1	10.139	-0.830308
	VDAC3	10.2949	-0.704013				RASSF8	10.1541	-1.11731
	IKZF3	5.28883	1.64177				SF3B5	11.2535	0.694734
	ZNF329	9.78447	1.12901				MIEF1	10.2726	0.41235
	CDK5RAP1	9.65604	-0.748522				RP11-10N23.2	4.89978	-1.3039
	GTSE1	10.5407	-0.720109				GJC1	10.8321	0.438844
	ASCC1	9.07893	-0.842422				RP11-344B5.4	2.46655	-3.73929
	DDX47	11.788	-0.728982				ZNF484	8.59413	-0.622677
	PGAM5	11.0001	-0.726317				SERPINA3	12.6987	-2.56149
	RABL6	12.793	-0.765024				CHST2	7.48138	0.630411
	RP11-439E19.10	6.04153	1.66913				PSMB1	12.3843	0.454909
	AC139100.4	5.66752	1.84318				SLC25A19	8.15353	0.623289
	CAPNS1	12.8451	-0.77486				C6orf62	11.7494	0.457317
	BCL3	9.60968	-0.748861				NYAP2	5.20907	-1.19448
	HMGB3	9.54273	-1.36365				MSX1	7.90307	0.799007
	UHRF1	12.5848	-0.755681				PINK1	10.6105	0.399717
	EMB	5.84407	1.64703				SSR3	10.4355	0.410803
	DNLZ	9.02791	0.804343				FGFR2	8.02847	-0.683544
	PANO1	7.45831	1.08927				MAFF	9.36356	0.509994
	SLU7	8.49533	0.807114				ALPK1	7.2846	-0.966519
	TPR	11.7149	-0.751011				TICRR	10.6525	0.405489
	RP4-781K5.5	5.60044	1.93204				PKD2	7.06952	0.724839
	BMERB1	9.54397	-0.736419				ATP6V0D1	10.2001	0.408487
	ZFP14	7.20107	-1.51786				SDK1	7.94214	-1.59619
	HMGN3	8.45497	-1.93286				AKAP8	10.545	0.459025
	DECR1	8.52074	-1.64426				DMC1	4.72009	-1.55116
	WDR88	6.78022	1.29819				GMNN	9.48351	0.433952
	NIT1	9.63703	0.755244				TRNT1	9.50743	0.521538
	CAP2	9.17237	-1.15436				ADAM11	8.92506	-0.500447
	DCBLD2	10.3963	0.805674				GHDC	8.92042	-0.722823
	USP13	6.35174	-1.61655				CITED4	8.66714	0.501115
	SPRN	7.31688	1.78967				OTX1	7.28823	-0.691226
	NPLOC4	9.84651	0.791564				MCPH1-AS1	6.64857	-0.872494
	INTS8	8.90534	-1.24595				WLS	5.64645	1.05482
	UNC13B	10.4083	-0.716563				ADAM15	11.7981	0.385504
	JADE1	9.32427	-1.0278				HOXA1	5.73515	-1.52242
	CLIC1	13.3789	-0.795817				INHBE	3.69292	-2.52649
	SEPTIN3	8.7971	1.07257				CTXN1	11.4	0.388367
	LINC01569	7.56935	1.53183				GON7	7.27186	0.682116
	GGN	5.87839	1.8372				CH17-353B19.2	6.59471	1.29544
	HELZ	9.38344	-0.796464				DEXI	9.36251	0.463651
	CRYZ	10.2445	-0.928633				PCED1A	8.31054	-0.731934
	SOX8	10.2883	0.721444				SUGCT	6.56035	-1.11516
	CEBPB-AS1	7.16224	1.17053				PAX6	8.2428	-0.652401
	MCHR1	6.15762	-1.76807				VIM-AS1	6.28222	0.990795
	RP11-723O4.10	5.57018	1.86024				WASF1	9.61158	0.466412
	FAM126B	10.7238	-0.865495				CARMIL1	6.72953	0.803601
	PDHA1	11.0145	-1.09532				DPH7	9.92791	0.425886
	LRRN2	6.4748	1.37078				NAA20	10.3975	0.573079
	CLDN9	6.48496	1.69694				FAM83H	11.6451	0.385299
	NCOR1	11.5393	-0.793791				TXNIP	11.0252	-0.790632
	NBPF1	10.9067	0.717855				GEMIN4	9.95678	0.490015
	MAPK14	9.69763	-0.959089				VPS9D1-AS1	8.89188	0.467647
	ADGRB1	9.98401	0.9594				MRPL18	10.7845	0.396497
	AMER1	8.91616	-1.20741				MOCS3	8.78012	0.492202
	MCRS1	8.89776	-0.792796				FAM219A	8.88796	0.694848
	PFN1	14.5234	-0.888486				SH3GLB1	11.5122	0.629539
	GSTCD	8.56846	-0.891301				USP14	11.3809	0.387839
	ZNF696	7.38997	1.05901				LPIN2	10.4892	-0.407628
	LONP2	10.9437	-0.709471				LANCL2	8.74361	0.653046
	ATP5PB	11.9315	-1.07274				AKR1B1	10.0727	0.416672
	ALDH7A1	13.1155	-1.83181				RASAL2	11.5178	0.634863
	CCDC136	8.48166	0.969763				QPRT	8.09689	-2.79295
	NMT2	11.1015	-0.729524				GNE	10.4802	-0.476123
	AACS	10.0074	0.720067				RP11-1H8.5	5.48463	-1.13129
	NF2	12.1989	-0.858147				DCUN1D1	9.04406	0.487725
	HTRA2	10.2821	0.70886				PLEKHF1	7.65774	0.599153
	DHX34	10.9045	0.711439				LSM4	12.4124	0.384609
	DLAT	11.3448	-0.864166				SH3GL1	11.0714	0.385185
	LY6E	11.4635	-0.725384				WNT2B	7.7614	-1.10664
	GOT2	12.1189	-0.824588				EGLN2	8.7725	0.455359
	LINC00240	5.56664	1.91613				THSD1	10.4307	-0.400365
	KIAA1328	6.99869	-1.25659				FGF2	10.0062	0.471177
	HNRNPUL1	12.7612	-0.864228				GNPNAT1	10.8468	0.481439
	NT5DC2	10.6021	-0.717189				KLK6	11.828	-0.629812
	BOP1	11.5481	-0.707821				MAP3K11	10.2356	0.413065
	ACTR6	9.24618	-1.01325				PIGO	8.29499	-0.529167
	ENG	11.0895	-0.914895				UBTF	11.8782	0.391241
	RHOF	9.59196	-0.783291				PLEKHA5	7.22358	0.747902
	SLC25A17	8.40073	-0.833057				AIMP2	9.81107	0.503642
	USP33	10.7812	-0.720527				TTBK2	8.02314	-0.708752
	ISOC2	10.3256	-0.708063				AJUBA	7.29832	0.663811
	UNC5A	8.74046	0.836329				PRPF39	10.1739	0.501679
	SIRT6	10.2014	0.717255				MAPT	9.02134	-0.909426
	SYNPO	7.79002	0.972641				ASCC1	8.89729	-0.524046
	TAZ	8.93987	-0.869655				SOX13	7.24224	0.644197
	IZUMO4	5.97501	1.73222				BAK1	10.3526	0.404228
	TMED7-TICAM2	9.19581	0.940493				PLPP7	5.99456	-1.67514
	RP11-452L6.5	9.91471	0.726435				TEX261	11.089	0.698138
	HADHA	13.161	-0.773314				MYBPH	6.11082	0.920866
	BTC	9.27607	1.26463				DDX46	11.8073	0.459734
	RBBP9	9.244	-0.78943				UBB	14.5017	0.418369
	SLC47A1	9.26219	-0.811715				SEPTIN5	9.07032	-0.726962
	IBTK	11.5368	-1.11259				KAT6A	11.2688	-0.395912
	PTGES	10.5715	-0.948981				CEP78	10.6348	0.394273
	CCT4	13.9208	-0.826952				TMEM251	9.35231	0.732819
	OSGEPL1	7.38316	-1.30161				RAB1B	11.3607	0.382592
	CENPI	10.1453	-0.820477				TSNAX	9.69115	0.596337
	RABGEF1	11.0967	0.719231				JMY	10.4811	-0.398512
	PAX8	8.56257	1.41894				ASF1B	9.62161	0.522498
	ZNF12	10.6084	0.72466				GMPS	14.0138	0.53158
	ADM	5.55754	1.93656				PEA15	10.6938	0.936123
	CNN2	11.05	-0.757359				EXOC3-AS1	7.89174	0.577796
	WDR24	9.61207	0.865003				ST6GALNAC2	4.38776	-1.32527
	EIF3M	13.0777	-1.0946				TMEM221	4.84722	-1.66301
	UCK2	11.8402	-0.756669				RBL1	9.2551	0.531703
	PPIP5K2	9.89508	-1.075				SEPTIN3	7.585	-0.670693
	DIS3L2	9.97108	-0.769713				ADAMTS16	6.42045	0.844857
	YARS2	10.5322	-0.708778				PHC2	11.7619	0.567318
	RBBP7	10.9351	-0.713577				TPX2	13.4786	0.392219
	BX470102.3	7.08158	1.30162				MEAK7	8.33224	0.613922
	SEMA3C	10.6753	-0.873806				PRKAR1B	10.6757	0.513577
	RP11-325I22.4	9.63015	0.742371				FIGNL2	4.10723	-1.90099
	PLEKHA2	9.01613	-0.828298				PRDM16	9.06482	-0.979424
	CEP41	9.34204	-0.814606				RHOB	9.70683	0.424544
	ARRDC1-AS1	9.16689	0.802927				TSPO	11.6256	0.381807
	GEMIN6	8.57046	-0.887944				MUL1	9.83571	0.418808
	SLC35A2	9.27438	0.799097				TMEM145	7.3251	-0.745354
	THUMPD3-AS1	8.74908	1.29136				CLTA	12.0307	0.379005
	NUP85	9.22396	-0.753063				ARL2BP	10.6758	0.388967
	COL6A2	12.2719	0.726586				SRM	10.7852	0.603564
	NOA1	10.007	-1.06081				LMNB2	14.359	0.484893
	POLR3K	8.30389	-0.896455				CDKL3	6.37794	-1.03194
	MRPS30	11.4538	-0.85681				SYNE2	9.49465	-0.588481
	RP11-45A17.3	5.16669	-1.98307				AP000432.3	7.1799	-0.791313
	CES3	7.80317	-1.37429				CACNB4	5.28211	-1.68418
	TXNRD2	10.2145	-0.721829				RASIP1	4.49379	-1.3475
	C13orf46	5.71071	1.69769				CCDC194	2.15131	-3.61022
	TMEM147-AS1	9.67716	1.03834				RP11-47A8.5	8.47446	0.515577
	CRY2	8.93978	0.811682				CISD3	9.78222	0.469744
	SNHG10	10.0854	0.766758				PPP1R16B	5.76227	-2.20603
	AQR	11.1223	-0.787207				GRID2IP	4.03301	-1.94582
	PIGU	8.42841	-1.01057				PORCN	9.25196	0.481546
	SKIL	9.08307	0.801619				RP11-530C5.1	5.86453	1.00891
	CCDC157	6.64601	1.32778				TUBA1C	13.594	0.736708
	ALDH9A1	11.3531	-0.79629				ABCC2	8.60943	0.59597
	BSCL2	8.69073	-0.912958				GPR63	5.71131	0.980974
	GATM	7.38342	1.24973				ABCA3	10.8151	-0.475769
	C1QL1	5.9312	-1.57953				ZNF512B	10.94	0.388014
	NRIP3	6.10302	1.26094				CREG1	10.4586	0.396416
	RUVBL1	11.1078	-0.840501				LINC01089	6.25629	-0.92709
	CLGN	6.39547	1.95024				CTD-3099C6.13	8.72721	0.57788
	ARID5A	8.38128	0.9678				SLC22A4	5.70998	0.994767
	KLHDC8B	9.00172	-0.764148				WDR19	6.61404	-0.750741
	HMGXB3	12.0172	0.716694				IFIT1	9.60371	-0.504347
	TXNDC5	12.8544	-0.748839				RNF208	7.82954	-0.658487
	DHX9	13.0857	-0.760212				FAM136A	10.6659	0.768351
	COQ8B	10.3408	-1.02409				BEST1	6.35152	-0.790589
	AKR1E2	7.99394	-1.69226				ACE	8.26358	-1.04281
	XXbac-BPG55C20.7	5.40677	1.87406				SHCBP1	10.3171	0.412139
	STK4	10.1532	0.840317				PARVA	10.4732	0.593002
	POGLUT3	10.5057	-1.11413				EML2	7.92583	-0.748815
	LSS	11.6535	-0.720484				NRXN2	5.53688	-1.49076
	RP11-596C23.6	18.1399	-1.80522				UGCG	10.0064	0.818803
	FAS	7.10091	1.10122				MMP15	9.28654	-0.428791
	FBXO17	9.41721	-0.756386				MRPL41	11.5622	0.497582
	TAB1	9.40889	-0.73377				LYPLA2	9.37511	0.433798
	RREB1	10.7043	-0.799354				YKT6	11.6028	0.549018
	FAM72B	7.65335	-1.82174				PSMC3	10.3745	0.591263
	KDM7A	9.54629	0.73207				C12orf76	6.33976	-0.821344
	ABL2	10.5031	0.703671				ATXN7L3B	10.6382	0.391049
	ETS2	9.19472	0.863918				SHANK2	8.52515	-1.02236
	ETAA1	8.45789	-1.23082				SCARB1	11.4377	0.590462
	TMBIM1	9.56278	0.795259				FLAD1	10.1665	0.402737
	NUCKS1	14.3337	-1.37483				RP5-1120P11.3	6.34346	-1.00902
	KB-1995A5.6	9.43807	-0.993971				YARS2	10.7455	0.399847
	DNA2	9.88845	-0.822231				FUS	13.2244	0.754889
	MARK3	11.1202	-0.698364				MATN1-AS1	6.34987	-1.34071
	UBE2B	8.7048	0.988723				CDKN3	10.0986	0.763434
	SCN1B	7.50252	1.0529				CCDC47	11.2625	0.380646
	RP11-465L10.14	9.18471	1.02163				SYNPO	6.46117	-1.00527
	RP11-531A21.6	7.65533	1.01118				KCND3	7.55668	-1.27915
	PPP3CB	10.8706	-0.702618				UQCRFS1	12.2506	0.375038
	CTA-204B4.2	6.92012	1.65947				KRT15	9.93817	-1.7235
	NDC1	11.6303	-1.22008				PEMT	8.35617	-0.520728
	CBR4	7.50142	-1.1471				GSTM4	8.35079	-0.537426
	ZNF789	8.12652	1.0319				NEK5	5.0628	-1.12322
	CLASP2	9.01189	-0.817011				BRPF1	9.68233	0.466517
	RBM24	5.91842	-1.47296				PRNP	14.2079	0.422765
	C1orf115	7.67237	1.22857				PDE10A	11.8574	-0.395376
	SERBP1	14.7403	-1.40437				THRA1/BTR	5.32878	-2.00987
	CBR1	10.584	-0.775406				GOLGA2	10.1167	-0.44498
	HSD3B7	10.4888	-0.694942				SLC39A3	10.1857	0.401013
	RAB39B	6.54	1.3347				ETV4	10.1005	-0.405058
	SSBP2	8.61334	-0.89759				RP11-110G21.2	1.09546	-3.05078
	FICD	7.01447	1.75729				PSMC6	9.83359	0.526856
	COMT	11.6763	-0.800188				MICOS10	13.2547	0.439584
	MAFA	8.06589	0.949389				BCL9L	11.9315	0.417109
	SBNO1	12.7242	-0.735393				GMDS-DT	7.95742	-0.696842
	SNRPD2	12.8908	-0.745417				YWHAZ	13.2604	0.473715
	RP11-555E18.2	8.08486	-1.18991				TRAPPC3	10.3678	0.394917
	P3H3	11.1779	-1.27512				MRPS6	10.6506	0.506758
	ZNF395	8.36889	-1.20386				ACSS2	7.514	-0.690773
	NUP205	9.47825	-0.932682				AHI1	10.6401	-0.459236
	VSIR	9.39886	0.741142				STAT3	13.5374	-0.416801
	ZNF526	9.38259	0.774146				CXCL16	8.4725	-0.503054
	CCDC149	6.3435	1.8454				DDX18	11.1646	0.391096
	AC074117.10	7.26598	1.06693				PACSIN1	8.68119	-0.783245
	KCTD20	9.89076	-0.712983				OSGIN1	8.02719	0.626298
	FDPS	11.8381	-0.929704				FCGBP	5.21519	-1.56409
	FBXO45	11.122	-0.710851				NSUN2	12.245	0.478276
	CTB-193M12.5	8.46292	-1.43065				TMED9	12.1299	0.373235
	JAK1	12.098	0.728917				MAN1C1	6.6556	-0.755456
	GTF3C2	8.9752	-0.789217				CTSL	11.2452	0.525558
	ZBED6	12.273	-0.747334				TAZ	8.71549	-0.636803
	NDRG2	6.17931	-1.36159				DCAF13	10.6251	0.480905
	NUP133	11.8967	-0.703263				CTC-338M12.4	7.77715	-0.597085
	NME1-NME2	7.74226	-1.63979				BMP6	6.02542	1.24938
	PTBP1	13.8706	-0.821128				ANKRD20A1	6.5853	-1.2676
	TNK1	5.79488	1.64727				UBE2E2	6.84469	1.17055
	PNPLA6	10.2733	-0.980578				TOR2A	8.60481	0.505882
	PTOV1	11.4215	-0.696811				LSR	7.99843	0.759079
	PROB1	8.29139	1.00524				NOL10	11.2011	0.433523
	APAF1	8.95835	-0.895315				CPAMD8	3.89081	-1.72859
	ODF2	11.1225	-0.688351				PGAM1	14.0847	0.398393
	XXyac-YX65C7_A.2	7.22053	1.11086				ALDH1B1	9.91466	0.411559
	SARDH	6.01387	-1.62075				KLC1	11.7821	0.386645
	RAB3A	6.98502	-1.8025				HHAT	6.16863	-0.962296
	COX7A2	10.4973	-0.861146				RP11-498C9.15	9.55711	0.575982
	CCDC88A	11.5436	-0.733728				PAM	10.5665	0.873574
	MEMO1	10.1352	-0.890327				SLC43A1	6.02539	-1.27178
	CPOX	9.05921	-0.757471				LENG8	11.1219	-0.413586
	VPS45	10.2507	-0.747123				CMSS1	9.10493	0.453095
	ZNF516-AS1	6.62789	-1.78278				LRR1	9.76099	0.783309
	LINC00106	6.47066	1.42037				ANTXR2	10.8623	0.392205
	ADGRA2	9.0676	-0.790465				USP11	11.536	0.371821
	PPM1H	8.06732	1.19451				ARPC5	11.2301	0.571098
	PHB	12.7719	-0.731595				ARHGEF11	11.3596	0.374911
	CACNG7	5.4369	-1.73465				ZNF277	8.294	-0.527108
	QRSL1	9.12959	-0.889833				GLMN	8.77708	0.469708
	AMPD2	11.1818	-0.696463				RP11-333O1.1	3.73898	-1.98256
	WDR12	10.9535	-0.787597				GLB1L2	9.25417	-0.44505
	CAMK2N2	7.7588	1.56052				LINC01748	7.21632	-0.818844
	SRD5A3	9.78241	-0.838436				TRA2A	11.299	0.519934
	C9orf43	5.4415	1.8664				STN1	11.2201	-0.403059
	THAP11	10.2475	-0.689242				INF2	13.503	0.390523
	RP11-496H1.3	8.03923	1.04241				ZNF71	8.54846	0.503523
	SLC16A9	7.30322	1.36816				GDAP1L1	2.68854	-3.01918
	LINC00910	7.84465	1.00137				AC005537.2	5.11077	-1.53388
	GCFC2	9.16312	-0.892949				EPHB2	9.22712	-0.794305
	MMS22L	9.69349	-0.883856				ATG101	8.14678	0.529898
	BCL2L11	7.87131	0.978188				DSG2	6.79194	0.637975
	VPS9D1	8.56172	0.878796				PRTN3	6.27721	-1.51511
	MFSD6	7.37546	1.33731				SENP2	8.15517	0.522778
	ELP5	10.4412	-0.700638				FARP1	7.05129	-0.645838
	LSM14A	11.5174	-0.803218				PHLDA1	14.3545	-0.402799
	RP5-1085F17.3	8.11467	-0.891704				SEH1L	9.95513	0.397232
	MZF1-AS1	7.67936	1.07995				UQCC2	8.67497	-0.499573
	XPOT	10.101	-0.697676				ZNF117	6.799	-0.779557
	CAMKK1	8.84444	-1.16883				SLC5A6	9.02464	0.446043
	THAP4	10.1735	-0.79086				MXD4	7.76811	0.521533
	ZNF416	8.08693	0.920389				SLC4A8	8.37619	-0.647058
	TIPRL	10.56	-1.0415				SIDT2	8.67639	-0.648697
	SLC35D2	9.76744	-0.711531				ULBP1	7.38918	-1.29944
	DGCR6	8.68272	0.811737				TRIB3	9.22898	-0.515237
	CSRNP2	7.83731	0.953743				RP11-1143G9.5	4.43977	-1.63723
	POLR2E	11.9568	-0.757582				C1orf174	9.8204	0.436293
	JARID2	8.94397	-0.764775				APRT	10.8816	0.375339
	PSME2	10.8576	-0.718289				ZNF460	9.75899	-0.460931
	ITGB2	7.03662	1.36686				RP11-443N24.2	2.86953	-2.53397
	C19orf25	9.98544	0.813011				LBR	11.4503	0.444968
	PSMD10	9.35103	-0.918431				ANKRD10-IT1	5.42409	-1.05403
	CAPN1	9.08114	-0.709745				CDH23	6.8814	-1.47099
	RBM42	11.9488	-0.695806				MYO1C	13.2402	0.380185
	HTR6	8.81594	-0.811786				IP6K1	10.7478	0.380512
	AHR	8.47977	0.866371				ZNF354B	9.2043	0.486738
	ITGB3BP	8.94824	-1.18664				LYSMD1	7.32759	-0.647234
	GSTA4	7.6088	-1.22983				HMOX2	10.2977	0.467769
	UBAC1	10.8375	-0.680441				ERP29	11.2634	-0.377661
	TIMM50	10.7727	-0.694895				PSMD14	11.0738	0.413713
[truncated: 21,643 more rows]

## Sheet: Fig 2e
	Figure 2e
	See Supplementary Data 4

## Sheet: Fig3a(WB)
	Figure 3a

## Sheet: Fig3b-c
	Figure 3b-c
	Gemcitabine
		TSC1 KO #4 untreated			TSC1 KO #4 gem			TSC1 KO #6 untreated			TSC1 KO #6 gem			TSC2 KO #1 untreated			TSC2 KO #1 gem			TSC2 KO #3 untreated			TSC2 KO #3 gem
	d0	1	1	1	1	1	1	1	1	1	1	1	1	1	1	1	1	1	1	1	1	1	1	1	1
	d3	1.83	1.01	1.41	0.47	0.62	0.57	1.1	1.21	1.19	0.46	0.41	0.45	0.94	1.4	1.02	0.76	0.34	0.44	1.88	0.94	1.41	0.54	0.41	0.5
	d6	1.37	1.02	0.82	0.48	0.16	0.19	1.05	1.01	1.34	0.15	0.09	0.1	0.76	1.46	1.14	0.14	0.1	0.08	1.18	1.59	1.23	0.41	0.2	0.23
	d9	0.87	1.22	1.06	0.42	0.3	0.1	0.99	1.25	1.21	0.07	0.05	0.06	1.21	1.18	1.24	0.04	0.03	0.04	0.85	1.41	1.09	0.23	0.21	0.18
	Selinexor
		TSC1 KO #4 untreated			TSC1 KO #4 sel			TSC1 KO #6 untreated			TSC1 KO #6 sel			TSC2 KO #1 untreated			TSC2 KO #1 sel			TSC2 KO #3 untreated			TSC2 KO #3 sel
	d0	1	1	1	1	1	1	1	1	1	1	1	1	1	1	1	1	1	1	1	1	1	1	1	1
	d3	0.74	1.18	0.93	0.28	0.26	0.25	1.07	1.28	1.11	0.4	0.51	0.44	1.34	0.79	1.13	0.33	0.17	0.4	0.86	0.93	1.06	0.2	0.35	0.39
	d6	0.89	0.7	1.11	0.08	0.09	0.36	1.08	0.81	1.44	0.13	0.32	0.11	0.94	0.96	1.42	0.13	0.09	0.12	1.38	1.34	1.61	0.12	0.13	0.18
	d9	0.91	1	0.63	0.09	0.05	0.08	1.05	0.91	1	0.06	0.09	0.03	1.15	1.16	1.15	0.07	0.07	0.18	1.16	1.16	1.54	0.06	0.07	0.04

## Sheet: Fig3d
	Figure 3d
	See Supplementary Data 5

## Sheet: Fig3f
	Figure 3f
	patient	treatment_outcome_first_course	OS.censor	OS.time	MTOR_pS2448	Days elapsed	mTOR high	mTOR low
	TCGA-HZ-7919	NA	1	593	2.26569	593	high
	TCGA-IB-AAUM	Partial Remission/Response	0	8	2.16876	8	high
	TCGA-HZ-8519	Complete Remission/Response	0	454	2.08806	454	high
	TCGA-2L-AAQM	Stable Disease	0	1383	1.94106	1383	high
	TCGA-FZ-5922	Progressive Disease	1	1101	1.80884	1101	high
	TCGA-Q3-A5QY	NA	0	416	1.79218	416	high
	TCGA-IB-AAUV	Complete Remission/Response	0	404	1.74599	404	high
	TCGA-3A-A9IN	Complete Remission/Response	0	2084	1.61282	2084	high
	TCGA-3A-A9IU	NA	1	458	1.4542	458	high
	TCGA-HZ-8315	NA	1	299	1.42821	299	high
	TCGA-FB-A4P6	Complete Remission/Response	0	767	1.38403	767	high
	TCGA-HZ-7923	Complete Remission/Response	0	314	1.29919	314	high
	TCGA-Q3-AA2A	NA	0	95	1.24476	95	high
	TCGA-HZ-7924	Complete Remission/Response	0	840	1.20735	840	high
	TCGA-3A-A9I5	Complete Remission/Response	0	1794	1.1431	1794	high
	TCGA-XN-A8T5	Progressive Disease	0	720	1.128	720	high
	TCGA-HZ-7920	Complete Remission/Response	1	236	1.09315	236	high
	TCGA-IB-AAUW	Complete Remission/Response	1	230	1.05294	230	high
	TCGA-LB-A7SX	Stable Disease	1	393	0.986972	393	high
	TCGA-HZ-7918	Complete Remission/Response	0	969	0.875101	969	high
	TCGA-3A-A9IH	Stable Disease	0	1021	0.874701	1021	high
	TCGA-US-A776	Complete Remission/Response	0	1216	0.843298	1216	high
	TCGA-3E-AAAZ	NA	1	2182	0.810734	2182	high
	TCGA-US-A77J	NA	1	568	0.790587	568		low
	TCGA-FZ-5923	Progressive Disease	1	619	0.758784	619		low
	TCGA-FB-A4P5	NA	1	179	0.655405	179		low
	TCGA-IB-A5SP	NA	0	482	0.633584	482		low
	TCGA-2L-AAQA	Progressive Disease	1	143	0.56552	143		low
	TCGA-2L-AAQL	Progressive Disease	1	292	0.523548	292		low
	TCGA-YB-A89D	Complete Remission/Response	0	350	0.47457	350		low
	TCGA-L1-A7W4	Progressive Disease	1	278	0.401047	278		low
	TCGA-IB-7652	Complete Remission/Response	0	1116	0.35758	1116		low
	TCGA-F2-A8YN	Progressive Disease	0	517	0.338494	517		low
	TCGA-IB-8127	Complete Remission/Response	0	522	0.335915	522		low
	TCGA-S4-A8RM	Complete Remission/Response	0	737	0.326294	737		low
	TCGA-US-A77E	NA	1	430	0.244026	430		low
	TCGA-IB-A5SQ	Complete Remission/Response	1	219	0.223877	219		low
	TCGA-LB-A8F3	NA	0	379	0.215913	379		low
	TCGA-S4-A8RP	NA	1	702	0.206769	702		low
	TCGA-RB-AA9M	Progressive Disease	0	286	0.196996	286		low
	TCGA-IB-AAUN	Complete Remission/Response	1	144	0.117789	144		low
	TCGA-FB-A78T	Complete Remission/Response	1	375	0.109418	375		low
	TCGA-IB-AAUO	Partial Remission/Response	1	239	0.0813558	239		low
	TCGA-YY-A8LH	Complete Remission/Response	0	2016	0.0794933	2016		low
	TCGA-FZ-5919	Progressive Disease	1	741	0.0785441	741		low
	TCGA-US-A77G	NA	1	12	0.0706374	12		low
	TCGA-3A-A9IB	NA	1	224	0.0699285	224		low
	TCGA-HZ-A4BK	Progressive Disease	0	657	0.0699285	657		low
	TCGA-2L-AAQI	Progressive Disease	1	103	0.0241748	103		low
	TCGA-IB-7891	Complete Remission/Response	1	913	0.00417988	913		low
	TCGA-FZ-5920	NA	1	61	-0.0207978	61		low
	TCGA-IB-7889	Progressive Disease	1	481	-0.0295856	481		low
	TCGA-IB-AAUP	Complete Remission/Response	0	431	-0.0372559	431		low
	TCGA-IB-A6UF	Partial Remission/Response	0	666	-0.0552442	666		low
	TCGA-H6-A45N	Progressive Disease	1	421	-0.0565179	421		low
	TCGA-XD-AAUL	Complete Remission/Response	0	498	-0.0706249	498		low
	TCGA-IB-AAUU	Complete Remission/Response	0	245	-0.0795609	245		low
	TCGA-FB-A545	Complete Remission/Response	1	732	-0.106033	732		low
	TCGA-IB-A5SS	Complete Remission/Response	1	460	-0.143904	460		low
	TCGA-HZ-8001	Complete Remission/Response	0	706	-0.167503	706		low
	TCGA-HZ-8003	Complete Remission/Response	1	596	-0.201629	596		low
	TCGA-FZ-5921	Progressive Disease	1	155	-0.204233	155		low
	TCGA-IB-7886	Complete Remission/Response	1	123	-0.214767	123		low
	TCGA-IB-A5SO	Progressive Disease	1	365	-0.264514	365		low
	TCGA-3A-A9IX	Complete Remission/Response	0	1037	-0.282659	1037		low
	TCGA-F2-6880	Complete Remission/Response	0	295	-0.297278	295		low
	TCGA-US-A774	Progressive Disease	1	695	-0.31318	695		low
	TCGA-US-A779	NA	1	511	-0.316344	511		low
	TCGA-HZ-8638	Complete Remission/Response	1	151	-0.345944	151		low
	TCGA-IB-AAUS	NA	0	225	-0.349909	225		low
	TCGA-FZ-5926	Progressive Disease	1	541	-0.356478	541		low
	TCGA-HZ-8002	NA	1	366	-0.392527	366		low
	TCGA-M8-A5N4	Partial Remission/Response	0	584	-0.417841	584		low
	TCGA-IB-7890	Progressive Disease	1	598	-0.479083	598		low
	TCGA-IB-A5ST	Complete Remission/Response	0	635	-0.492782	635		low
	TCGA-IB-7647	Progressive Disease	1	666	-0.573891	666		low
	TCGA-IB-7649	Partial Remission/Response	1	467	-0.593958	467		low
	TCGA-IB-7644	Progressive Disease	1	394	-0.597162	394		low
	TCGA-S4-A8RO	Complete Remission/Response	0	525	-0.607737	525		low
	TCGA-HV-A5A6	Complete Remission/Response	1	2036	-0.676069	2036		low
	TCGA-LB-A9Q5	NA	1	313	-0.693252	313		low
	TCGA-IB-7654	Progressive Disease	1	476	-0.701263	476		low
	TCGA-FZ-5924	Progressive Disease	1	480	-0.769915	480		low
	TCGA-HZ-8005	Progressive Disease	1	120	-0.787018	120		low
	TCGA-PZ-A5RE	NA	1	470	-0.81057	470		low
	TCGA-IB-7888	Stable Disease	1	1332	-0.823467	1332		low
	TCGA-FB-A5VM	Progressive Disease	1	498	-0.84818	498		low
	TCGA-RB-A7B8	Complete Remission/Response	1	466	-0.873535	466		low
	TCGA-H8-A6C1	NA	0	671	-0.931773	671		low
	TCGA-IB-A7M4	Complete Remission/Response	0	483	-0.940865	483		low
	TCGA-2L-AAQJ	Progressive Disease	1	394	-0.958689	394		low
	TCGA-IB-7885	Complete Remission/Response	0	1257	-0.965819	1257		low
	TCGA-IB-7893	Progressive Disease	1	117	-0.968743	117		low
	TCGA-HZ-7922	NA	0	4	-1.07016	4		low
	TCGA-F2-A44G	Complete Remission/Response	1	233	-1.11718	233		low
	TCGA-F2-6879	Complete Remission/Response	1	334	-1.13657	334		low
	TCGA-HZ-7925	Complete Remission/Response	1	614	-1.35098	614		low
	TCGA-IB-7651	Complete Remission/Response	1	603	-1.51977	603		low
	TCGA-IB-7887	NA	1	110	-1.64886	110		low
	TCGA-IB-A7LX	Progressive Disease	1	250	-1.74599	250		low
	TCGA-IB-8126	Partial Remission/Response	0	462	-1.76802	462		low
	TCGA-YH-A8SY	NA	0	388	-1.84116	388		low
	TCGA-3A-A9IZ	Progressive Disease	1	308	-2.19163	308		low
	TCGA-OE-A75W	Progressive Disease	1	267	-2.47489	267		low
	TCGA-IB-7646	Progressive Disease	1	145	-2.52019	145		low

[truncated: 25 more sheets: Fig3e, Fig4a-b, Fig4c-d, Fig4e(WB), Fig4f, Fig4g, Fig5a, Fig6a-b, Fig6c(WB), Fig6d(WB), FIg6f, FigS1a, FigS1b, FigS2a(WB), FigS2b(WB), FigS2c(WB), FigS2d(WB), FigS2f(WB), FigS3b, FigS3c …]
